# Supplementary material for: Salvage of ribose from uridine or RNA supports glycolysis in nutrient-limited conditions
Source: Nat Metab. 2023 May 17;5(5):765–76. doi: 10.1038/s42255-023-00774-2 (PMC10229423; doi:10.1038/s42255-023-00774-2)
Supplement: Supplementary file 2 — Raw results and analysis of the ORFeome, CRISPR–Cas9 and PRISM screens. [file 42255_2023_774_MOESM2_ESM.xlsx]

## Sheet: Read me
Table	Name	Type	Description
SI 1	ORF_log2_normalized	ORFeome screen	ORFeome screen results (log2 TPM+1)
SI 1	GO_enriched_in_galactose	ORFeome screen	Gene ontology analysis for genes enriched in galactose
SI 1	GO_depleted_in_galactose	ORFeome screen	Gene ontology analysis for genes depleted in galactose
SI 2	Raw_counts	CRISPR/Cas9 screen	Raw counts for each barcode
SI 2	Z_scores_and_MAGeCK	CRISPR/Cas9 screen	Z, ΔZ and MAGeCK scores for each gene
SI 2	Zglu_GO_up	CRISPR/Cas9 screen	Gene ontology analysis for dispensable genes in glucose
SI 2	Zglu_GO_down	CRISPR/Cas9 screen	Gene ontology analysis for essential genes in glucose
SI 2	Zu_GO_up	CRISPR/Cas9 screen	Gene ontology analysis for dispensable genes in uridine
SI 2	Zu_Go_down	CRISPR/Cas9 screen	Gene ontology analysis for essential genes in uridine
SI 2	ΔZ_GO_up	CRISPR/Cas9 screen	Gene ontology analysis for dispensable genes in uridine as compared to glucose calculated using the Z score method
SI 2	ΔZ_GO_down	CRISPR/Cas9 screen	Gene ontology analysis for essential genes in uridine as compared to glucose calculated using the Z score method
SI 2	MAGeCK_GO_up	CRISPR/Cas9 screen	Gene ontology analysis for dispensable genes in uridine as compared to glucose calculated using MAGeCK
SI 2	MAGeCK_GO_down	CRISPR/Cas9 screen	Gene ontology analysis for essential genes in uridine as compared to glucose calculated using MAGeCK
SI 3	Counts	PRISM screen	Counts for each cell line at day 0 (complete media), or after 6 days in glucose or uridine.
SI 3	Cell_line_values	PRISM screen	Aggregated values for each cell lines, with log fold change, growth rate, doubling times and Z scores in glucose and uridine
SI 3	Linear_associations	PRISM screen	Correlation analysis with growth on uridine as compared to glucose in gene expression, gene copy number and proteomics spaces

## Sheet: SI1 ORF_log2_normalized
Construct Barcode	Construct IDs	Gene name	Rep1_Day0	Rep2_Day0	Rep1_Day9_Glucose	Rep2_Day9_Glucose	Rep1_Day9_Galactose	Rep2_Day9_Galactose	Rep1_Day21_Glucose	Rep2_Day21_Glucose	Rep1_Day21_Galactose	Rep2_Day21_Galactose
GACGAATCAGGCCCTCGAACGTCA	TRCN0000465206	ZDHHC11	3.31028	3.63549	3.66725	3.36844	3.58508	3.13478	3.57691	2.59622	3.26831	3.18226
GTTTCATACTGTAAGCTGGCCCCG	TRCN0000465207	LMOD1	4.52233	3.94269	3.33677	2.03886	4.86254	4.94932	4.28697	5.47214	5.05249	5.15263
CCAAGAGATCCAATCTGACACCAC	TRCN0000465209	PFKFB1	5.4596	6.47742	6.15434	5.9815	4.9973	5.39368	5.31013	6.28792	4.81834	5.53588
GTAGGGTCACACACTAGCGGCTCG	TRCN0000465210	NKAIN4	6.9162	6.70346	6.60342	6.81931	6.68036	6.67253	6.65281	6.79023	6.41377	6.68786
CTCCTTCAACCCACCTAAAAGTCG	TRCN0000465211	MRPS18A	5.98725	5.59053	5.92653	5.13756	5.80748	5.52696	6.24138	5.30627	5.62417	5.12284
CTCTTTTCGCGTAAAATAGAAACC	TRCN0000465212	TICAM1	6.00167	5.68659	5.61818	5.83203	5.84986	6.35164	5.97749	6.31411	6.23487	6.34784
TTCGTACTCCGGTTCCTGTGCTTC	TRCN0000465213	RHOG	6.57911	6.48931	6.37383	6.65098	6.68312	6.68002	7.08954	6.70842	6.73054	6.69688
TTTTAGCCTGGCGAAAACTGCTGC	TRCN0000465214	TRIT1	5.4596	4.36021	4.05362	2.03886	5.60693	4.54157	5.74267	4.56522	6.13455	4.99346
TTCATTACCATAACTCGGTGGCCA	TRCN0000465215	CCDC114	5.06577	5.22863	4.1624	3.36844	4.90099	5.0529	4.81608	5.97372	4.9216	5.37951
TTTGTAGACCATAAGGTCTAAGTT	TRCN0000465216	HAGHL	5.10636	4.96478	3.80786	4.04842	4.9973	5.2401	4.99652	5.96679	4.50027	5.22296
CACATGGCTGGCATCATGTCGTCG	TRCN0000465217	NABP2	6.05794	6.15058	6.44016	6.29885	6.04061	6.4188	5.96435	6.02469	6.21468	5.67922
TGAGATCCACAGATCATGAGACCC	TRCN0000465218	TTC23L	5.76019	5.84301	6.15434	6.24072	5.50763	5.55979	6.09752	6.86205	5.11918	5.73499
TCATACTGACGGTTCCCCACTCGG	TRCN0000465219	C3orf49	6.64946	6.63555	6.50356	6.24072	6.66088	6.7457	6.66678	6.53762	7.29101	6.76382
ATAAAGCACCCGCTCCGACAGGGA	TRCN0000465220	CELF6	4.92158	5.03134	4.82325	4.50872	5.11238	5.41777	4.40834	4.92853	5.50453	5.65861
ACGCATCCCATACATCCGCCCGGC	TRCN0000465222	PGAP3	4.50219	4.76411	4.68422	5.00415	4.64758	4.47427	5.31013	3.82604	5.10463	4.42194
GAATTTTCGTTAAGGGGTCCCCTT	TRCN0000465224	HSD17B3	4.08132	3.63549	3.33677	0	4.56018	4.39158	4.06584	4.36882	4.20515	4.52676
GTCGCAGCGTATTGCCTGGATTGT	TRCN0000465225	ANLN	5.85057	5.53426	5.69262	5.00415	5.97454	5.51026	5.50156	5.44744	5.67185	5.50028
GGCGTAGGCCCCCGCTTTAAAGTG	TRCN0000465226	C5orf46	6.48988	6.58659	6.97552	6.46039	6.91451	6.60597	7.21369	6.68008	7.33688	8.91483
TATGGCCAGAGTCTATGCAAGGAA	TRCN0000465229	FAM217A	5.93563	5.63401	6.32786	6.11692	6.05773	5.35055	5.97749	5.17104	5.8061	5.41818
ATGACCTGTCCGCCTTCAGTTGTT	TRCN0000465230	KCTD1	5.40641	4.8588	4.88805	4.85713	5.64989	5.06056	5.73163	4.8997	6.26299	5.15263
TTTGATACAAACCTCAAATCAGCC	TRCN0000465231	CDK17	3.40008	2.70698	2.29321	3.36844	4.231	2.94898	3.81297	3.0543	4.099	3.60249
CTCGCCGGGAATAAGATTTCCTCC	TRCN0000465232	ODF2	0	0	0	0	0	0	0	0	0	0
TCGCGGCCTCATCCCCCGAATAAA	TRCN0000465233	ATOX1	7.55697	7.80989	7.71684	8.11749	7.47731	7.76969	7.31769	7.93835	7.2202	7.62822
CATACCCCGGGCCCCCAGCACACC	TRCN0000465234	ZBTB24	5.99448	6.00083	6.15434	5.9087	6.13638	5.77081	6.06624	5.33617	5.74875	5.30483
CGGCGTACCTGTGTTTTGATTGAG	TRCN0000465236	DPH3	7.08818	7.90615	7.74335	7.57488	7.3441	7.30293	7.01232	6.46812	8.36598	6.80609
AATGCATAAGCAGAACTCAGAGTC	TRCN0000465237	LILRA4	4.77821	3.40389	3.93596	3.36844	4.87708	4.26456	4.74323	4.73807	5.22727	4.57645
CGGCAGATCCCCCCACGAACCTTC	TRCN0000465238	EIF4A2	6.27526	6.65679	6.62259	6.24072	6.30537	6.22771	6.01983	5.84917	6.77947	5.77809
CTTAGCCTAGCTGATTATTTGTTA	TRCN0000465239	CELF5	3.44297	4.38587	3.66725	3.74813	3.80379	4.23775	3.31832	3.08024	2.59908	4.0094
ATCCTCCAGCGTATTCTTCTACCC	TRCN0000465240	HIKESHI	3.90847	3.63549	3.13798	3.74813	3.88276	3.88732	4.05879	3.57563	5.26703	4.0238
CCTATAATATTCCAAGTGTCTTTA	TRCN0000465241	HAGHL	5.79371	5.42709	5.17445	5.13756	5.55663	5.24683	6.34493	6.27114	5.66937	5.46114
AACCCCGAAGTTTGTATTGGCTTT	TRCN0000465242	SIRPA	2.53065	2.62314	1.20194	0	2.94095	2.81033	1.60396	2.74953	1.40994	3.65893
CTTGCTTCCATTTGGCCACTCGGC	TRCN0000465243	ZMAT4	6.74682	6.87185	6.78452	6.69494	6.70773	7.13152	7.13212	7.67356	6.69089	7.34757
TGGCACCTCTATTGTTGAAATTCC	TRCN0000465244	NCOA4	5.00982	5.4516	4.44677	5.37225	4.87225	5.18504	5.21192	4.60149	5.64443	5.39067
CACGAATGCACACACAACGACCCG	TRCN0000465245	SP2	7.68532	8.24802	8.67261	8.67351	7.80966	8.06288	7.95879	7.77826	7.72611	7.56747
CTAGCATGTCGTGCTTTATCCATG	TRCN0000465246	MAPKAPK5	5.15876	4.68362	4.75541	4.85713	4.71927	4.75508	4.34024	4.91058	3.77057	4.23036
AGGCCGCTTCAGATCCCCCCAATG	TRCN0000465247	ACPP	5.4596	5.49941	5.57947	5.25967	5.61273	5.41777	5.86889	5.24167	5.67923	5.27203
CTGCCAGGTTTGACATAATTAATT	TRCN0000465248	SEC61A2	1.18537	0.796825	1.20194	2.03886	1.90698	1.3741	0.493601	2.13415	2.44584	0.646542
CATGAGTTGCAACCCAAACGAATT	TRCN0000465249	DSCR9	7.3387	7.19585	7.75208	7.50251	7.34672	7.22148	7.10502	6.89804	7.25851	6.94592
TATTCTCTTCAGGCCTAAATGACA	TRCN0000465250	NO_MATCH_217	4.05391	4.55378	3.93596	3.74813	4.41496	4.66742	4.2565	5.20973	4.10632	4.70264
ACATGAAGGACGGCGCTCCTATCG	TRCN0000465251	XLOC_l2_009500	6.93885	7.11376	6.94539	6.24072	7.0891	6.88824	6.89853	6.30039	7.0311	6.67195
ATTATGAATCCCTAAAAGGTGACA	TRCN0000465252	TMED5	6.35602	4.87701	4.68422	5.13756	6.25987	5.65909	6.57963	6.04623	6.14348	5.77809
CTCCACCCCGAGGCCGGGTTTTAG	TRCN0000465253	MYO1C	1.69148	2.11027	1.20194	3.36844	1.70449	1.64282	2.11943	3.69791	0.835939	2.05316
CACGGGTCACACGGCCGTGAAAAT	TRCN0000465254	NO_MATCH_83	8.42395	8.58085	9.03644	8.75883	8.39963	8.11812	8.69183	7.74521	8.35334	7.67459
GTCACGATCCTCAATATGTACTGG	TRCN0000465255	GJA3	4.25985	4.72443	3.80786	4.50872	4.36769	5.199	3.63491	4.47526	3.85125	4.90288
TGGGTTGCTTGTCCAAACATGATT	TRCN0000465256	MPG	6.15142	6.44726	6.73253	6.55883	6.32318	6.41282	6.46837	6.4054	6.48855	6.26693
CCAGGCGTACTCATATGTTAAATG	TRCN0000465257	RHNO1	7.51738	7.53959	7.72573	7.59821	7.43453	7.27683	7.585	6.84325	7.41564	7.29065
CTAGCTAATTCGCGGACTACCATC	TRCN0000465258	TMED10	7.59312	7.51654	7.89293	7.92789	7.84276	7.55714	8.05222	7.65481	7.86375	7.45773
CCGTCCAGCCGGTATACATTTAAA	TRCN0000465260	CLDN10	6.07848	6.08158	5.83089	6.29885	6.14041	6.17923	5.72275	5.67294	5.71561	5.55831
CCCGGCCCACGTAACTTCTTTGTG	TRCN0000465261	SLC47A1	6.69896	7.23874	6.75007	7.73082	6.6845	7.0472	6.64812	6.8555	6.49275	7.11769
GATGGAACCCTTTCTCTATATGGT	TRCN0000465262	INTS7	2.88188	1.50751	1.20194	2.85169	2.65628	1.64282	1.30371	0.68044	2.35037	1.43095
AGGAATGTTACTACTGCAGGTCGC	TRCN0000465263	SNX24	7.2018	7.15539	6.81816	6.97003	7.03718	7.15499	7.05012	7.19139	6.71385	7.19289
TCGCCCCGCTTATTGGGACAGCGC	TRCN0000465265	PPP1R8	5.42792	4.8588	5.17445	5.25967	5.66114	5.1278	4.78653	5.05487	5.10828	4.79788
CCGGTTTATGTGTTTCTCGGTTTC	TRCN0000465266	BNIP1	6.44838	6.42886	6.23127	6.11692	6.42399	6.09587	7.18808	6.30589	6.53271	6.15854
TGCACAATCACATTTAATCCTCGT	TRCN0000465267	GCLM	6.84203	7.30077	7.54666	7.20098	6.7531	6.73616	6.86963	6.02969	6.71983	6.46987
CTATTTCCCGGATACTTTTTCGAA	TRCN0000465268	NUP210P1	6.63566	6.49522	6.15434	6.11692	6.51512	6.60072	6.46171	6.33041	6.61974	6.31016
GTAGATCGGTAGTCGGGCTAACAC	TRCN0000465269	OTX1	4.18603	3.63549	3.13798	0	4.20049	3.68392	4.23165	2.40428	3.55196	2.05316
CATAATTAAGGTCCATATACTGTT	TRCN0000465270	GRIA1	4.05391	3.12786	3.33677	2.85169	3.8139	3.01361	3.79612	2.54127	3.28132	3.07573
GACACAACAGCATGCGGAGCAAAC	TRCN0000465271	AKR7A3	3.52511	4.98171	5.06661	4.85713	4.03747	4.49706	3.23325	3.59375	3.08768	4.66179
TAAGAAGCCTATATGGTCTCCTCT	TRCN0000465272	CD7	7.17024	7.0103	6.99036	6.65098	7.05114	6.8796	7.22789	7.06235	7.0578	8.70775
ACGGAGATAGTGCAGGTACTCAAA	TRCN0000465273	XLOC_007668	6.56946	6.17287	6.04493	6.29885	6.0363	6.20713	5.98494	5.8992	6.28898	5.86663
AATTCTCGGGCCTTAAGCACTAAC	TRCN0000465274	TUBA1C	5.98725	4.46024	4.05362	4.69342	6.05773	5.80317	6.42245	6.17514	6.40934	6.09348
CTGGCGAGGCTTCTGCTGCCTTGG	TRCN0000465275	MAPKAP1	5.80198	5.48761	5.86348	5.00415	5.47615	5.55437	4.97423	5.76375	5.169	5.63301
GATCAGAGAATTTTGGATAAAAAA	TRCN0000465276	GALK1	5.23396	4.50777	4.60933	4.69342	4.84292	4.72645	4.96295	4.77822	4.39055	3.64968
CATCTCTTCCAATATTACACACAT	TRCN0000465277	DYNLL1	7.89485	7.75432	7.80338	7.92789	7.94002	8.02713	8.32349	7.82358	8.14063	7.90645
CAGCACTGCACGGCCGCGGCCATT	TRCN0000465278	HLA-DPB1	5.88986	6.01735	5.89535	6.69494	5.59231	5.69894	5.4727	5.87903	5.44511	5.51054
CAGTTCAGCTACACACAGTAATTT	TRCN0000465280	AAMDC	3.84593	4.10601	4.60933	3.36844	4.50508	3.68392	4.20637	2.1587	4.1776	3.71325
GCCATTATGCCAACTTATAGTTTG	TRCN0000465281	HOMEZ	6.85002	6.60309	6.18044	6.85849	6.66926	6.57686	6.24449	6.23263	6.69818	6.56524
TTCCCAGCGCTGCTCTCCTCGTAG	TRCN0000465282	MSMO1	3.67656	2.93272	3.33677	3.74813	3.87312	3.07547	4.3168	3.16749	4.65812	2.71663
CGGCTGAAAAAAAGTGGGTGCGAG	TRCN0000465283	ATP6V0C	7.0848	7.62828	7.46406	7.99975	7.08598	7.26195	6.97912	6.94994	6.52727	6.96096
TGTTACAAGAGCCCCTCTGACCCG	TRCN0000465284	MIF4GD	6.08527	6.20926	6.10067	6.60564	5.87905	6.09213	5.67055	6.16911	5.76272	6.20667
ATGAAGCAAAAACATACAATAAAT	TRCN0000465286	TCP10L2	3.90847	3.00074	3.66725	2.85169	3.96673	3.13478	3.69976	3.13074	3.76132	3.06184
CCCACCGCCAACCTTGGGCGTTCT	TRCN0000465287	RECK	5.97999	6.32655	6.30431	5.75106	5.94264	6.0733	5.56261	5.70662	5.51282	5.71516
TCGGGGTTTTAGCGGAATGCCGCG	TRCN0000465288	HHIPL2	4.92158	3.83501	5.06661	4.69342	5.041	4.01908	5.61158	4.16582	5.14786	3.91984
CATCACCGGTGACCCACTTACAAA	TRCN0000465289	KRT19	5.6728	5.63401	5.89535	5.25967	5.5506	5.44731	4.99652	4.9568	5.61392	5.33978
CTCATCTTCGCTGTGGTCCTGTTG	TRCN0000465290	KRCC1	5.84259	5.12576	5.41331	4.85713	5.6011	5.48768	6.73356	5.07758	5.73936	5.81995
TGGTCACCCCCCTTCGGCACCTGG	TRCN0000465291	CALM2	6.99398	7.09443	7.30705	7.23115	6.91568	7.05873	6.74897	6.95258	6.53679	6.99881
CTTGTGTCCGAAAAACGAACGGCA	TRCN0000465292	SLC25A48	6.10543	5.74725	5.86348	6.24072	5.93802	5.64896	6.27369	5.75371	6.10378	5.50028
CCTCGATACTTAAATCTGTCCCAA	TRCN0000465293	C2orf88	7.29254	7.24927	7.51624	7.17017	7.25414	7.1424	6.97351	7.02613	7.1152	6.95252
CCCGTGTGTCGTACAAGTTACCCT	TRCN0000465294	MPP1	5.09296	5.4394	5.41331	5.13756	5.20749	5.18504	5.04011	5.3864	5.20014	5.1559
CAGCAGTATATACTTAGGCTTGGT	TRCN0000465295	OTOA	0.398958	0	1.20194	0	0.258755	0	0	0	0	0
CAAAAGTAGTTTCGTAATGAATAT	TRCN0000465297	C1orf210	7.07461	7.03484	7.25887	6.85849	7.00665	7.19211	6.81213	6.94994	7.15017	6.80504
ACAAGTGTAGACGTAAATCTCAAT	TRCN0000465298	FOXR2	4.28364	3.45328	4.35807	2.03886	4.22343	2.88132	5.0508	1.80151	4.16362	2.93043
CCTTACTATAAAGAACGGAATGAC	TRCN0000465299	PPP2R3C	4.21106	4.72443	3.80786	4.04842	4.30455	4.25122	3.01764	3.89341	3.31963	3.87289
ACAAGGGACTACCACAAAACGTCA	TRCN0000465301	LCMT1	5.77705	5.54569	5.3686	4.04842	5.76642	5.1278	5.87692	4.67565	6.07979	4.48574
AGCGCAAGTGCCCGGTGGGACTGC	TRCN0000465302	ASB9	6.34476	6.39134	5.83089	7.03988	6.3719	6.51402	6.05743	6.727	6.14526	6.6005
GCTGCAATGAATCTATTGGTGTCC	TRCN0000465303	MGC34796	7.37514	7.32419	7.54666	7.45217	7.52655	7.2317	7.45485	7.27375	7.65422	7.24683
AATTAATGTAGTTTTCACTTTCTC	TRCN0000465304	RRAGC	5.05199	3.71864	3.33677	2.85169	5.21132	4.77386	5.60192	5.67719	5.07507	5.38231
AACGTATAACAGACTGGCGGCGAA	TRCN0000465305	PUS7L	1.3745	1.07444	0	0	0.576391	1.27212	0.651809	0	0.43178	1.19684
TCCGCGTCGTTCTCTCACTGACAT	TRCN0000465306	SPATC1L	5.43856	4.94765	5.95705	5.9815	5.21514	5.31253	5.73385	4.82881	5.169	5.32241
CCGACAAATGACTTCGTTAGGTGT	TRCN0000465307	NUDT4	6.7296	6.90773	6.93009	6.65098	6.58763	6.50281	6.118	6.41307	6.3145	6.27146
GAGCCAATAGGTTGGGCTGGTAGC	TRCN0000465308	PCBD2	7.34719	7.49016	7.38769	7.20098	7.17398	7.09465	7.08868	6.57001	7.13144	7.10336
ATGAAACTCTTAGAACAAGTGTAC	TRCN0000465309	ADAMTSL1	5.57013	3.94269	5.06661	4.29685	5.45692	4.81977	6.13653	4.84781	5.68413	5.07178
GCACACGTCCTCGGGAGCTTGCGT	TRCN0000465310	FEZ1	5.24612	5.07932	4.95006	5.66527	4.88189	5.00601	4.28092	5.62969	4.75916	5.21983
GCCAACATGTGCCCTCTAACCCGT	TRCN0000465311	ENOX2	5.54082	5.80547	4.82325	6.29885	5.42099	5.83481	4.72999	7.48504	5.50175	6.6822
ACGATTGTTGGAAAAATCTGAGGT	TRCN0000465312	PAM16	6.64946	6.62481	6.32786	5.9087	6.51357	6.77162	6.14487	6.36114	6.16644	7.70506
GCCTACCTGTGCTGAACTGAAAGG	TRCN0000465313	THSD4	4.9516	5.12576	4.95006	5.47668	4.99286	5.60768	4.6986	5.78755	4.85358	5.80544
AGCCAGTACTCTATTCCGAAGGCA	TRCN0000465314	XLOC_l2_011027	7.07801	7.02671	6.89899	7.07357	7.09014	7.15856	7.08174	6.97952	7.27891	6.73457
ATCCGACCTACTTATATGGAAAGC	TRCN0000465315	NPRL3	5.00982	4.55378	4.68422	4.29685	5.20365	4.67742	4.71662	4.28768	5.39216	4.38894
CTTTACACTATGACCCAGCCACCA	TRCN0000465316	GPATCH2	5.00982	4.25272	5.3686	0	5.44395	4.57407	5.55512	4.18984	5.588	4.41649
TACGGATACCTTGCGCACCCCACG	TRCN0000465317	DGCR2	4.92158	4.91276	5.45668	5.66527	4.64758	4.82878	4.82441	4.9321	4.40844	4.36086
TAAAACCAATTAGCCTCCCGTGAG	TRCN0000465318	FGFRL1	6.07848	6.03367	5.95705	5.75106	5.77161	5.91736	4.89732	5.34422	6.05161	5.97435
GGACCGAGACGTCTTAACCAATAT	TRCN0000465319	SMPDL3A	7.20803	7.29739	7.49559	7.00538	7.19154	7.05873	7.22632	7.37739	6.95809	6.97307
TCTATGAGACGTCATCGCGGCCTG	TRCN0000465320	APEX1	6.50514	6.08158	6.15434	6.18015	6.55636	6.32959	6.55855	6.21226	6.25148	6.21297
ACTGATACGCAAATTACATGTGGA	TRCN0000465321	LIPF	5.14584	4.53096	3.13798	5.66527	4.50508	4.82878	4.41387	4.91779	4.28478	4.92223
CTCTGAGACGCTGCAATCGACGAT	TRCN0000465322	TMEM35A	4.63759	4.93031	4.75541	4.85713	4.66444	4.67742	4.386	5.33617	3.98442	4.85939
CACTGGCTCCTTCTACCGCATGGG	TRCN0000465323	NAP1L1	4.46105	5.0635	2.63272	5.66527	4.13748	4.75508	4.33442	5.25881	3.49729	5.77809
TTTCGGCACTACCTGGTCAGCATA	TRCN0000465325	VAPB	6.70778	5.98412	6.07307	5.9815	7.12203	6.5196	7.21289	6.52941	7.59752	6.4163
GCCTATTAACACACTAGCACTATA	TRCN0000465326	HSPB8	6.09874	5.90645	6.23127	5.25967	6.54578	6.28447	6.35646	5.8302	6.73291	5.76744
TATGCTCCCACTTTCACTCCAGTA	TRCN0000465327	CNPPD1	4.67405	4.68362	4.95006	5.47668	5.14878	5.29313	5.25262	5.75974	4.92988	5.16242
CGGGGACCCTCTCATCGACTCACT	TRCN0000465328	FCER1G	7.4348	8.10081	8.014	7.77245	7.268	7.79059	6.80268	7.44755	6.97519	7.29214
TACTTCCACCACCCCACACTTTTC	TRCN0000465329	KLHDC3	7.66282	7.70929	7.59598	7.99975	7.73381	7.93836	7.28032	7.84359	7.59035	7.76361
CGATGGGTATCCCTGACTGTTAGA	TRCN0000465330	EAF1	6.45887	6.83971	6.35103	6.46039	6.17023	6.53344	5.4567	5.54145	6.47588	6.15691
AAGGGCAGGACCAAACTTTCATAA	TRCN0000465331	FAIM	0.967661	0	0	0	0.576391	0.234987	0.651809	0.104777	0.522178	0.489405
ATTGTATTCATGGAATAGACGTCA	TRCN0000465332	CAMKK1	4.54219	3.59205	3.80786	2.85169	4.33296	4.29087	4.03026	5.64931	6.13276	4.81454
GGTATGAGCGCGGTGGTCAGGCCT	TRCN0000465333	MTERF1	6.02303	6.45335	6.20608	5.83203	6.09759	6.21403	6.07325	6.08356	6.45021	6.5677
ACGTCGTCGTCGGAAGCTCCGACC	TRCN0000465334	S100A16	3.64016	3.75848	2.29321	3.36844	3.64294	4.40369	3.91793	4.61041	4.1424	4.95641
ACTGCCCCGGTTCACTACGAAAGA	TRCN0000465336	FAM177A1	7.16384	6.95135	6.89899	7.20098	7.11795	7.16391	7.00684	6.83946	7.06533	9.05354
GTCAAATGTCTTGGATAACAATGT	TRCN0000465337	CENPA	7.3273	7.25276	7.27107	7.03988	7.40891	7.29645	7.81043	7.27305	7.95075	7.59606
GATCTCGCCGAGCCAAACTTGCCT	TRCN0000465338	MSI2	4.33008	4.1665	3.33677	5.47668	4.13748	3.90446	3.69976	4.17788	3.76132	4.56665
GCAAGTGGATTTAGGATTTTGTCT	TRCN0000465339	RPL34	4.85962	4.99844	4.82325	4.29685	4.65322	4.40369	3.88644	4.61041	4.83166	4.60067
AACGATCCGCACGGGGCTGGTTCT	TRCN0000465340	P2RX5	3.31028	2.93272	3.13798	2.03886	3.19417	3.07547	4.08677	3.10571	2.24812	2.93043
TGGATACTAGCATGCCCCTATGTG	TRCN0000465341	RBMX	3.87754	4.38587	3.51145	3.74813	4.72464	4.19659	3.89438	4.54209	4.34174	3.69537
CTCCTTCTTTCGTAAAACACAACA	TRCN0000465342	JAK3	3.05776	3.12786	4.05362	2.85169	3.42278	3.97107	4.52029	2.61408	3.99235	3.61205
GCCTTGGGAGACATTCGGCGACTC	TRCN0000465344	JPT1	6.59821	6.23066	6.30431	6.11692	7.03178	6.42178	6.62326	6.35318	7.06157	6.03069
ACAAAGGCTTGAAGTAACCCCAAC	TRCN0000465345	TEKT4	5.57013	4.96478	5.45668	5.25967	5.4825	5.02965	5.17003	5.88456	5.17946	5.18502
GAGCAGATTCTGTGTGGGACTGTG	TRCN0000465347	Naa10	6.81371	6.82571	6.35103	7.42632	6.58321	6.98409	6.23201	7.13296	6.26135	6.89003
TAGGGTCCGCGCCGTGCGTGGTAC	TRCN0000465348	TMCC2	5.52094	5.4516	6.10067	6.24072	5.62139	5.71846	6.07849	5.61425	5.56692	5.17538
TCTAAAATACATGATCTGAAATTC	TRCN0000465350	ANGPTL4	5.69958	5.31132	5.12154	3.74813	5.51075	5.57057	5.33949	6.4283	5.53199	5.75454
GCGCTCTGATTACTGATGGCAGGT	TRCN0000465351	YIPF5	4.44003	3.50103	3.33677	3.36844	4.50508	3.3503	4.49963	2.93148	4.34793	3.52363
GATGGCAATATAAGTGATGTTCTC	TRCN0000465352	GTF2IRD2B	2.44884	3.63549	3.33677	4.04842	3.54921	3.7231	3.33007	3.20333	4.10632	3.32863
ACTAATAACATTGGTCCGTTAACG	TRCN0000465353	ASS1	4.21106	3.79725	4.05362	5.00415	4.67002	4.19659	4.73441	4.48984	6.40934	4.23656
TGCGAGTGCCCGGAAGGCCCCTTA	TRCN0000465354	CLDND1	5.76019	5.75712	6.25603	5.37225	5.50452	5.21283	5.80716	5.26164	6.0742	4.88722
TTGATTTCCAGTGCGAGAAGACCG	TRCN0000465355	HMX2	2.94292	2.22847	1.20194	2.85169	2.32974	2.2372	2.65613	2.27553	2.46876	2.18714
TCCAACTCCGTTTCATGTGCTCTT	TRCN0000465356	NO_MATCH_221	5.97269	5.94149	5.65588	6.35473	5.81756	6.27791	5.76881	6.56198	5.54552	6.35924
CTTACTCGAGAAGCCTAGGAGATG	TRCN0000465358	ZNF302	4.05391	3.29973	3.33677	4.04842	3.69857	3.98725	2.69301	3.69791	3.08768	3.89656
TGGTCTACGAGAATGCGCTCGCGA	TRCN0000465359	HSP90AA1	3.26319	2.22847	5.72845	0	3.66545	0.61418	3.4641	0.610983	3.38131	1.29509
AGACAGAAGGTACACGGATGGCGA	TRCN0000465360	ECH1	4.74432	4.93031	4.68422	5.25967	4.94765	4.86426	4.57564	4.50906	4.90068	4.66639
CACACGATAAGACCAAAGCAAGTG	TRCN0000465361	P2RY2	4.23566	4.93031	4.95006	5.13756	4.32591	4.01908	3.96392	3.10571	3.77057	3.51346
CCGTTCCGGCGGTTCACGTTACCG	TRCN0000465363	PLA2G1B	6.63103	6.86274	6.54434	7.10649	6.56835	7.00212	6.75116	7.07369	6.28575	6.60529
GTCTTCGCCATCGCGTTCTGGAAC	TRCN0000465365	DOC2A	4.85962	4.1665	3.51145	3.36844	4.61903	4.73606	4.00848	4.80179	4.59703	4.50126
CATTCTTCTTCGGCTCAAGACAAA	TRCN0000465366	ETNK2	5.78541	5.52274	5.45668	5.37225	5.79477	5.67915	5.56261	6.15546	5.52107	5.34266
CCCCCTCCTCTAAACAATTGGTAC	TRCN0000465367	PXK	6.27526	6.10495	6.01623	5.57405	5.99023	5.59189	5.92808	4.77822	5.89971	5.51054
GCCACGCCGAGCGCAGACTGGTCG	TRCN0000465369	DYRK3	6.7596	6.41023	6.81816	6.9338	6.8373	6.3917	7.12539	6.3743	6.67127	6.41493
ACCTCTACGGAGATGCGAGGACGA	TRCN0000465370	SDF2L1	6.41107	6.21643	6.23127	5.75106	6.33024	6.45416	6.72691	6.23696	6.1056	6.6856
GTTCGGCAACTTGGTCATTCCTGG	TRCN0000465371	CUL3	0.398958	0	1.20194	0	0.576391	0.437006	0.493601	0.984969	1.03329	0.977666
CCGACGGGGCTAGTGATCGCCAGG	TRCN0000465372	WFDC11	7.054	7.76414	7.92416	7.57488	6.87159	7.3158	6.9413	6.86765	6.77832	6.99333
AGCACGGGCACTTTCCCCGGGACC	TRCN0000465373	NHLRC1	6.40565	6.49522	6.32786	6.29885	6.245	6.19673	5.84246	5.63408	6.16994	6.05017
AAGCCATATTTCATAACCAGGTTG	TRCN0000465374	SPINT1	4.18603	3.75848	3.13798	0	4.22343	4.25122	4.44663	3.84885	3.4171	4.66179
TAACGATTTAATCCCGCAGACTTT	TRCN0000465375	CCDC148	5.95056	6.0737	5.53969	5.83203	6.20906	5.63875	6.3736	5.65148	6.10378	5.35124
CGCAATTACCGCCGTCAACACTGT	TRCN0000465376	MAP3K6	3.40008	2.78622	3.33677	2.85169	2.92238	2.2372	1.8846	0.538013	2.57816	2.10826
ACACAAAGACGATGAGACGCTTTT	TRCN0000465377	BMPR1A	4.87536	4.80273	4.05362	0	4.91044	4.50831	4.09368	3.35972	4.30402	4.1073
ACTTAGACCCCAACGAAGTGAACA	TRCN0000465378	TNFRSF6B	7.18295	7.09053	7.15738	7.23115	7.58011	7.32379	8.49642	7.345	8.31987	7.15578
ACGTGGGATAATGCGCGGCGTATT	TRCN0000465379	CRYGA	7.70086	7.63096	7.39885	7.03988	7.79443	7.64646	7.72677	7.7381	7.58709	7.91227
ATAATCAGGTGTGAAATCTATCAG	TRCN0000465381	REEP2	4.63759	4.19581	4.26355	3.36844	4.88669	4.88168	4.90126	4.67139	5.08992	4.56665
ATGGCGATGCACTGGCCCACATGA	TRCN0000465383	MGST3	4.02597	4.04288	4.1624	3.74813	4.51131	3.77994	4.17413	3.43198	4.09164	3.69537
GACGCGACGGTGTGGAGACCGTAT	TRCN0000465384	MGST3	5.93563	5.57945	5.65588	5.66527	5.9564	6.09213	5.74487	5.41724	5.8173	5.83023
CTACCTAATATATCTTACTAATCC	TRCN0000465385	RENBP	5.47	5.0635	5.45668	5.00415	5.63856	5.06056	5.61399	4.91419	5.41593	4.5064
TTGAGTTATACTACCGACGATTTG	TRCN0000465386	SLC37A3	0	0	1.20194	0	0.754939	0	0	0	0.231983	0
GCTCCTCCCCAGGGTTGCAGGGTG	TRCN0000465387	S100A7	5.57977	5.71724	5.45668	5.47668	5.88386	5.857	5.61158	5.74765	5.5347	5.4977
TCACCAAACTGTGCCACGGGTCGA	TRCN0000465389	STEAP1B	7.07801	7.38272	7.38769	7.62118	6.99892	7.37234	6.94704	7.50851	6.72698	7.40577
ATCGGCAAGCCATCCCTGGATCAC	TRCN0000465390	SHC1	3.40008	4.19581	2.63272	5.00415	3.72024	4.47427	3.4208	5.17104	3.31963	5.07869
CTGTAGTTTTTCCGGGCTATACTC	TRCN0000465391	PLK1	2.81815	2.93272	2.29321	0	3.26957	2.98166	1.81939	3.48147	2.67985	3.55371
AATTCTTTGTGAAACAGAGTACAT	TRCN0000465392	ARHGAP8	3.71206	1.30716	1.20194	2.03886	3.34124	2.98166	3.4534	3.24977	2.69936	3.08948
CCGAGCTAACCTATAGCACCACCA	TRCN0000465393	PTK2	4.92158	5.4516	5.17445	5.37225	5.0453	5.06056	5.93579	4.96726	5.20014	5.04732
GGTAACAGCCCATGAAGGTGTATG	TRCN0000465394	SUB1	7.46892	7.75432	7.76938	7.85226	7.67539	7.43857	7.33821	7.35101	7.85181	7.1809
CCCGTTATTTACTGAGACAACGAC	TRCN0000465395	COL20A1	4.25985	4.19581	4.60933	4.04842	4.1294	4.12526	2.81511	4.38971	3.96843	5.02243
ATGTGTGAGAATGTTATACCAGTC	TRCN0000465396	SLC48A1	5.90527	5.65527	5.53969	4.85713	5.98128	5.88318	5.97187	5.4147	6.13276	5.67238
CGTGTAGCACCTTCTGGCTCTCTA	TRCN0000465397	HMGN2	6.54997	6.8809	7.24656	7.45217	6.81104	6.59545	6.73798	6.4054	6.76334	6.35782
CCCAGAGACAACCCGCAAACTTCG	TRCN0000465400	AGBL3	5.25818	5.7071	5.86348	5.37225	5.22653	5.16384	5.89681	4.57893	5.31207	3.99485
CACGCCTATTGTCCATGACACCGT	TRCN0000465401	CALML5	5.76019	5.82436	6.37383	6.85849	5.83753	5.89609	6.2843	5.82062	5.88061	5.45318
CTAGCGAGATACATAGTTCGCTAC	TRCN0000465402	FGFR2	5.37353	4.59837	5.57947	4.85713	5.12867	4.41569	4.4358	4.2821	4.67792	4.86739
TCTTATTACGTTTGTAATGTCAAA	TRCN0000465403	ELOVL5	3.56449	3.18745	2.29321	0	3.95763	3.7984	3.68153	3.67257	3.85125	3.45089
TCGGGACTCCCCCGGGGGTGGAAC	TRCN0000465404	OGFOD3	5.4172	5.57945	5.12154	5.13756	5.20749	5.66916	4.70764	5.84729	4.86658	6.01456
GGGTTACTCTTTATCGCTAATTCC	TRCN0000465406	BCAN	3.64016	3.71864	2.29321	4.04842	3.66545	3.2732	2.22391	2.27553	2.86397	4.23036
GCAGCCAAAGCAAGGATGCCCGGA	TRCN0000465407	HEY2	4.77821	5.24274	4.53034	5.75106	4.57809	4.36705	3.76182	3.27244	3.99235	4.18624
CACCCATAGAAGAATTACCGCCGA	TRCN0000465408	LOC102724993	8.87723	9.2922	9.22695	9.33228	8.75358	8.95046	8.61855	8.96658	8.85359	8.589
AGGGACTCCATCAGTGAATGTACC	TRCN0000465409	GPR180	7.4268	7.26318	7.03396	7.03988	7.14223	7.17984	7.08954	6.84608	6.96314	7.04366
GTCTAATCTTTCATAAAAATGCCG	TRCN0000465411	PEA15	5.02401	4.04288	2.90736	4.50872	4.99286	4.60586	5.04368	4.47526	5.18638	4.20531
GAGTGACTGTGTTGATCTTGACTA	TRCN0000465413	HIGD1A	4.48177	4.4842	4.95006	4.85713	4.76167	4.41569	4.74323	4.57438	4.55483	4.15387
TTTGTTCTGCCATCCCTCGTATTC	TRCN0000465414	RNF5	4.77821	4.36021	3.13798	2.85169	4.80287	4.71678	4.52541	4.9982	4.87518	4.97876
AGTCCGAGTGCTACAAAAACAAAT	TRCN0000465415	ATF6B	5.4172	4.93031	4.75541	4.29685	5.48567	4.96575	5.18951	5.02515	5.08622	5.02602
CACCCCAAGATATTCTTCGATTAC	TRCN0000465417	RPL30	7.64914	8.28259	8.38899	8.29935	7.92843	7.95389	7.76515	7.64235	8.04095	7.75447
AATATCTCAGCGAGGGGATTAATA	TRCN0000465420	SYT16	3.05776	1.68339	2.29321	2.03886	2.94095	2.06493	2.19849	2.95969	2.99602	2.2125
TATATAACATACCCTTTCGAAGCT	TRCN0000465421	DYNC1H1	5.69071	5.52274	5.72845	4.29685	5.84986	5.1278	5.90273	5.6428	5.78114	5.20095
AACTCAGCGCCAGAGCCATAACGC	TRCN0000465422	OSMR	6.06482	5.69688	5.49878	5.37225	6.26172	5.98742	6.36363	5.91729	6.10194	5.83636
CAAGGTCACGGCCACGCTCGGAAA	TRCN0000465423	LINC00486	7.74223	8.11623	8.17196	8.11749	7.73047	7.99147	7.86547	7.70411	7.45562	7.79228
AGAGGACCTCTTTCGGCACCTCGG	TRCN0000465424	TSNARE1	4.79487	4.38587	4.53034	2.85169	4.81802	4.12526	4.60979	3.65542	4.72626	3.65893
AGGCCAAGTTCTGACCGGTTATAA	TRCN0000465425	TMEM80	6.9351	6.94705	6.60342	7.10649	6.91216	7.11688	7.3805	7.32006	7.04547	7.3857
GCAAACGGCGACAATCATTATAGC	TRCN0000465427	BRAT1	7.52489	7.4872	7.68984	7.42632	7.54336	7.5173	7.68962	7.07046	7.62774	7.29586
TGTAATTCTTAACGTAACGTACCT	TRCN0000465428	ZNF641	7.28666	6.82571	6.80143	6.65098	7.32832	7.15319	7.28637	7.32006	7.19809	7.14676
GCTCTGGAGTCGTTACAGTTTAGG	TRCN0000465429	DTX4	5.75168	5.53426	5.45668	5.13756	5.65553	5.32531	5.85675	4.85534	5.80159	6.16017
GCGACATGGAAGAGCTAACTACAT	TRCN0000465430	KIAA1324L	3.40008	4.1665	3.33677	3.36844	3.38258	3.07547	2.94307	3.47171	2.35037	3.18226
TCGACCCCCGCCGTCGCCAGGTTG	TRCN0000465431	TAC4	6.68563	6.97691	6.85103	6.81931	6.6454	7.09465	6.43611	6.58253	6.69697	6.63959
CCTCGTCACCTTATTCTCTAAGCA	TRCN0000465432	A1BG	5.31701	5.52274	5.22549	6.11692	5.23784	5.80317	5.23085	5.81097	5.51006	5.58283
TACAGATGCCATTAACTCAATACA	TRCN0000465433	RWDD4	6.61706	6.75853	7.07628	7.2607	6.58616	6.64219	6.22731	6.78136	6.46168	6.82676
AATGCGTTATGTGTCGTTGCAGGT	TRCN0000465435	PLAT	3.56449	1.84014	2.29321	0	3.64294	2.34159	3.10232	2.27553	3.65545	1.43095
AATCGGCGTTGTGACCCGCCTTGA	TRCN0000465436	ATP1B1	4.30705	2.93272	3.33677	2.03886	4.71927	3.66393	4.54572	3.66402	4.40844	3.45089
ATTTCCATTAATTAGTAACCGTTT	TRCN0000465437	ZC2HC1A	4.8437	3.59205	3.13798	4.29685	5.11238	4.46275	4.72109	4.98796	4.93811	4.97876
TCGCGTGACTATGAAGTCCGGGAA	TRCN0000465438	SLC25A30	6.09202	5.94149	6.4616	6.11692	6.01892	5.95487	5.87892	6.17213	6.2432	6.38457
GCGCTGAGTGGGCAGAGTTCCATA	TRCN0000465440	CSTA	6.83802	7.05498	6.99036	7.20098	6.9878	7.01599	6.78036	7.0361	7.12063	6.83291
CCTGACTAGTTGCCCATCCCATAG	TRCN0000465441	IFT80	1.95122	1.68339	0	0	1.86869	0.61418	0.407477	0	1.03329	1.03566
GCTCCCAAGCAGACGTAGGAGGGG	TRCN0000465442	PRICKLE3	4.90634	4.41109	5.3686	4.69342	4.83301	4.61631	4.77797	4.00591	4.87518	4.75104
GGGTGATCCCACGCAGCTGAACCT	TRCN0000465443	SMIM2	6.85796	6.98952	7.24656	6.35473	7.18863	6.86435	7.83641	7.08654	7.16953	6.57628
TTTCCCTAACCATGTGAATACAGC	TRCN0000465444	FLT3	2.53065	1.07444	1.20194	0	2.72218	2.12467	2.32134	1.0908	3.39334	2.10826
GTGGGTAACAGGAGCAGAAACGGG	TRCN0000465445	GBP3	6.00882	5.9757	5.72845	6.0508	5.87181	6.53068	5.22141	6.63815	5.72277	8.40667
TTGACAGCCTACGGCAATACTGTC	TRCN0000465446	PRAMEF15	5.84259	5.4637	5.65588	5.00415	5.74544	5.65403	6.49602	6.40155	5.85039	5.6701
ACTCTCAGAGATTCTTAGAGGTAA	TRCN0000465448	MSC	5.92053	5.60152	5.49878	4.69342	6.07044	6.24127	5.82803	6.1293	6.61846	6.96096
CCCTTGGCCACCCGTCCCCTTTTA	TRCN0000465449	LSM2	6.17068	6.42886	6.12775	7.10649	6.34252	6.37642	5.95869	6.35584	6.25971	6.19717
CCGAAAGCAACTTGTTGGTTTCAC	TRCN0000465450	SH3BP5	5.74313	5.83372	5.27479	5.9815	5.76642	5.74725	4.99652	5.94402	5.62417	5.39344
ACCGAGGTCTATATCCGGGTCAAT	TRCN0000465451	RWDD3	6.16429	5.84301	5.92653	5.83203	6.39397	6.06189	6.28581	6.34519	6.22817	6.17476
ACTCTCTGTTATTACCTATAAACG	TRCN0000465452	PRKCE	3.35588	3.29973	1.84839	3.74813	3.6085	3.21942	3.78762	4.21931	3.77976	3.40762
TGACGAGAATAAGATGAGGTGATC	TRCN0000465453	C8orf74	5.79371	6.04982	6.32786	6.46039	5.56563	5.857	5.8218	5.90283	5.08251	5.8546
TGCGGGACTCTAGATTTATACGTA	TRCN0000465455	F3	7.79285	8.04753	8.18492	8.32755	7.70829	7.96516	7.46754	7.67941	7.59166	7.79753
TACGGGCAGCTAATTAATAGCCAA	TRCN0000465456	XLOC_l2_009889	7.32443	7.37313	7.76938	7.68796	7.0974	7.12239	7.41953	7.1899	7.06345	7.0923
ACTCAATCTGAGCTGACAATACGA	TRCN0000465457	L3MBTL4	6.00167	5.01499	5.32245	5.9087	6.39902	5.13508	6.27976	5.94578	6.49135	5.30188
GGAACTAAGGTATCGAAAGTCAGG	TRCN0000465458	GDI2	6.27526	6.3463	6.28038	6.11692	6.18588	6.09587	5.59463	6.16609	5.62672	5.75022
CCATCTGCTCGAATATGACCAGGT	TRCN0000465460	SPRY4	5.29376	5.94149	5.69262	5.25967	5.33232	5.38149	5.45402	4.66712	5.25719	4.79788
TTCACAATTCCGATAGGGCGTGTC	TRCN0000465462	DNAJC17	4.54219	3.79725	3.66725	3.74813	4.57214	4.70704	3.87846	4.83644	3.71415	5.08557
GACATATTAACCCTTGTCTACTCG	TRCN0000465464	MRFAP1L1	5.56043	5.37678	5.22549	5.57405	5.73483	5.26021	5.11674	5.60311	5.87633	5.4977
TGGTAGACTAATACCTAGCTCCGG	TRCN0000465466	R3HCC1L	6.70338	6.87185	6.69681	7.13868	6.73592	6.8108	6.38209	6.82898	6.68112	6.79668
ATCCAGACACCCCATTGTTGGCTG	TRCN0000465467	PI3	6.25734	5.9757	5.98694	6.40852	6.18394	6.14358	6.20674	6.34786	6.297	6.28647
ATTCGTTTGTTTACACGGACATTG	TRCN0000465468	KCTD5	4.4187	4.43587	3.80786	3.36844	4.38814	4.27777	4.03026	3.44202	3.98442	4.51151
CCTGACATCCTCTCCATTGTTAGG	TRCN0000465469	PKD2L2	4.99548	5.32465	6.01623	4.85713	5.19979	5.26021	5.25879	5.74157	5.46804	5.49512
ACTCTTCGTACTGGACCCTGATAT	TRCN0000465470	Zyg11b	5.53091	5.35095	5.49878	4.29685	5.93802	5.63875	5.5873	6.14321	5.74641	5.7567
GCCATTATACATATATCTAATTCC	TRCN0000465471	CLEC1B	5.29376	4.55378	4.05362	3.74813	5.4407	4.7645	5.41868	4.64123	5.61905	4.27919
TTACAGCAACTGCTGCAGTGGCAG	TRCN0000465472	TBC1D23	5.07943	5.14091	4.88805	5.66527	5.38074	5.33166	5.65194	5.192	6.19935	5.36545
CCCTCCAGGCTGTGCGCTCCAAGG	TRCN0000465473	HCFC1R1	8.2776	8.83257	8.69089	9.00568	8.31806	8.63196	8.30612	8.32438	8.35642	8.18675
TCTCGCCGCCATCCATGCGACATT	TRCN0000465474	SCRN2	5.78541	5.42709	5.45668	3.74813	5.88146	5.199	5.98865	5.22724	5.65945	5.40724
AAGCAACCACGATGACCGTACCTA	TRCN0000465475	FAM209B	5.48033	5.12576	5.72845	3.36844	5.52313	5.56519	5.77527	5.5783	5.55626	5.79288
ACAGTTACATAATATATGATCTCA	TRCN0000465477	DNAJC30	7.39439	7.09443	6.66017	6.29885	7.40139	7.27848	7.51722	7.30089	7.55332	7.3172
GCCTGGGCGCCTGACCTGTTGATT	TRCN0000465478	RETREG3	3.78054	4.13657	3.93596	3.74813	4.47354	3.7231	4.44663	3.9786	4.3167	3.79947
CGCCACAGTTGATGACTAATCCAG	TRCN0000465479	COMMD8	7.91022	8.60973	8.71787	8.69532	7.86906	8.20111	7.58683	7.86473	7.45992	7.6763
CGGTCCGACATGAATCACGGGTCG	TRCN0000465481	LOC105372824	6.20224	6.13553	6.5241	6.35473	6.17023	6.08086	5.33075	5.06465	6.38996	6.04665
CCATTATGGCCAACCTAAACGCTT	TRCN0000465483	NDUFV3	5.88208	5.9757	5.72845	6.0508	5.83753	5.88749	5.41593	6.48156	5.61905	5.78445
CGGAAGATATTGTACATCACAGAT	TRCN0000465484	DLST	8.20781	8.23925	8.74873	7.83272	7.9429	7.73178	7.73121	7.09054	8.21536	7.80901
AAACATGAGATCAGGTGTTCACAT	TRCN0000465485	SPOCK3	4.63759	3.8718	3.66725	4.69342	4.89624	4.66742	4.55576	6.08035	5.95146	5.40724
CTTCATACGAATATCCAGTACGGA	TRCN0000465486	SCML4	6.86587	6.82102	6.85103	6.46039	6.76227	6.73376	6.57346	6.39769	6.65763	6.53666
AGTTACTTACTTAGACCATTCTAT	TRCN0000465487	SREK1	5.37353	4.25272	3.33677	3.36844	5.07082	4.51948	5.08934	4.61041	5.32468	5.27505
TGCAACCTTCTACTGTCCGTCGAG	TRCN0000465488	TMEM242	7.97009	8.38954	8.2168	8.61751	7.79952	8.20717	7.94692	8.02684	7.73912	8.00455
GTGGTAATTTTAACGGACCCTATA	TRCN0000465489	PTPN9	0	0.45274	0	0	0.135171	0	0.113155	0	0.687571	0
GAGATCAGAGCTTCTTTAACGTAA	TRCN0000465490	TMEM177	6.40565	6.5011	5.69262	5.9087	6.38552	6.46864	5.95679	6.33849	6.33802	6.66048
ATCGAATGGTCTAGCAACGGAAGC	TRCN0000465491	EBNA1BP2	5.39553	4.82167	4.68422	5.13756	4.97495	5.42372	5.00754	5.8679	4.56017	6.37337
GTATCAACCCGAAACAATTTACCT	TRCN0000465492	GLOD4	6.44838	5.93281	5.92653	6.35473	6.09137	6.06189	6.28731	6.08196	6.13455	6.24251
CTCGCACGTAGCCTCCAGTGACCG	TRCN0000465493	AFTPH	7.46372	7.85193	7.87705	7.70955	7.43699	7.66167	7.33384	7.32955	7.10243	7.18651
CAGACCACATTCCGAAGATTATTA	TRCN0000465494	MAEL	6.28707	6.64621	6.7674	5.9815	5.95868	6.2243	6.32451	6.08996	5.9351	6.04312
CAATGGGAACAACATCACCCATAG	TRCN0000465495	PTMS	5.69071	5.96722	6.20608	6.18015	5.4825	6.14718	5.40207	6.33983	5.35575	5.82613
TTTCGGCCACACCAAGTTGAAAGT	TRCN0000465496	BARX1	4.76137	4.46024	3.51145	4.50872	4.94306	4.77386	4.79503	4.45558	4.34793	4.24273
ACCCGCCCGAGAACTTTAAAAATA	TRCN0000465498	MUSK	4.39705	4.25272	4.35807	3.36844	4.67002	3.93815	4.84912	4.2076	4.74983	3.59287
TGATATCTACTCCAGACAAAGCCG	TRCN0000465499	SNX16	7.76354	7.67066	7.65302	7.42632	7.84892	7.88214	7.12371	7.3105	7.38661	8.5036
CTAACCAATAGCTGTCCCTCGACA	TRCN0000465500	PELO	5.15876	5.31132	4.88805	4.69342	4.95224	5.18504	4.99652	5.65148	5.11192	5.53337
CTGAATGTTGTTTTAGAGTTACGA	TRCN0000465501	CBLB	2.60807	1.84014	3.13798	0	2.14984	2.06493	2.91213	2.22993	2.57816	2.33304
AAGACGAAGACGTGCTCCCATTTC	TRCN0000465502	NDRG2	4.85962	4.01025	4.68422	4.85713	4.82303	4.62668	4.81608	4.67139	5.05249	4.75104
GACTGATGGCTCGCGAGCTCGCTT	TRCN0000465503	JUNB	5.87427	5.66579	5.27479	5.47668	5.74808	6.03878	5.07893	5.14363	5.68902	6.35355
CCTACGACCGATCGCTCAAAGTCC	TRCN0000465504	ZNF706	8.44915	8.8314	8.96315	8.76915	8.33	8.51893	8.48168	8.23775	8.23971	8.29014
TAAGCGGCACAAGTTCCCCTCGAC	TRCN0000465505	SPHK1	5.63631	6.0737	5.69262	6.40852	5.59231	6.06189	5.44864	5.97717	5.10096	5.92917
AACGAACAACTGCCAGGCCTATTC	TRCN0000465506	RBKS	5.95798	5.56828	5.00951	5.57405	5.84494	5.63875	5.49113	6.01295	5.89125	5.59735
CTAAAGTGTTCGTGTCGTCAGGAT	TRCN0000465507	MTMR7	2.75146	2.78622	3.51145	2.85169	3.53706	4.06555	2.8964	2.74953	2.69936	3.51346
AGACACAACGTTAATAATACAATT	TRCN0000465508	CRYBA4	6.64488	6.15058	6.23127	5.57405	6.35469	6.32004	6.39194	5.95982	6.23987	6.1812
CCTGTGTACTCGTGCACAGTCAAC	TRCN0000465509	BVES	7.07119	7.18127	7.18343	7.87155	7.20888	7.01006	6.91813	6.91435	7.37377	6.8175
TCTCCAGATTTCTTGGTATAGCAG	TRCN0000465510	POU5F2	5.6728	5.7071	5.00951	3.74813	5.77937	5.77548	5.0508	4.50428	5.79027	5.38789
GCAAACATGCCGTACGGTATCAAG	TRCN0000465511	NHLRC4	5.19685	5.22863	5.72845	5.9087	5.33583	5.77548	5.60676	5.94754	5.10096	5.26599
TACGGGCCCGTGCACATTAAAAAG	TRCN0000465512	KRTAP9-2	7.15742	7.11376	7.85291	7.52704	6.92737	7.11688	7.14049	7.25751	6.61204	6.77237
TGCTCATTGTATTAAGGTGATTTC	TRCN0000465513	HRASLS5	7.36403	7.38591	7.59598	7.87155	7.16413	7.11504	7.22868	6.93225	7.10883	6.81336
ACGGCACTCTATACGGCCTTTGGT	TRCN0000465514	ZFP36L1	3.11192	3.97686	0	4.04842	2.67858	4.50831	0.984838	4.18388	2.27437	4.46478
GCGGCCCCCGTTGCGTCCTGAAAA	TRCN0000465515	PRPS1	6.21466	6.33316	6.32786	6.60564	6.27459	6.26137	5.89087	6.29901	6.04209	6.11885
CTGACAAAAATGTACAGTCACAAC	TRCN0000465516	PCLAF	7.01189	6.95992	6.96054	6.89664	6.83482	6.73376	6.8319	6.57571	8.22758	6.59327
GTTGCCGATGGCTGCTATGAGATT	TRCN0000465517	NO_MATCH_197	5.27014	5.4637	4.75541	5.25967	5.64424	5.41178	5.26186	5.55769	5.59322	5.36827
TCCGTGAAACATATGAGGCACTGA	TRCN0000465518	EIF4A3	5.72587	5.7071	6.10067	6.24072	6.05133	5.45896	6.38491	5.70037	5.93304	5.48735
CATCAGTGCAGATACTCGCAGCCG	TRCN0000465519	FUNDC2	6.48988	6.42886	7.23416	7.64378	6.39734	6.26469	6.6387	6.85362	6.10194	5.84855
CATACCCCTGGGACACATCATTGA	TRCN0000465520	NFE2	6.10543	6.00083	6.5241	6.60564	6.18003	6.19673	6.94035	6.44461	6.73999	6.63842
TTTTACGTACGTCTACTGTTGTTT	TRCN0000465521	ALG12	4.28364	2.93272	3.33677	2.85169	4.16143	4.22416	4.23165	4.88138	4.50582	3.97276
GAATTGCGCGCTTCAACACGCTAT	TRCN0000465522	RPL23A	6.3672	5.88861	5.76341	5.66527	6.36504	6.28119	5.96435	5.94402	6.17517	5.95757
GTACGGACATCCGCCAAAATCTAC	TRCN0000465523	PNPLA1	5.19685	4.82167	4.68422	5.37225	5.41103	5.61291	5.93387	5.93161	5.54282	5.39344
GCCATCGTCATACTCGTTGGTTCC	TRCN0000465524	DNAJC10	3.00148	3.29973	2.29321	3.36844	2.70055	3.68392	4.1074	4.21931	3.05777	4.31476
GGACTCATCTGGATCCTTTCTGTA	TRCN0000465525	KPNA5	5.43856	5.33786	5.53969	5.25967	5.74015	5.45315	6.09063	5.47946	6.01316	6.01816
GCACACCCGTGTCCCTTACAACCA	TRCN0000465526	CKS1B	8.48037	8.75591	8.86998	8.93413	8.601	8.69243	8.80221	8.58031	8.42612	8.60315
ACCATTAGCTTTGGCCTCTAATAT	TRCN0000465527	HACL1	7.45327	7.36024	7.36511	6.24072	7.49548	7.4371	7.91898	7.27586	7.50772	7.18731
TCTGCTTATGCAGCGCAATCAGAC	TRCN0000465528	RGS8	5.87427	5.37678	5.41331	5.00415	5.8621	5.51026	5.64254	5.30901	5.7604	6.10029
TTAGATGAATCCGCTCATATCGTA	TRCN0000465529	CDIPT-AS1	7.27781	7.07484	6.88318	6.81931	7.23263	7.19036	7.07128	7.09849	7.12965	7.13272
GGTAGACCTCTTCCCCGACCCACC	TRCN0000465530	KLK3	6.63103	6.39766	6.04493	6.0508	6.79709	6.42772	7.03134	6.82898	6.75986	6.75845
TGACTCCTCTATTCTTTGGCACAT	TRCN0000465531	ANKRD13D	5.59887	5.28428	4.75541	4.69342	5.70526	5.45896	6.23358	5.94578	5.66194	5.52833
AGGCCTTGCTTATCACTGTCGGAG	TRCN0000465532	NO_MATCH_49	7.08141	6.85816	7.00504	7.3732	7.02309	7.46481	7.11694	8.08082	7.16778	7.77589
AATTCCCATTGTGATTGGGCCTGC	TRCN0000465533	ZNF101	5.9281	4.30746	4.44677	3.36844	5.77161	5.41178	5.62596	5.80126	5.54282	5.62595
GACTCACCTACAGCCCCGATCGCG	TRCN0000465534	AIMP1	6.60294	6.53016	6.23127	6.60564	6.71179	6.56882	6.91813	6.85174	6.41967	6.51389
GTTGCGGACCGGATACTGGCCCTC	TRCN0000465535	RPL15	6.48988	6.19481	6.01623	5.37225	6.61102	6.53068	7.11099	6.66088	6.83784	6.22548
TCAAGTTTGCTTCTAAAAGTAATT	TRCN0000465536	ARHGEF10	4.05391	4.80273	3.80786	5.47668	4.4799	5.26686	4.91693	5.55307	4.31037	5.58769
TCAACCGGGCACGCAACGACACAA	TRCN0000465537	GALNT1	7.19241	7.40172	7.84477	7.64378	7.23827	7.25026	7.67645	6.82035	7.21682	7.15169
AATCGGGACTGATGGGCAGCATGG	TRCN0000465538	VWA5A	5.11964	4.19581	3.80786	4.69342	4.71927	4.64719	4.34604	5.49641	4.89647	4.68915
TAAGCCCCTCGCCTTAATCTTTAC	TRCN0000465539	COQ7	5.62704	5.66579	5.45668	5.66527	5.51075	5.62847	4.94777	5.96505	5.45088	5.64237
TCCCTCGACAATAACCTACTCAAA	TRCN0000465540	CXXC4	5.17157	5.66579	5.3686	5.25967	4.83797	4.65734	4.3633	4.91058	4.68772	3.95784
ATTACATGCATGTACGCTATACCG	TRCN0000465541	MRPS24	5.69071	5.12576	4.53034	5.00415	5.87664	5.78013	5.7558	5.3838	5.96965	5.69055
TCAATGTTTCTCCGGTTCTGATCG	TRCN0000465542	SRP54	3.40008	3.90768	1.84839	2.03886	2.86518	3.49313	1.64218	3.66402	1.95546	3.03365
GATCAGGACCTTAGTTCCATGCAC	TRCN0000465543	STAR	5.72587	5.96722	5.83089	5.37225	5.83753	5.97935	5.71604	5.55769	6.06858	5.61648
ACATGTAGGAGTATCGATTGTGGC	TRCN0000465545	PEX19	6.88932	7.10991	6.66017	7.20098	6.94588	7.05681	7.32652	6.6769	7.02145	6.804
GGTCATCTCACATTTCGTTTGACG	TRCN0000465548	MRPS25	6.67667	6.02553	5.95705	6.0508	6.58468	6.248	5.89286	6.14013	6.36117	5.94249
CCCTTAACTCAAGAATGGTATGTG	TRCN0000465549	MLLT10	6.57429	6.76344	7.13085	6.55883	6.62401	6.51402	6.96128	5.69828	6.48855	6.07976
GCCTACCGAGGCATGCGCGGTGGC	TRCN0000465550	CSTF3	7.31868	7.12142	7.25887	7.31805	7.08284	7.23509	7.30881	7.17719	7.48472	7.06297
CCTATCATCCAGACGTTTAAGGCG	TRCN0000465551	MDK	6.70338	7.00617	7.14417	6.7376	6.62401	6.99413	6.48555	6.0995	6.4631	6.48686
GTGGGTCCATGGACACACGCAACC	TRCN0000465552	SERPINB3	6.30462	5.85225	5.76341	5.66527	6.36848	6.13634	6.11121	6.06583	6.49275	6.12888
CTTCCTCATGCCCGGTCTTACAAT	TRCN0000465553	FANCI	6.56461	6.42268	6.28038	6.11692	6.48854	6.44833	6.89656	6.50927	6.50942	6.30722
ACCGCACTCGCACGGCGTGGGCAC	TRCN0000465554	FRMPD4	7.53731	7.56228	7.83659	7.34589	7.56598	7.55171	7.83538	7.21572	7.73322	6.94403
ATCTTTTGACGCACCCCCCGACCC	TRCN0000465556	NO_MATCH_68	4.981	4.53096	4.05362	3.36844	5.10003	5.3876	4.35757	5.46231	4.90068	4.96016
AGCCCGCTCACATCTTTTAGGTCA	TRCN0000465557	ANGEL2	5.00982	5.19998	5.61818	4.85713	5.05385	5.09083	5.05788	5.78755	4.731	5.56817
GGAATCCGAAAGTTGTGTGCCAAT	TRCN0000465558	SLCO4A1	6.29295	6.06579	7.0482	6.51045	6.84225	6.24464	7.08087	6.70946	7.31334	7.76254
AACGTCTACCTACTGGCACAAAAC	TRCN0000465559	BAIAP2	3.67656	3.00074	3.13798	2.85169	3.69857	3.32505	3.43175	3.2383	3.77057	3.4402
ACTAGGAGTGACACGACGAAGCGT	TRCN0000465560	ZBTB45	4.90634	4.72443	4.75541	4.69342	5.0666	5.34428	4.40834	5.27011	4.33552	5.73717
TTCGTCCCGGCAACTTTGAGGCCC	TRCN0000465561	TAF9B	6.05102	5.89756	5.32245	5.25967	5.91002	5.81228	6.20992	5.85482	5.79027	5.51054
CTCTCCCACCCTTTATCTCAACTC	TRCN0000465562	JAK1	3.44297	2.93272	1.84839	3.74813	3.47469	2.84626	3.14286	2.22993	3.40527	1.93624
AGGCTCCTCGTGCCTCTTTCACAA	TRCN0000465563	ZDHHC7	4.56178	4.01025	4.05362	4.69342	4.48624	4.39158	5.0508	5.41724	4.71192	4.6339
GATCAACGCACAGCAGCTATTTCC	TRCN0000465564	VPS53	3.00148	3.00074	2.63272	2.85169	2.01611	2.69683	1.20505	2.20657	2.91491	2.44427
CCCAAATTCATTTCTTATAAAACC	TRCN0000465565	RIC8A	5.03807	4.53096	4.44677	2.85169	4.07998	4.61631	4.64315	3.56649	3.82486	4.97876
TATGGTTATTATAGCAGACTCGAC	TRCN0000465566	HLA-G	5.33988	4.72443	4.60933	3.36844	5.27125	4.75508	4.78225	5.37597	5.31839	5.09242
CTAAAACCATGTCTCAATATCTTT	TRCN0000465567	NUP37	6.23921	5.9925	5.72845	6.29885	6.17219	5.8918	6.28581	5.68143	5.95957	5.5131
ACTTCCTGGAGAGGGGCTAACAGT	TRCN0000465568	WBP2NL	5.54082	5.25672	3.80786	4.50872	5.56264	5.78939	4.4358	5.71906	5.1655	6.18761
ACCTTAGACGCTCCTTTTCGCTGA	TRCN0000465569	TAC1	6.56461	6.4594	6.07307	5.13756	6.69684	6.37949	7.07739	6.53645	6.74586	6.21139
AAGTGGGAGAGTAAGTGCCTGGTC	TRCN0000465570	PRB4	5.9281	5.60152	5.32245	5.13756	5.94033	5.81681	5.60917	5.92447	5.89125	6.06243
TGTAGCCATAGAGGTGAGCAAAGG	TRCN0000465571	RND1	6.38381	6.4594	6.54434	6.29885	5.95868	6.291	5.89681	5.81869	5.46804	5.90991
GATCAGCCTGATCAAGTAATAAAT	TRCN0000465572	ZFAND5	5.73452	5.72732	5.57947	5.66527	6.22997	5.82133	6.27064	5.87533	7.36769	5.94628
TCTGCAGTTCTGCTGTCACCGCTA	TRCN0000465573	ING5	6.43251	6.39134	6.48274	6.0508	6.86188	6.69241	6.72357	6.48156	6.75637	6.34927
CAACATATCGTGCACATGACTGCC	TRCN0000465574	NO_MATCH_75	6.77227	7.39225	7.57645	7.57488	6.4534	6.8176	6.12814	6.17965	6.51631	6.38317
CCAAGCGACCCTCCATTGGGAGAC	TRCN0000465575	RNFT1	7.63765	7.98173	8.11896	8.49853	7.85321	8.01337	8.22857	7.62979	7.807	7.63761
TTCAATATGGCCTGAGTCCGTGCG	TRCN0000465576	VTCN1	6.70338	6.45335	6.01623	6.18015	6.83482	6.47726	6.88764	6.61061	6.89711	6.64775
TAGCCTGACCTATTGACCCCCAAT	TRCN0000465577	MORN3	6.3162	6.56428	6.80143	6.51045	6.55786	6.67003	6.41419	6.49608	6.49554	6.53415
TGCATGACACCAAGGCCATCATCG	TRCN0000465578	UTP14A	2.75146	3.54726	3.66725	4.50872	3.32718	2.34159	3.5369	0.104777	3.72371	1.59423
AGACATTCACGATCATTTAAGTCT	TRCN0000465579	MRPS33	7.11826	6.91215	6.69681	6.89664	7.00665	7.23	6.73798	7.17268	6.93153	7.38081
TAACTTGACGAAAGGACCCTGTGC	TRCN0000465580	EIF4B	3.44297	3.12786	1.84839	2.03886	1.94428	2.98166	3.11596	2.44477	2.37483	2.68073
GAGGAACTTTTGAAGCTGCAGCAA	TRCN0000465581	HGF	5.44911	5.74725	5.61818	6.0508	5.23408	5.41777	5.08588	5.21266	5.07133	5.39898
CAAAGCGCTGTATGATGGCGTGGG	TRCN0000465582	AKT2	5.93563	5.84301	6.12775	6.46039	5.9053	5.7233	5.6912	6.3277	5.5616	5.28703
AGTTCATCCGGCCACCCTCAACCA	TRCN0000465583	BUD13	4.02597	4.38587	2.90736	4.04842	4.39489	3.93815	4.386	4.42555	4.39055	3.89656
ACTCTCACTAACTTTTGCATTTCC	TRCN0000465584	ZNF169	5.72587	5.59053	5.57947	5.83203	5.55964	6.18976	5.68206	6.27114	5.71081	6.35782
AGAATCAACACGATTGCACTCCGA	TRCN0000465585	DCLRE1C	5.07943	4.01025	4.53034	3.36844	5.01055	4.19659	4.56574	5.25596	4.99051	4.61975
TGACTTTAATCGCTTTACTTAGAA	TRCN0000465586	ASAP2	2.17124	1.07444	0	2.03886	1.36265	1.27212	0	1.36843	0.43178	1.03566
TGAATTTGTTCTGTCGAGCGCGGC	TRCN0000465587	BYSL	6.30462	5.87055	5.76341	5.37225	6.10172	5.98742	5.92808	6.11683	6.07606	5.74588
TTTATAATACCACTGGCCCTTGAT	TRCN0000465588	POLH	3.90847	3.50103	1.84839	2.03886	4.11312	3.76124	3.61583	3.73103	3.75201	3.86492
TCGGGACCCTACAGAATTAAACAT	TRCN0000465591	TAF5L	6.57429	6.60856	6.25603	6.81931	6.529	6.54715	6.05743	6.18264	6.22144	6.41357
ATCTATTATAGAGTCCCGACGCCC	TRCN0000465592	ADAM30	2.44884	0.796825	0	2.03886	2.51468	2.06493	1.78565	1.03886	2.1092	1.29509
AGTATCACGGCTATGGGTACTGAC	TRCN0000465593	MGAT1	0	0	0	0	0	0	0	0	0	0
GACTAGGTCGTTTTACTTTGCTGT	TRCN0000465594	C1QTNF4	6.76383	6.8163	6.35103	6.46039	6.73991	6.93696	6.61848	7.1899	6.58477	7.0419
GACCCAACGGCATACCCTTGCCGA	TRCN0000465595	ZC3H11A	4.02597	3.79725	3.93596	3.36844	3.85365	3.3503	4.53052	2.50344	3.4171	3.2573
CATACGACGACCCCTCAGTGATGG	TRCN0000465597	SNX7	4.28364	4.87701	5.61818	5.25967	4.65884	5.13508	4.35182	4.52331	4.39654	4.94132
AATAGGGTCGGAGACGCTATGTAC	TRCN0000465598	PCNA	2.44884	0.796825	1.20194	2.03886	2.76451	1.55869	2.19849	1.1894	2.51352	1.5149
TTCGGGGGTCGTGACTCGAAGCCC	TRCN0000465599	MRPL16	5.50078	4.98171	4.95006	4.85713	5.21132	5.14953	4.86537	4.49467	4.82279	4.78102
GACCTATTTATTGCTCGGAAATTT	TRCN0000465600	MEI1	6.37276	5.9757	5.41331	5.13756	6.34775	6.23451	6.54222	6.18712	6.42113	6.2317
ATTTGATTAAGAACGGCCCGGTAA	TRCN0000465601	ABT1	5.10636	3.63549	2.90736	2.03886	4.97043	4.86426	5.00754	5.2673	4.5278	5.04379
ACCCGAAAACACTAATTGTTGGCA	TRCN0000465602	SLC25A17	7.1542	6.8163	7.14417	6.97003	7.3666	7.05873	6.9413	7.12909	7.17389	7.15823
TAACCACCCTTTTATTTACAACGA	TRCN0000465604	GSTM4	5.49059	5.64468	6.07307	5.13756	5.82758	5.81228	5.67055	5.46477	5.23062	5.81789
CTACAAAATTAGTCGAGAGTACAG	TRCN0000465608	INIP	7.42413	7.56228	7.31885	7.9462	7.22223	7.55307	6.94704	7.37608	7.0426	7.23605
AATAAATTTCGAACCAGTGAATAT	TRCN0000465609	ATP6V0E2	5.03807	4.25272	4.53034	3.36844	5.3288	5.08332	4.93629	5.53677	5.40112	4.87536
CCTGTACCCGCACTACGTGTTGTA	TRCN0000465610	UCK2	6.05794	6.23773	6.12775	6.0508	6.0363	6.23451	5.48063	5.22724	6.044	5.7306
GCAAGATCCGAATCGCGACCCCGG	TRCN0000465611	GNPTG	6.44311	6.70346	6.37383	6.35473	6.51046	6.80396	6.56602	6.50688	6.44877	6.86225
TACCCCGGGAGATTTTAATAAGAC	TRCN0000465612	EIF4H	6.83399	6.96844	7.0482	6.29885	6.84349	6.63707	6.96033	6.78531	6.47022	6.1683
CGATCATCGCACGGGACACGTACT	TRCN0000465613	BLCAP	6.99398	7.12142	7.63426	7.47756	6.76357	7.02189	7.04031	6.54462	6.6274	6.46592
CCCGACAGTAGCACTCATTGCTGG	TRCN0000465614	C17orf47	3.48463	2.33771	4.44677	3.74813	3.56127	3.77994	3.73555	4.96379	3.42883	3.81611
TCCCAGAAATACCACCCCCGTACA	TRCN0000465615	SPATA2	4.18603	3.00074	3.51145	3.36844	4.00253	3.47028	2.65613	2.03156	3.40527	2.4227
GCGATCTCTTAACCCCAAGTATGA	TRCN0000465616	MRPL44	5.37353	5.64468	4.82325	5.83203	5.95182	5.78477	5.98308	5.92804	5.86774	6.02891
TAAGAGATCCAGATACTGAGTTCG	TRCN0000465618	MMP2	3.48463	3.83501	3.80786	3.74813	3.40951	4.35463	1.20505	3.68951	3.5194	4.44352
GGATATAACAACTGAGTCGGCTGG	TRCN0000465620	SFN	6.73392	6.65151	7.07628	6.51045	6.79326	6.54988	7.15212	5.94225	6.9305	6.06591
AACAAAACTCGTAACTTCCCCATC	TRCN0000465621	RPIA	6.20224	5.53426	5.79754	5.83203	6.30716	5.91736	6.85649	5.46723	6.62357	5.7306
TGCCTTCGGTTAAAAAAGCTCTCC	TRCN0000465622	CDX1	6.31043	6.4594	6.35103	6.24072	6.08303	6.18626	5.86889	5.90827	6.17343	5.80544
CGGCCCGGGGGTTTCGGCTACCCA	TRCN0000465623	PCDHB11	3.71206	4.10601	5.12154	3.36844	3.93001	2.81033	4.93244	3.8787	4.34793	3.38549
GGTTGCTTGTGCATCGGCGCTTCT	TRCN0000465624	LHFPL4	5.65467	4.53096	4.1624	5.00415	5.70798	5.27347	5.34819	4.94627	5.51557	5.21356
TGATGAGACTCATTATACCTCCAG	TRCN0000465625	PDCD2L	7.17024	7.5984	7.18343	7.47756	7.08493	7.47776	6.77822	7.36953	6.63881	7.60447
CTGGGTGGGATTCAGCACTTATCT	TRCN0000465626	TROVE2	5.27014	5.67623	6.10067	6.65098	5.75597	5.97124	5.12688	6.1355	5.38012	6.1924
GGCTTTCACCACGTCGAGGTGCGA	TRCN0000465629	KLHDC9	4.77821	5.17075	4.44677	4.85713	5.09175	5.0529	4.74323	4.9568	4.65812	4.58132
GATCACGGGGCAACCCTTCGATAC	TRCN0000465631	TAOK3	4.10822	3.50103	3.13798	2.85169	4.15349	3.68392	4.14115	2.95969	4.23886	4.07309
GATACCCTCCTCTGCCCGTTCCAC	TRCN0000465632	DDX31	4.02597	4.19581	4.05362	2.03886	4.4083	3.66393	3.28247	3.29476	3.31963	3.58318
ATGCCCAGAACTTGCATGTCAAAG	TRCN0000465633	TPMT	5.33988	5.09497	4.44677	4.69342	5.10416	5.03744	5.37963	4.9568	5.10463	5.09923
AGCACCTTTTTCTGGCCAACCAGT	TRCN0000465634	SGCZ	6.28118	6.27254	6.18044	6.0508	6.25059	6.28447	6.06272	6.85456	6.52727	6.15854
GCCCCCCAGGAGACTATCTATCCT	TRCN0000465635	XLOC_l2_009833	7.28666	7.28721	7.17046	7.17017	7.23263	7.18686	7.47814	7.54271	7.05685	7.32085
GCTAAATAAATTACTAAAGGACGC	TRCN0000465638	ERG	0.967661	0.796825	0	0	0.372583	0.771956	0	1.63654	0.231983	0.570112
ACCTGGATACACCATGGAGCCTGT	TRCN0000465639	KDELC1	3.26319	3.35275	2.63272	3.36844	3.56127	3.2732	1.8846	1.80151	3.74264	3.4402
AGGGGGGCCACCAGTTGCCTGAGG	TRCN0000465640	Prrc2b	6.60294	6.54163	6.18044	6.51045	6.32671	6.63964	5.87291	6.59832	5.97566	6.73785
ATAACCATTGAGGGTAATTTTTAC	TRCN0000465642	C7orf49	6.39477	5.80547	5.49878	4.50872	6.42069	6.24464	6.59797	6.37561	6.18038	6.05193
AGCTAGGATTAACCCGATAGTATT	TRCN0000465643	WRAP53	5.06577	4.1665	5.12154	2.03886	4.71927	4.06555	4.65721	4.46545	4.42024	4.1341
AGCCTGGACAAAGCTTGTTGCAAA	TRCN0000465644	AAAS	5.44911	5.03134	4.88805	5.13756	5.34632	5.35055	5.09968	5.92447	5.69632	5.1946
ATATGAATTGTTTCGATTTCCCGC	TRCN0000465645	ATP1B2	2.81815	1.30716	1.84839	2.03886	3.82394	2.69683	3.1823	3.47171	3.64543	2.83567
TTCTAAGGCGATGGCTCCTTCTAA	TRCN0000465646	AVIL	2.60807	2.11027	2.63272	2.85169	3.72024	3.24656	3.47473	3.81063	4.19831	3.4402
CCAGCAATTCATGAAATTGACCTA	TRCN0000465647	MKRN3	6.7296	7.21746	7.13085	7.59821	6.47107	7.37388	6.0837	6.79513	6.60689	7.09571
CAGCGGCAAACTCAGCTGAACCGA	TRCN0000465648	TMEM14B	6.32769	7.21029	7.10382	7.17017	6.26908	6.87308	5.71156	6.49729	5.84602	6.54167
CCATCATTCCCGACTGACCGATCC	TRCN0000465649	HAVCR1	6.58869	6.58104	6.78452	6.7376	6.39566	5.86139	7.55213	5.93516	6.69454	5.92725
GTCAAGCACAGCGTGAGCCTTCCG	TRCN0000465650	FASTK	5.99448	5.56828	5.22549	4.29685	5.78195	5.38149	4.66651	5.46231	5.51557	5.26296
CTCAGCCCGCGGGGGATATCACAT	TRCN0000465651	SLC41A3	5.18427	5.7071	5.92653	5.57405	5.5415	5.45896	5.61399	5.78164	5.43351	5.31072
GCTCACAACTCTGGCGTCCAACTT	TRCN0000465654	FERD3L	4.85962	4.98171	3.80786	3.74813	4.71388	5.09083	2.92768	4.19579	4.78221	5.57062
GGACAAACTCAGCTAAATGCAGTC	TRCN0000465656	PRRT2	5.81836	6.21643	5.98694	6.55883	5.53845	5.99143	5.21509	5.21266	5.67185	5.78445
GCTCACAGAACCAACCGTATTATC	TRCN0000465657	BVES	6.71655	6.2998	6.58399	6.40852	6.6383	6.48867	6.20833	6.36114	6.35964	6.28048
TCACGGTGTCGTACACAATTGAAG	TRCN0000465658	FGGY	6.45364	6.5128	6.66017	6.89664	6.55937	6.37335	6.19554	6.54229	6.15941	6.13386
GTACCCTAGGTCAATGATCGGCAG	TRCN0000465659	SH3RF2	6.75109	6.79251	6.67861	6.69494	6.78301	7.13878	6.74787	6.98982	6.89076	7.11685
CTCAGGGGGATAACCCCGGCGACT	TRCN0000465660	SURF1	5.95798	6.5011	6.12775	6.35473	6.25245	6.24127	6.30975	6.39123	6.41819	6.20193
CGCGGCTGACCCGATGTCTGCTGA	TRCN0000465661	NSMF	6.13189	6.67252	6.20608	6.46039	5.51075	5.88318	5.60917	5.74765	5.10828	5.81789
GCTGTTGGAATTCATGAGATCTTT	TRCN0000465662	CNBD2	6.69453	6.37862	5.72845	5.9815	6.46948	6.31364	6.03965	6.46567	6.75171	6.21924
TATCAAGGGATTTCACCCCGGACT	TRCN0000465663	MIA2	4.25985	4.50777	3.13798	3.74813	4.57809	4.05023	4.36901	3.89341	4.57608	3.73966
CGTAACAATTTGATCTACACTAGA	TRCN0000465664	KRTAP13-3	6.15787	6.23773	6.41839	5.57405	5.77161	5.62847	4.84912	5.47703	5.93098	5.05785
AAACGACCTCCGCTAAAGCCTCCC	TRCN0000465665	BTBD10	4.76137	3.94269	4.26355	2.03886	4.76689	4.75508	4.36901	4.34762	4.70229	4.59103
TAGCACATGCAACGTATCATCTAT	TRCN0000465666	CA11	5.14584	5.7071	5.98694	5.13756	5.32527	5.2401	5.70706	5.39159	5.29614	5.01884
GGTGTCTAATCGGGGCTCTAGGGC	TRCN0000465667	RTL8A	6.40565	6.18753	6.20608	5.00415	6.245	6.37642	6.25839	6.27815	6.19592	6.40946
TAATGTTGACCACCACCGTGTAGT	TRCN0000465668	AGBL4	6.10543	5.95012	6.30431	6.7376	6.23186	6.10331	6.6004	6.51165	6.24817	6.38317
CCATAGACATCCCTATGACCTCGA	TRCN0000465671	GSTT1	6.70338	6.65679	6.91462	7.20098	6.50111	6.87743	6.48818	6.61283	6.44155	6.56031
CGGCTGATCTACTGCGTCGCGACC	TRCN0000465672	TSGA10IP	5.79371	6.27941	5.69262	6.51045	5.36363	5.87015	5.319	5.30627	4.73573	5.33112
AAAGGGTATCAGTCACCATAACAA	TRCN0000465673	RSRC1	4.81133	4.07479	3.33677	3.36844	4.95224	4.12526	3.61583	3.72282	3.91937	4.38894
TATCTAACCTTTAGAGGGCCCGGT	TRCN0000465674	MIA3	5.58935	5.40215	5.49878	4.85713	5.70526	5.42372	5.81554	5.39159	5.87633	5.29596
CGAGCGAGTAACCTACACAGGACT	TRCN0000465675	SIAH1	7.44274	7.99847	8.13239	8.16515	7.2364	7.41184	6.84629	7.638	6.90972	7.3172
TGCATATTGTGGGCGCGACGGAGA	TRCN0000465676	GIT2	3.93876	4.53096	4.60933	3.74813	3.96673	3.70365	4.08677	2.40428	3.79797	4.09372
AGGGAGGGCTGTGTATCCCAGTCC	TRCN0000465677	IL1RN	6.54013	6.59211	6.35103	6.81931	6.42399	6.69241	6.53843	6.86112	6.22817	7.88935
GCGGCTCTTCTGGTCATCTGTGAC	TRCN0000465678	NO_MATCH_164	8.13121	8.2018	7.97724	8.22634	8.07541	8.30805	8.26194	8.05245	7.99779	8.11921
TCGCTACTTCAGTTCATAAGCTTC	TRCN0000465679	NO_MATCH_227	4.33008	3.79725	4.05362	3.74813	4.31882	4.09572	3.69067	3.78721	4.67792	3.60249
AGGTGACCTATTCTTTCAGAAATC	TRCN0000465680	MAP2K5	4.77821	3.75848	3.80786	4.04842	4.59578	4.37937	4.36901	3.01451	4.18453	3.34019
TTAAGCGTGATTTTCCCGCTTAAG	TRCN0000465681	HSD17B11	6.16429	5.60152	5.89535	5.25967	6.07465	5.7136	5.75798	5.83782	5.79027	5.56817
CTTTAAGCTTCCTATTATTTTTTT	TRCN0000465682	ETFDH	2.06542	1.50751	0	0	2.14984	1.55869	1.09914	1.32571	1.62918	1.19684
ACTTACTGTGCAGACAAGGGAAAC	TRCN0000465683	COQ8B	4.02597	3.54726	3.66725	2.85169	4.231	3.70365	3.29452	4.4306	4.25213	4.1341
CTGAATCTTTTTCCTGAGTGGAGG	TRCN0000465684	TRMT6	3.87754	3.45328	2.90736	2.85169	3.75214	3.2732	2.61829	3.08024	3.57326	3.45089
TTTTCCTTCCTAATCTATAGCCTT	TRCN0000465685	GAPDH	4.60018	3.75848	1.20194	2.03886	4.36769	4.73606	4.00848	4.66712	4.20515	4.52676
AGCAGTTTCAACGATAGCCTATCT	TRCN0000465686	LINC01657	7.35844	7.36024	7.36511	7.40001	7.42878	7.54352	7.47616	7.11112	7.38736	8.61717
ATGGATTGAAGTGGTTCCCTTGCA	TRCN0000465687	TMEM47	6.20846	5.66579	5.49878	5.47668	6.2205	5.99943	6.0958	5.84729	6.30816	6.5354
CACCGACAGTTACGCGATTAAATA	TRCN0000465688	NO_MATCH_79	7.00117	7.51944	7.54666	7.45217	6.98668	7.14059	6.98377	6.69274	6.9305	7.08115
TGACCGAAAAAAAATTTTTCGTTT	TRCN0000465689	MAP2K2	7.00833	7.07878	7.03396	6.77903	6.78943	7.16924	6.57716	6.93403	6.76797	7.1913
TCGTGTACACTAATTCAACAAATA	TRCN0000465690	SNX14	1.82719	1.50751	1.84839	2.85169	1.94428	2.39108	0.860692	0.87075	1.03329	1.74089
CGTATACTATCCAATCCCGAATTC	TRCN0000465692	KIF26A	7.12157	7.27009	7.29516	7.79282	7.37602	7.41334	7.02774	7.08814	6.68357	7.22907
ATCCAGTAGGCGATACGATATAGC	TRCN0000465693	C2orf15	5.27014	4.72443	5.22549	5.25967	5.12867	5.29313	5.36257	5.62969	5.04107	5.23538
CGGCCTGCCCCGTCGATACGATCA	TRCN0000465694	GCLC	4.25985	4.41109	3.33677	5.13756	4.17718	4.55249	4.03744	5.34956	4.3167	4.40553
GACTAAAGGTCGTCCTACCGATTA	TRCN0000465695	GRAMD1B	0	0	0	0	0	0	0	0	0	0
TGTGCTCACGCCAAATTCGGGCAG	TRCN0000465696	NDN	2.26983	3.50103	3.33677	3.36844	0.478083	2.69683	1.04312	0.87075	0.763661	2.54755
CCCGGGGAGAGCGAACGCCGAATC	TRCN0000465697	ENKUR	6.04407	6.22356	6.73253	6.7376	6.41239	6.25135	5.4727	5.50601	5.90181	5.9891
AATCCAATCATATAGCAACACCGG	TRCN0000465698	ZNF329	3.8136	1.30716	1.84839	2.03886	3.70945	1.86925	3.75311	2.00473	3.38131	1.84187
CAGTTAAAACCCGCCCAATTCCAA	TRCN0000465699	PRR16	7.17978	7.357	7.06231	7.52704	7.0586	7.34905	7.16694	7.06398	7.09877	7.3843
GCCTTCAATGGAATTGCATCAATC	TRCN0000465700	ZKSCAN4	5.03807	5.01499	4.26355	5.13756	4.8674	4.39158	4.64315	4.58347	4.61255	4.32061
TCAATTTGCCATGGTTGCTACTTT	TRCN0000465701	HARS	4.76137	4.87701	5.41331	4.85713	4.82303	5.13508	6.57716	5.21559	5.61392	5.36545
ACTGAATACAGCAGCCGCTCATCC	TRCN0000465702	RPL3	4.35275	3.83501	2.63272	2.85169	3.82394	4.01908	2.69301	2.2978	3.80699	4.71156
AAGCTGGGATTACTTCTGTACGGC	TRCN0000465703	EEF1G	5.69071	4.87701	4.1624	2.03886	5.401	5.43557	5.11335	4.94627	5.26376	5.40998
AGTTGCTCGGTCCCTCTCATGAGT	TRCN0000465704	ERICH6	5.20933	5.14091	4.44677	3.36844	5.45369	5.14953	5.12351	5.88823	5.18292	5.61885
CTCAGGCAAGTTTACGCTTGATTT	TRCN0000465705	LHFPL5	7.35563	7.28381	7.27107	7.85226	7.17202	7.48204	6.78784	7.64235	6.8179	7.30325
TCCGATATATCCAATCTGGCCCCT	TRCN0000465706	CALML3	6.54997	6.56989	6.37383	6.69494	6.48696	6.61381	6.00157	6.53058	6.23319	6.72359
ATTTAAAGGTTACAATCGGCATGT	TRCN0000465707	TMED5	4.81133	3.90768	3.33677	0	5.00173	4.8107	5.3597	4.46545	5.23062	4.67097
ACATTACCATATTGCCCGAATTGG	TRCN0000465708	TBRG1	7.61673	7.5929	7.22164	7.73082	7.66705	7.71	8.31502	8.3032	7.77461	8.22931
CGCACAGAACACGACCTTCACGCA	TRCN0000465709	CDC16	0	3.0657	0	3.74813	0	2.2372	0	0.87075	0	3.59287
TTTCGGTCGAACATAGACGACCGG	TRCN0000465710	SMAD2	4.74432	3.83501	3.33677	2.03886	4.83301	4.80158	5.10311	4.83263	5.3089	4.89507
AACAGCGACCCTGCGCGTTGAAAC	TRCN0000465711	RRAGA	5.25818	5.18544	4.75541	2.85169	5.11647	4.68736	5.42691	4.88506	4.79133	4.61975
TCAATCCGACATCGTTCGTCCGCT	TRCN0000465712	GNGT1	5.42792	5.7071	5.22549	5.37225	5.39428	5.59189	5.3424	5.57146	5.1514	5.60455
TATAGTTTGTCCTTGCTAAACACC	TRCN0000465713	INVS	6.67217	6.32655	6.71478	6.29885	6.8373	6.49999	6.69091	6.99324	6.89393	6.68786
TCCACCTTGAATTAAACTATCGAT	TRCN0000465714	SMIM19	6.18339	6.08158	6.48274	6.40852	6.38043	5.64386	6.22416	5.47458	6.18731	5.53337
CAGCATGCTCTGCGTCTCATCCAG	TRCN0000465715	ABHD17A	6.14494	6.15805	6.01623	6.29885	6.03414	6.32642	6.12477	6.19308	6.09275	5.88252
CCCGCTAGCACTCTAGGATCTGGA	TRCN0000465716	TP53BP1	8.06582	8.41781	8.35501	8.48607	7.95666	8.2614	7.98179	7.78616	7.66356	7.94904
TCGTTCTATACCCGCCGCTGGTTG	TRCN0000465718	HAT1	1.54168	1.98152	1.20194	2.03886	0.913803	2.53012	2.51911	3.22673	1.31198	2.76885
ACTGCGGCTGATCAGATCCCCAGG	TRCN0000465719	MEIS2	5.27014	5.24274	4.05362	4.69342	5.32527	5.1278	4.21906	4.11655	4.323	4.40553
TGTTGTTCGTTATACTAAATGTCT	TRCN0000465721	RPL32	6.44838	6.57548	6.5241	6.18015	6.4007	6.89469	5.90273	6.50089	6.46168	6.78405
GGGTTTTAACGACCCCGTAGCAAT	TRCN0000465722	ANKRD50	5.09296	4.46024	3.93596	4.04842	5.13675	4.54157	4.51	4.23671	5.11556	5.02959
TGACCGAGTATAGGCAGTCTTGGC	TRCN0000465724	ACAA2	4.87536	4.82167	4.75541	4.69342	4.74592	4.62668	4.47337	5.00836	4.1776	4.58618
ATCCGGATAACGGGAAGACTTAAT	TRCN0000465725	ZMYM1	4.13462	3.35275	1.20194	3.36844	4.15349	3.55957	3.99378	3.95076	4.03135	3.23272
TTTTCTCCCGAAAAATCGGCTAGC	TRCN0000465727	CRYGB	5.51089	4.94765	4.44677	4.85713	5.77679	5.62847	6.02707	6.34652	5.84602	5.89824
CACTTTCGTGCTTTGAAGCACGGT	TRCN0000465728	MED20	4.81133	5.60152	5.27479	5.00415	5.03669	5.46475	5.54002	5.1031	5.25719	5.10602
AAACCAAGTACTCCTGGCATAGAG	TRCN0000465729	CBX7	4.74432	4.76411	2.90736	4.69342	4.89624	4.9327	4.79078	5.61868	4.84485	5.17215
TCAGTGCTGGGTAACATGTGAAAG	TRCN0000465731	C3orf38	4.79487	5.22863	3.93596	4.69342	4.65322	4.54157	3.72668	3.3276	4.26528	3.90436
TCTTGTGTCTTTCCGTAGTGTCGA	TRCN0000465732	HMG20B	5.10636	4.72443	4.75541	2.85169	4.78756	4.89889	4.3168	5.11882	4.56017	5.56571
GTCATCTTCTTCCTGACTGTTAAT	TRCN0000465733	YIPF1	5.47	4.78355	4.95006	4.85713	6.01673	5.80773	6.61608	5.74157	6.23987	5.27505
GCACCTTCAATCCTCGCTCCCGTT	TRCN0000465734	SLC27A4	4.87536	4.53096	5.06661	3.74813	4.76167	4.47427	5.71828	3.3276	5.24064	4.42736
TGTTTTTCCAGAATCTCGGCATTG	TRCN0000465735	NO_MATCH_254	6.70778	6.48931	6.54434	6.69494	6.73725	6.99413	6.37644	6.81167	6.34887	6.87223
GATTACCTTCAGGCTCCGGTCCCC	TRCN0000465736	NO_MATCH_151	6.78899	6.36577	6.25603	6.0508	6.89916	6.42772	6.67141	7.24682	7.05307	6.31016
GGCATCCGACAGGTTCTCTTAACC	TRCN0000465737	ACVR1B	3.48463	3.50103	2.63272	4.50872	3.75214	2.88132	4.14115	2.10918	3.74264	2.83567
CCAAAATCATTATGGCTTATTATG	TRCN0000465738	C22orf46	7.68085	7.79799	7.88501	7.96427	7.46773	7.90041	7.39316	7.92499	7.38134	7.54018
TTTGCAAGGTCCGTGACCGAGTTC	TRCN0000465739	SH3BGRL	5.68178	5.27056	5.45668	5.47668	5.88146	5.91313	6.23826	5.30352	5.81507	5.56817
AGTTCAGTACTGAACTCTGTCGGA	TRCN0000465741	MRPL57	5.53091	5.21437	4.26355	4.04842	5.56563	5.74725	5.3965	5.71492	6.05161	5.79288
CAAAGGCCTAAGAGGACAGAGAGT	TRCN0000465742	ORAI1	6.82996	6.87638	7.01957	6.69494	6.39902	6.77629	6.77177	5.90465	6.22481	7.00063
TGATCTGGAGCCTATCTTGACCAT	TRCN0000465743	SPHKAP	0.711152	1.84014	0	0	0.668425	0.61418	0	0	0.522178	0.788233
CAGGGTCGTTTCACTCCGCTAAAC	TRCN0000465744	PNLIPRP3	4.35275	4.59837	4.44677	4.29685	4.42818	4.83773	3.29452	4.83263	4.7545	5.20411
ATAAGATTGTCACCCAAGGAATCA	TRCN0000465745	RPL13	6.26334	5.75712	5.57947	5.9087	6.18394	6.42772	6.18425	6.3743	6.07233	6.23788
GTATTTCCGCGAATCGGGTCGGAG	TRCN0000465747	HIST1H4C	3.84593	3.97686	4.05362	3.74813	3.85365	3.3503	3.80457	3.35972	3.79797	3.31699
CGGTTCTCTACCTAGACCACAACC	TRCN0000465748	OSER1	6.3162	6.12032	6.83469	6.24072	6.46627	6.36718	6.56975	6.18414	6.26627	5.80544
TCGGTGCGACCACCAACACATAGC	TRCN0000465749	CWF19L1	4.79487	4.91276	3.93596	4.04842	3.96673	4.49706	3.81297	4.35826	3.45201	4.74236
CAATCGATTGGTATATCGAAATTC	TRCN0000465750	USH1C	4.02597	3.79725	3.66725	4.50872	3.63155	4.22416	3.74436	4.90333	5.11192	3.73966
CAACCTGAGAGTGTTGACCGAAGA	TRCN0000465751	C14orf79	7.45065	7.9584	8.0569	8.42212	7.63746	7.78597	7.37979	7.67516	7.3971	7.53454
ACTCTCAGAAAAGATCATCAACTC	TRCN0000465752	NDUFB1	7.40528	7.29061	7.00504	7.13868	7.3666	7.30616	7.69928	7.55085	7.49591	7.32812
CTGCTGCGTTCCGGAACTCCGTTT	TRCN0000465753	REEP1	6.45887	6.45335	6.10067	5.83203	6.23374	6.15078	6.118	6.18414	6.14881	6.36915
ATAGTACTCACGTATTTCCTGATG	TRCN0000465754	MFAP4	5.38457	4.82167	5.27479	4.85713	5.23408	5.11313	4.82025	5.00159	5.29934	4.74671
CGACTCTACAACCGTGCCGCCGCT	TRCN0000465755	HIST1H1A	7.13471	7.43591	7.64367	7.73082	7.08702	7.62076	6.97725	7.63143	6.91703	7.2283
TCTCTTCCTTGCCTCAATGCAACA	TRCN0000465756	RDH11	4.05391	3.24468	3.80786	2.03886	3.98474	3.42348	4.6895	3.66402	4.00023	3.73091
TTCGTGCACGGCGTCCGCCCGGGT	TRCN0000465757	C11orf45	7.656	7.64697	7.28316	7.3732	7.76671	7.67171	7.83435	7.75983	7.4987	7.60746
CACGTAATGAGGTCTGCATAATCT	TRCN0000465758	NTF3	7.55941	8.08719	7.66232	8.25599	7.40139	7.72093	7.68104	7.32549	7.3165	7.53768
CGCCTGCGCACATCACTACTGGCC	TRCN0000465759	KCTD19	4.58111	4.57625	3.93596	5.13756	4.14551	4.50831	3.36476	5.56918	3.35696	3.64036
CCATCGCCATTCATCGTGCCCCGC	TRCN0000465760	PAPSS1	5.3624	5.22863	5.76341	5.66527	5.46656	4.99805	5.24333	5.084	4.80939	5.07178
GGTATCCGCGATAGTTCGACGGTA	TRCN0000465761	GTF3C5	4.8437	4.72443	4.44677	5.00415	5.02368	4.58475	3.77047	3.4117	4.323	3.88083
GCACCCCCAGGAGACCTCCGTCGG	TRCN0000465762	RNASET2	6.854	6.84434	7.43183	6.89664	6.74916	6.8108	7.70437	6.47791	6.46595	6.45931
AGGGTAACTTACCGACTCCGGGCT	TRCN0000465763	PGC	7.08141	6.89884	6.69681	6.29885	7.06602	7.19036	6.67487	6.85831	7.29823	6.90469
AATGCTAGACATCCAAGGCAATTT	TRCN0000465764	PDE6H	5.65467	5.01499	4.82325	5.13756	5.68612	5.55437	5.36542	6.1901	5.85039	6.6017
CTTATAACTCTGCTTACGCATACA	TRCN0000465765	C7orf25	5.05199	4.68362	4.75541	2.85169	4.99286	4.90742	4.35757	4.6281	4.59703	4.75537
GAACCAGACCACCAAATATCCTTA	TRCN0000465766	SH3GLB1	6.26334	6.5244	6.35103	5.75106	5.94494	6.11808	5.91643	5.96156	5.97566	5.94817
CTTCAACTGATCTACACCTCTTAT	TRCN0000465767	KLHL14	5.4596	5.48761	4.53034	5.13756	5.0453	5.71846	3.94875	5.76574	4.97858	6.13718
TGTTCATCCGGCATGCGCCTTGCG	TRCN0000465768	ARHGAP27P1	7.21423	7.43283	7.07628	6.69494	6.94818	7.46914	6.87064	7.79988	6.85533	7.44174
GCGACGTTTCATCACCCAGACTTT	TRCN0000465769	ZNF468	6.87764	6.78289	6.96054	7.00538	6.79709	6.99813	6.76529	7.21645	6.84442	7.20873
ACATTGCAGAAACTAGATCAATGC	TRCN0000465770	FXN	7.33586	7.52523	7.33056	7.96427	7.37516	7.46914	7.09041	7.45995	7.61367	7.25142
TGCGTTTGTACAGCTTGTTCGCGT	TRCN0000465771	HDDC3	6.56946	6.73875	7.22164	6.46039	6.346	6.93904	6.58577	6.34385	6.25807	6.52025
AATCGTTACTAGACGAATTGACAA	TRCN0000465772	MTAP	6.3162	5.53426	5.22549	5.13756	6.25802	6.11072	6.9064	6.73417	6.32081	5.87261
CGAAGGAGGAAGAATAATTGACTA	TRCN0000465773	FOXS1	8.51846	8.93282	9.06824	8.73797	8.35964	8.53553	8.31612	8.25172	8.27629	8.10107
CCGCGAGTGGATACGCACCAGCGC	TRCN0000465774	ST8SIA2	6.88932	7.2067	7.33056	6.65098	6.9967	7.06827	6.69886	6.62169	6.84003	6.88313
CTCCCTTCCAGCCCTTGCCGGGAG	TRCN0000465775	ERLIN2	5.63631	5.87055	5.57947	5.37225	5.89343	5.53248	6.13987	5.2897	5.67923	5.39344
CTAAGCTAAGTTTCGTGCCGGAGG	TRCN0000465777	ART3	4.16055	3.97686	4.05362	3.74813	3.44897	4.77386	4.01578	5.86044	4.43777	5.24463
TTTGTATTCAGGTCAAGATGTTAC	TRCN0000465778	C11orf53	7.04707	6.41646	6.37383	6.11692	7.22223	6.8445	7.85788	7.1453	7.50703	7.30988
TCGGGCCACGCGAGTTACTGATTG	TRCN0000465779	GSG1	6.25734	6.61399	6.6415	7.03988	6.42399	6.73376	6.38773	6.38083	6.21975	6.51133
ATGCAGTAGCTTGCCTTGGTCCCG	TRCN0000465780	RPS27	4.52233	4.41109	4.26355	2.85169	4.56018	4.7924	3.47473	4.4103	4.02363	4.93752
CCCGCTCTGTGTCGGCCCGTCTAC	TRCN0000465781	SLC25A43	4.54219	4.57625	4.95006	3.36844	4.64191	4.62668	4.8694	4.30428	4.55483	4.17982
CCCACAAGCCCAAGACATCACTGC	TRCN0000465782	EIF4EBP2	7.27484	7.68365	7.76076	7.47756	7.24109	7.3206	7.38825	6.8423	6.94793	6.804
GCATCGTGTCAGTGCTCCTGTGTA	TRCN0000465783	PIAS3	6.03709	5.61243	6.39628	6.0508	6.6168	5.84816	6.49863	6.19604	6.80445	6.44868
GGATTTTCTGAACATAACCACACT	TRCN0000465784	PPP1R18	4.76137	4.43587	5.12154	4.69342	4.45427	4.55249	5.08934	5.01846	4.79586	4.81454
CACCTTCTATTATGAAAACCCCTT	TRCN0000465785	GYPB	3.8136	3.50103	3.80786	4.04842	3.53706	3.07547	3.66306	1.92111	3.59425	2.16132
TGTCTCCGTTCACACTTGATGTGA	TRCN0000465786	CBX6	4.70962	4.07479	4.35807	4.85713	4.57214	5.12048	4.6146	4.14755	4.53325	4.91838
GGAACCTTAGAGGTTGTACTTGTC	TRCN0000465787	P2RY2	3.21451	4.22455	1.84839	3.36844	3.59684	3.68392	1.04312	1.67108	2.07974	2.48647
ATTTCATTACTAATATTCAGCCAT	TRCN0000465790	ZNF695	5.71716	4.22455	2.90736	3.74813	5.92175	4.99805	5.88889	4.99138	6.09091	5.57062
CCTTCTTTCCCTGAGATTACTTGT	TRCN0000465791	CCDC50	5.58935	5.32465	4.82325	4.69342	5.53845	5.28661	5.42143	5.73954	5.27029	5.8746
GTGGAGCCAGTCCTACCCGTGGCC	TRCN0000465792	CYB5D2	6.61706	6.58104	6.7674	6.46039	6.77397	6.69979	6.57346	7.00344	6.6762	6.5775
GGGGTGTCAGGAAGGGTTCCCTTT	TRCN0000465793	ZPBP2	3.31028	2.62314	1.84839	2.03886	4.13748	3.44707	3.84608	3.8713	4.00023	4.08
CGTCGTATTTGTTCATTACAGATA	TRCN0000465794	BCHE	5.66376	5.75712	5.49878	5.13756	5.401	6.248	5.22141	6.32364	5.59322	6.24405
TGGAGCTAATCATGCTGTACACGC	TRCN0000465795	HACD1	6.74682	6.85357	6.71478	7.20098	6.50267	7.02189	6.30678	6.77542	7.26752	6.59448
ATACCGATCTTGGGCTGATGTGGC	TRCN0000465796	PSMC1	5.11964	4.28035	4.35807	4.85713	4.92451	4.80158	4.8694	5.39417	4.95849	5.1946
TGTGGACAGGTCCTGGGGGCTTTC	TRCN0000465797	SLAMF1	7.44274	7.74939	7.49559	7.66604	7.16315	7.57866	6.64812	7.51743	6.77603	7.36676
CGAATTTTGTGATTCTGCTGAGTT	TRCN0000465798	UBL4B	6.44838	6.90773	6.28038	7.28966	6.58616	6.65491	6.68634	6.42703	6.72698	6.7036
ACTCGATTCGCGATAATTTCACCG	TRCN0000465799	NO_MATCH_40	7.4348	7.357	7.15738	7.00538	7.64314	7.4677	7.45753	7.36162	7.67838	7.42217
AGTAAAAAACAGCTTATAAACCTC	TRCN0000465801	ZNF317	1.95122	1.50751	1.84839	0	2.24259	1.55869	1.64218	0.202458	1.45654	0.646542
TAGGGGTGAACGCGAGCCTTCACG	TRCN0000465802	CYP19A1	3.48463	3.50103	2.63272	0	3.39611	3.21942	1.85236	1.03886	3.5194	2.23743
ATGTTGCTTGATGAAGCCAGGCTC	TRCN0000465803	SPATA6	3.21451	2.86132	1.20194	2.03886	3.313	3.7423	2.92768	4.24246	2.57816	3.82436
GGGGAATAGCATAGACGTCTGAAA	TRCN0000465804	GNG5	0	0	0	0	0	0	0	0	0	0
GAAAACATACACAAGTGTTAAGTA	TRCN0000465805	ZFP36	6.11872	5.68659	5.92653	5.66527	6.26172	6.14358	6.31862	6.36905	6.34113	6.39014
GCCCCCCATACACAAGTGACTCCA	TRCN0000465807	PNCK	6.32769	6.85357	6.4616	7.03988	6.30537	6.70225	6.16633	6.45083	6.28091	6.38875
TTCCCTACTGCATCTTGACCGTGA	TRCN0000465808	EIF2B4	4.18603	3.00074	4.1624	3.36844	3.97576	3.3995	4.14781	2.87334	3.97645	3.53372
TCTGATGACATGGCTGAGCTTGGT	TRCN0000465809	NAT14	6.48476	6.5128	6.5241	6.29885	6.66508	6.19673	6.70451	6.93047	6.33647	6.43258
ATACCTTGAAAATTCGGAATATGT	TRCN0000465810	CHCHD2	6.65859	5.9587	6.15434	5.57405	6.74916	6.43953	6.95655	6.49969	6.65513	6.38457
ATATCTGGTCCATGAATATCTTTC	TRCN0000465811	LRRC61	6.00167	5.36392	5.17445	5.25967	6.00133	5.71846	6.29633	5.91189	6.07046	5.41545
CACCCCTCAGCTCAGTCGCCGATC	TRCN0000465812	DAXX	3.84593	3.59205	3.33677	3.74813	3.51243	4.26456	3.0321	4.51857	3.67528	5.04379
GTTACTCAGGCAAATCTAAGTTAT	TRCN0000465813	KRTAP19-1	5.50078	5.03134	4.26355	5.00415	5.36019	5.17094	5.53495	5.55999	5.31207	5.15916
ACTTAAGAACTGACTCACTTATAC	TRCN0000465814	XLOC_009028	5.31701	4.64163	5.12154	3.36844	5.0666	4.80158	5.05788	4.87399	5.01795	5.25077
TCAACCCTCCTCCCTGCCTTACCC	TRCN0000465815	HAUS8	6.61237	6.69835	6.5241	5.9815	6.59205	6.61641	5.90076	6.3651	6.32081	5.92534
ACGCTCCGACACAGCGGGAGACCT	TRCN0000465816	VCY	7.29254	6.98533	7.15738	6.97003	7.49391	7.39223	7.83538	7.52039	7.30381	7.02051
ACGCGACGGGTCAACGCCGTATCC	TRCN0000465817	WDR76	4.13462	3.18745	2.63272	5.37225	3.94849	4.1826	3.80457	4.61929	3.59425	4.14072
CAACAGGACTGTTGGACGCTCACC	TRCN0000465818	BBS5	6.78483	7.408	7.37644	7.90935	6.75573	7.19385	6.57346	7.61379	6.92119	7.19925
ACTCATCGTGCATCACCAGACCCT	TRCN0000465819	CLEC2D	7.019	6.5128	6.99036	6.69494	6.97659	6.8796	7.07739	6.83089	6.90448	6.78087
TTCTAATCCAAGTCATCCATAGCT	TRCN0000465820	FAM160B1	4.46105	3.67766	3.13798	2.03886	3.82394	3.7423	3.90227	3.08024	3.42883	3.68635
ACCGACGCATGTGACATACGACTG	TRCN0000465821	CERS3	5.81019	5.68659	6.12775	5.47668	5.97904	5.6233	6.32598	5.91189	6.11108	5.35124
CTCTAAGCGAGGCTGTCCCCTTAA	TRCN0000465822	C1QB	5.95056	6.04177	4.60933	5.57405	5.75858	6.09213	5.05435	6.18114	5.90391	6.06591
AGATATATCGTTTCAACCCTCACC	TRCN0000465823	KYAT1	5.18427	4.70417	4.05362	5.47668	4.92451	4.21044	4.86132	4.00591	4.98257	4.51661
GTATCACGCCGGCCAATCATCGGC	TRCN0000465824	AANAT	6.02303	5.55703	5.79754	6.11692	6.2654	6.14718	6.11121	6.38993	6.09828	6.52658
GCGTCCCAGAGCGCATCTACATGG	TRCN0000465825	SPESP1	4.16055	3.83501	3.93596	4.04842	4.28288	3.90446	3.47473	3.92237	4.09164	3.42942
GCACAAGACTGCGTGCGGCTCAGA	TRCN0000465826	GSPT2	4.61901	4.41109	4.44677	4.50872	4.77208	4.61631	4.77367	4.36355	4.82723	4.03094
TTAGACAAGAGATTTTGGCTGACA	TRCN0000465827	DNAJB6	3.67656	2.78622	2.90736	4.50872	3.80379	4.23775	4.01578	5.03512	3.96843	4.0094
CCCTACCTAGCGGGTCATGTGAGA	TRCN0000465829	ZSCAN12	2.60807	1.98152	3.33677	2.85169	4.00253	2.29034	3.24572	2.36263	4.56549	3.08948
AAGGACGGCCAGCCGTTGAGTTGG	TRCN0000465830	XLOC_l2_014086	3.96842	3.97686	3.33677	4.04842	4.22343	4.00326	4.26876	3.83368	4.25213	3.69537
CGACGACCCGGGAATTGTCAGCCC	TRCN0000465831	DPP8	4.08132	4.57625	4.68422	4.85713	3.89234	4.39158	4.86132	3.88607	4.3785	4.12076
GAAATAGCTCGTGCACACTAACCA	TRCN0000465832	SFRP2	5.81836	4.91276	5.00951	5.47668	5.78966	5.66916	5.51707	6.37561	6.01705	5.92725
AACACTTAGCGCTCAAGGTAGGTC	TRCN0000465833	TMEM14B	5.07943	4.57625	4.1624	4.69342	5.10827	5.01393	4.73883	5.69408	5.13359	5.31658
TTTAGGACTAAAAGTTTGTCTACT	TRCN0000465834	RPS19	6.06482	5.31132	5.32245	4.50872	5.81001	5.78477	5.37397	5.64498	5.70117	5.59011
CTACTCTTTCTCCTAACTGGGATG	TRCN0000465835	ENSA	7.08141	7.07484	6.94539	6.81931	6.89559	6.89254	6.83397	7.03278	6.99407	6.80191
GCCGCGATCCGTACCATGCAACGT	TRCN0000465836	PTRHD1	6.61706	6.82102	6.35103	6.60564	6.47586	6.50281	5.92615	5.57603	6.57424	6.1683
CATTGACCAAATGTATTGTGCGCG	TRCN0000465837	XLOC_l2_015213	6.22084	6.64089	6.4616	6.65098	6.38383	6.59281	6.51159	6.08836	6.2986	6.34784
ATGGTTCCGCCAAACGTGCTTTTC	TRCN0000465838	GIF	5.70839	5.14091	5.3686	4.50872	5.66114	5.65909	5.64254	5.7087	5.89971	5.97805
ATATTCTCGCTCGCTTACTTGGGA	TRCN0000465840	ALMS1P1	5.00982	3.59205	3.93596	4.50872	4.77208	4.08071	4.98542	4.65854	4.64811	4.29115
ACCCTAGGACTAGCTCCCCAAACC	TRCN0000465841	UQCRB	4.77821	5.01499	4.60933	4.69342	4.49255	5.2197	4.20637	5.47703	5.38615	5.23538
GAGGCAGATTAAAGCATGGCATAC	TRCN0000465842	CISD1	8.19846	8.30462	8.46529	8.10125	8.10916	8.23454	8.38182	8.05081	7.88626	8.03996
CGAACACCGACTGTTCTGACATTC	TRCN0000465844	DEFB104A	8.50714	8.98098	9.26709	9.24626	8.27388	8.71326	8.29642	8.46633	8.06041	8.3269
GATAAATTAACAAATTCACTATGT	TRCN0000465845	GGPS1	6.23311	5.41467	5.57947	4.69342	6.37873	5.87015	6.48029	6.89712	6.63881	5.95757
CTCCGGAATGAATTCCATTAGAAA	TRCN0000465846	PCDHB16	4.69194	4.38587	4.53034	4.69342	4.77726	4.56332	4.45739	5.51079	4.84923	4.49093
AGCCATCATACTTAGTTCCACCGC	TRCN0000465847	MRPL21	6.62173	6.64089	6.04493	6.69494	6.65387	6.75282	6.075	6.36773	6.45739	6.45799
TGACTAAATTTTATTATAACCCGG	TRCN0000465848	GPR157	7.31292	7.27353	6.4616	6.69494	7.2597	7.24522	7.27501	7.27726	7.18258	7.16961
AGTTCACTATCAATGTATGGCTTT	TRCN0000465850	PSMC5	5.85851	4.80273	5.45668	5.13756	5.81756	5.53799	6.50253	6.42071	5.8976	5.81582
CTCTCCCGCTAGCACTGCACCTCA	TRCN0000465851	43164	5.66376	5.9925	6.15434	6.9338	5.59818	6.05038	5.8709	5.95106	5.47371	5.99825
CATAGTAGCGCACTACAGTTTAGC	TRCN0000465852	REEP6	6.08527	5.83372	6.39628	6.11692	5.90056	5.52696	5.58975	4.75829	5.13359	5.11949
ACGCTTACCGCACCAGTAAGAATT	TRCN0000465853	TRIM43	6.26334	6.13553	5.95705	5.13756	6.19752	5.90889	6.07674	6.54811	6.30816	6.41902
GCCATTTCAGTCTTGAGAGTGACG	TRCN0000465854	CCL2	7.7887	7.67066	7.74335	7.9462	8.04193	7.75795	8.4514	7.80183	8.11771	7.63175
TCATACGATCATAGCGAAGCCTTT	TRCN0000465855	UBE2Q1	6.65859	6.73875	6.44016	6.51045	6.60957	6.85335	6.46837	6.28931	6.57424	6.70136
AGGATCTGTGCCCGTCGTTCTCTC	TRCN0000465856	ISM2	0	0	0	0	0	0	0	0	0	0
AGTAAGTGAGGGAGAAATAGGCCC	TRCN0000465857	NO_MATCH_50	4.18603	4.36021	2.63272	2.85169	3.96673	4.37937	2.95829	4.76629	3.7332	4.96016
TCATCAAGTAATTAGGGTCGGTTC	TRCN0000465858	HIST1H1T	7.30131	7.03078	7.14417	7.23115	7.19154	7.13334	6.96599	7.50432	6.90343	7.04895
CCTGATTCTTCAATATCCATGTAT	TRCN0000465859	KTI12	6.62639	6.44726	6.73253	6.69494	6.53665	6.30721	5.94728	6.59608	6.64511	6.20982
TTATTTGGGAGCACATGAATTCAA	TRCN0000465860	HEATR9	7.12815	6.45335	6.39628	6.81931	7.05754	6.62678	7.03852	6.84135	7.02242	6.71585
ACCTATGGCCATGGACCGGCTGAA	TRCN0000465861	P3H2	4.39705	3.90768	4.1624	4.29685	3.98474	4.19659	3.73555	4.77426	4.12086	4.91065
AAACGTCGCGTCCATGCTGTTGCC	TRCN0000465862	CALHM2	4.23566	3.59205	3.93596	2.03886	4.57809	3.70365	4.85727	4.01266	5.4934	3.95032
CCGTGCAACTTTGTCGACCACATC	TRCN0000465863	LMBRD1	6.51019	6.67252	6.7674	6.97003	6.45016	6.55802	6.01438	6.19901	6.38395	6.20034
GATATCCTGGCTTTAGGAGCGTAC	TRCN0000465864	TAGAP	5.20933	4.70417	4.88805	4.85713	4.93844	5.48199	5.3424	5.03512	5.41298	5.65399
CCAGCAGTGCTCGCAGGGGAAGCC	TRCN0000465866	OSBPL8	2.06542	2.22847	3.33677	2.03886	3.0815	1.16238	3.35329	3.44202	2.13808	2.02481
TAGGGGCTGACTTGTATCCATACG	TRCN0000465867	OGFOD2	7.33301	7.24226	7.62478	7.42632	7.28718	7.31259	7.4939	7.16285	7.4819	7.08545
TCGACCCCGAATAAACTTGGCATC	TRCN0000465868	CTTN	4.35275	3.97686	4.1624	4.50872	4.1294	4.19659	4.59038	4.63249	4.42024	4.05217
TGTTTAACGTTGTTGGGTCATAAC	TRCN0000465869	BTF3	5.81836	5.60152	6.18044	5.47668	5.79987	5.69894	6.51417	5.30077	5.98562	5.32241
TTCGCGACAAGTTCACTTTGATAA	TRCN0000465870	MYD88	5.32849	5.25672	5.61818	4.69342	5.47296	5.21283	5.77956	4.56063	5.28004	5.08557
TTAGCTCTTCTGCGATGGGTGTTT	TRCN0000465871	SCAND2P	5.42792	5.42709	5.65588	5.66527	5.92409	5.81681	5.93387	5.69618	5.87419	5.94817
GTAGAGTCACTGCCTTGTCCTAGG	TRCN0000465872	MT1E	7.0848	7.20309	6.73253	7.3732	7.1896	7.08716	6.97631	7.43756	7.07376	6.99425
CCACTATTCTCGCAAAACGTTTTC	TRCN0000465874	DNAJC11	4.05391	4.04288	5.57947	4.04842	4.58401	4.06555	3.74436	3.19148	4.26528	5.42362
TCTCCACTCTCTTGAGCCTGCTCG	TRCN0000465875	DNAJC1	5.56043	5.72732	4.88805	4.29685	5.3498	5.77081	4.64315	5.84351	4.81387	6.21924
GATCCTCACGCCACGCATGCATTA	TRCN0000465876	KRBOX4	4.8276	5.38952	5.00951	5.25967	4.93844	5.51026	4.53052	5.58737	4.69259	6.39291
AACAGAGGGTGCTGCATACATATC	TRCN0000465877	GNG12	6.3672	6.70856	6.66017	6.85849	6.80472	6.78788	6.90837	6.56313	6.90027	6.80817
ACACTGGGATAATCTTGTACGCTG	TRCN0000465878	LRRK2	5.39553	5.54569	5.27479	5.75106	5.45369	5.49336	5.07893	6.26691	5.4041	5.3541
TGGCAACCAATAACTTGAATACAA	TRCN0000465880	SPINK7	7.9292	8.43173	8.30842	8.35521	7.78031	7.98545	7.10502	7.68047	7.48823	7.71119
TGAGTTATTATACCGCAGATCAAG	TRCN0000465881	MUSTN1	6.72526	6.78289	7.20901	6.69494	6.77138	6.30075	6.87966	5.71078	7.1895	6.3028
AAGGATTACATCCCCCTCATGGGT	TRCN0000465882	AHNAK2	5.50078	4.36021	4.05362	3.36844	5.51075	5.29963	6.05743	5.49882	5.90811	6.84411
CTCAAGAGTACCAACAATTCGGTT	TRCN0000465883	GPC5	5.11964	5.14091	5.32245	4.85713	5.60983	5.00601	6.65865	4.50428	6.07046	4.87536
CCGAACCATAATTAGGCGGTCATG	TRCN0000465884	LZTFL1	5.69071	6.12032	6.07307	5.66527	5.68337	5.78939	5.78384	6.1293	5.32154	5.78022
TCGTTTCTTTTATGTTATAGGCAA	TRCN0000465885	TMEM246	5.27014	4.19581	4.75541	3.36844	5.69436	4.7456	5.67516	3.81063	5.3403	4.19262
CGTACAGTGATAGGTTTCCCTCAA	TRCN0000465886	KRTCAP2	7.84575	8.21797	8.52762	8.52312	7.71302	8.06384	8.15408	7.28912	7.66666	7.88788
ACCCGATCCTGGGATTCCCTATCG	TRCN0000465887	CBFB	5.85057	5.91529	5.86348	5.57405	5.93571	5.92578	5.46472	5.36018	5.86558	5.55087
CATAGAGTTGCCTGGTATGAGCGT	TRCN0000465888	KIAA1456	6.44311	6.58104	6.48274	5.66527	6.38722	6.53894	6.22573	6.29763	6.18731	6.02175
AGCGACACACGAAATTTACTGCAG	TRCN0000465889	FUT2	6.87764	6.60856	6.5643	6.77903	6.79454	6.47152	6.84629	7.00004	6.80445	6.91245
AAGTTGCACTGGAGATTTACGACA	TRCN0000465891	KAZN	3.26319	2.78622	3.13798	3.74813	2.94095	3.13478	2.43454	3.0279	3.15986	2.89953
TGACTCGGTCACCGGAGAGGATTT	TRCN0000465892	PHF20L1	5.06577	5.54569	6.07307	5.25967	5.3288	5.35679	5.06845	4.50906	5.71081	4.80206
TTCCGCCCTGTATTCCGGTACGTC	TRCN0000465893	ENTPD2	3.84593	3.18745	3.13798	4.29685	3.47469	3.88732	3.31832	3.37027	3.45201	3.92752
GAATTTACCAGGTTTGATCACAAA	TRCN0000465894	RIDA	6.60294	6.20926	5.57947	5.66527	6.40405	6.30075	6.27521	6.45827	6.34578	6.43662
CCTGACATAGAGGTGGGACTACAG	TRCN0000465895	LOC100653061	7.60497	7.94336	8.0569	7.55116	7.58085	7.53667	7.88403	7.22446	7.5385	7.30546
TGGTACACAGTCATTTGCATACCT	TRCN0000465896	SAMD4A	6.06482	6.2998	6.5241	6.89664	6.00575	6.47152	6.05212	6.26408	6.23152	6.33635
CCCGCAATCACAACGATCTCAAAA	TRCN0000465897	XLOC_l2_007111	7.42947	8.12197	8.28455	8.48607	7.51575	7.64008	7.22081	7.86659	7.34619	7.47224
AACAGAGGCCCACTTTCTTTACCA	TRCN0000465898	PACSIN3	5.92053	5.60152	5.45668	4.85713	6.04491	5.69402	6.55104	5.6428	5.96562	5.60455
GAGAGTTCGCTCAGAAAAATCGGC	TRCN0000465899	LHX8	5.98725	5.62326	5.61818	5.00415	6.26356	6.031	6.46037	5.6558	7.17215	6.37337
ACCTAGCCAACGACGCGGATCGTT	TRCN0000465900	TTLL2	4.54219	4.30746	2.90736	2.85169	3.8139	4.73606	2.7111	4.1414	3.49729	4.93371
ACACGTCCTAACCAGTCCAGGGGA	TRCN0000465901	ARG1	3.60282	3.54726	4.1624	4.29685	3.40951	3.90446	3.40976	3.58472	3.39334	3.84072
ACATAGTAGAATTAAACCTCGTAC	TRCN0000465902	POLR2D	5.23396	5.04751	4.1624	5.00415	5.08759	4.95756	4.73441	4.36882	4.68772	4.59103
CATGAAACAGTCTTTCAGGAAGAT	TRCN0000465903	ATP5J	7.13797	7.51944	7.44265	7.55116	7.25692	7.41334	7.11014	7.16437	7.12965	7.13438
AGTACCGCGTCTGTCCTGGATTCA	TRCN0000465904	MRPS36	6.71655	6.60856	6.28038	6.0508	6.58616	6.91175	6.74458	6.68432	6.84552	6.80087
TAATCAAATAAGTATCCCCGATCA	TRCN0000465905	DIAPH1	6.29295	6.35931	5.98694	6.35473	6.332	6.291	6.4197	6.17062	5.97366	6.12053
CTATAGACTTTCTCCCTCCCAACA	TRCN0000465907	LOC400710	7.36403	7.43591	7.38769	7.40001	7.55018	7.5612	7.35915	7.36689	7.30779	7.28095
AGTTTACCATAGGACAAGCTTTCC	TRCN0000465908	TARP	6.3334	5.69688	5.06661	5.57405	6.61102	6.37027	6.36934	6.73926	6.7246	6.40259
CCGATCGTATGCCCGGGCTACAGT	TRCN0000465909	GPR182	5.23396	5.65527	4.95006	5.57405	4.88189	5.21283	4.47337	5.01846	5.02956	4.4753
CTATGCAGGCATAGCACATTAATA	TRCN0000465910	ARMCX3	2.68155	2.86132	3.51145	2.85169	3.46189	2.91555	3.99378	2.52248	2.9479	1.55511
AAACTTCGGATATCTATTGCGGCC	TRCN0000465911	ATP6V0D1	3.99748	2.62314	1.84839	2.85169	4.29014	3.86997	5.10311	3.83368	4.323	3.07573
GTGCAGCAAGCTTCCTGAAAATCG	TRCN0000465912	NO_MATCH_191	8.77078	8.64204	8.94041	8.54731	8.84147	8.94581	8.82627	8.81195	8.85658	8.78401
ACTGATCCGGAGACCTCTTGCGGG	TRCN0000465913	NEK3	4.21106	3.12786	3.80786	3.74813	4.11312	4.16848	4.44122	4.588	3.84251	4.74671
ACAGGCTATCTCGGTAAAGTGATA	TRCN0000465914	DCAKD	6.70338	7.00617	6.39628	7.3732	6.77785	6.90111	6.25685	7.22082	6.65763	6.80713
AACCGTCGGGCCCACCATGAAATT	TRCN0000465915	MAP2K2	4.76137	4.1665	4.68422	3.74813	5.0959	4.7645	4.89336	4.43563	4.94221	4.70711
CCATCAGTCGCCGTTGCAGCGCGC	TRCN0000465916	AMOT	3.8136	3.75848	3.93596	2.85169	4.46072	3.32505	4.3633	4.03272	4.1424	3.41856
TCTGCGTGGACTTTCAGGGTCAGA	TRCN0000465917	RAB1B	5.24612	5.47571	4.60933	5.83203	5.26389	5.55437	5.62596	5.73751	5.46804	5.66781
TGGCTCCTCACAGTAAGTGCAGAC	TRCN0000465918	HEXIM2	5.06577	5.28428	4.44677	6.24072	4.56617	5.28661	4.29898	5.24167	3.65545	5.20095
TCGTATGCGATTGTTCAACGGTCC	TRCN0000465919	C12orf10	5.42792	5.25672	5.49878	4.85713	5.38414	5.17801	4.99283	4.63686	5.42182	4.55182
TTCCTAGGTGACGATCGTCACCGG	TRCN0000465920	NO_MATCH_260	7.08141	6.2998	6.10067	5.57405	7.00555	6.89254	6.97257	7.03527	6.99802	6.84208
TGATCCCCCGCCACATTGAGGCCC	TRCN0000465921	CCNDBP1	6.32196	6.54163	6.89899	6.97003	6.03846	6.50843	5.82595	6.38864	5.8976	6.39845
AGGTTTCCAGATACCGCATGCTTC	TRCN0000465922	DPAGT1	5.29376	4.70417	5.27479	4.04842	5.5262	5.52141	5.03652	5.71906	5.13717	4.94132
CGAAAATCCCAACAAGGCAGTAGT	TRCN0000465923	STX12	6.73392	7.34069	7.34217	7.3732	6.71449	7.01599	6.58454	7.343	6.77258	6.66966
GTCATGGAGAAAGTCGGTGACCGG	TRCN0000465924	TUBA3D	0	1.50751	0	0	0.258755	0.437006	0	0.202458	0	0.570112
ATATTGGCCCAATTCGGGAGCGCC	TRCN0000465925	NO_MATCH_60	5.77705	5.54569	5.22549	5.75106	5.9564	6.06951	5.83217	6.44461	6.19763	6.01996
TTATATACAGTCTTATCATTAACC	TRCN0000465926	PEX16	5.17157	4.13657	4.1624	3.74813	5.40435	4.12526	4.63843	4.40518	4.9984	4.09372
TCACACCACCCTTTGCCCGGCGGT	TRCN0000465927	CNBP	4.13462	4.19581	4.82325	4.04842	4.14551	4.66742	3.51647	3.85637	3.64543	3.8569
CAAGTCACTTTGCCATTGTGTCTT	TRCN0000465929	NCOA5	4.48177	4.70417	4.44677	4.50872	4.20818	4.72645	3.67232	4.1414	4.21195	4.33222
TAACAAAGATGTCATATTTCTGAA	TRCN0000465930	MOCS2	6.02303	6.25872	6.18044	5.9087	6.07465	6.35164	5.45402	6.75946	5.61392	6.20982
GTTACTGAGACAACATTACCTACC	TRCN0000465931	CPA1	5.20933	5.04751	4.26355	4.85713	5.51385	4.90742	5.3424	5.58737	5.04869	5.29002
GCCTATCAGACCGAAGTTGTCGTT	TRCN0000465932	IP6K2	7.24486	7.40172	6.81816	7.3732	7.22128	7.40131	7.09041	7.34767	7.66356	7.27795
AATGCGTTCGTGACACTTACGCCT	TRCN0000465933	PSMC4	2.68155	2.86132	2.29321	0	2.95928	3.10543	3.29452	2.98736	3.2151	2.73425
AGGGATCCAAATCCGCCCCGTTAC	TRCN0000465934	ELAC1	5.09296	4.57625	4.88805	4.50872	4.9884	4.57407	5.96435	3.93663	5.07507	4.338
AATAACATTAGATATCATAGTTAT	TRCN0000465935	TSPAN1	5.75168	4.55378	4.60933	4.85713	6.12425	5.36301	6.40311	5.91909	6.17343	5.5409
GTTTATCCTTCCCCACGTGGATCC	TRCN0000465936	HBG1	6.08527	5.01499	4.05362	5.13756	6.02546	5.66916	6.09408	6.06258	6.38244	5.9215
GCGTTAGCTAGACATGACAGTTCA	TRCN0000465937	NRG4	7.33015	7.09443	7.25887	7.10649	7.47093	7.21634	7.58377	7.40651	7.44987	7.01962
TAGTAAATATATTTCAGCAGTCTT	TRCN0000465938	BANF1	4.65594	4.70417	3.13798	4.29685	4.46072	4.63697	4.19356	3.71456	4.63804	3.86492
CCTATTAGCTTAATGCGATACTAC	TRCN0000465939	ACTR1A	5.03807	5.62326	3.13798	5.13756	4.38135	5.52696	3.4208	5.4299	3.50839	5.57307
GGAACCTGCACCATTTAATATTAT	TRCN0000465941	DPPA3	7.09492	7.28381	6.39628	6.18015	7.06496	7.02385	7.10416	7.61767	6.96516	7.05335
TGCTTACAGAATAAAATTAACGGA	TRCN0000465942	USH1G	5.18427	5.07932	5.17445	5.83203	4.9884	4.86426	4.95158	5.72523	4.97058	4.96016
CAAAGTACCTTACTCCCGGAAGCT	TRCN0000465944	SPANXC	6.9162	7.1776	7.07628	7.17017	7.06285	7.14059	6.88066	7.07046	6.96616	6.89199
CACCTTTGCATCGTAGGCATCTCC	TRCN0000465945	CXCL16	6.83802	7.0103	6.5643	7.03988	6.73991	6.67003	6.47633	6.61948	7.88945	6.39153
ATGACGTAGCCCATCTAACAAATT	TRCN0000465946	EVA1C	5.42792	4.895	4.95006	4.69342	5.4825	5.10573	5.84451	5.0218	5.46519	5.15263
TCATCGTGGTCTTCAGCGCGGAAA	TRCN0000465947	COX6A2	8.28499	8.2843	8.1054	8.47351	8.20736	8.36489	8.19723	8.38024	8.08054	8.1743
GCCACACCTCTAGATATCTCACAT	TRCN0000465948	ERN1	2.36211	1.98152	2.29321	0	2.14984	1.3741	3.37615	1.28169	2.16638	1.47353
GCTCGAGCGTCCCAGCTTCGCACC	TRCN0000465949	MTMR7	1.95122	2.93272	0	2.85169	1.82936	2.2372	0.860692	1.70481	1.70833	1.74089
TCCCAACCTTTAAGGGGCCAACAC	TRCN0000465950	PRR11	6.53022	6.50696	6.5643	6.9338	6.41239	6.31043	6.28882	6.40155	6.35195	6.38317
CCGCGGTTGTAGGTACATGACAAT	TRCN0000465951	PCGF1	6.95376	7.06295	7.00504	7.10649	6.84595	7.05489	6.71688	6.94377	6.69939	6.66163
ACATTAGACTGTTTTTCCGTCAAT	TRCN0000465952	SARS	4.10822	3.35275	3.33677	2.85169	4.64191	3.44707	4.53052	4.15366	4.94221	3.26944
ACACTCAGAGACAAGACAATAACC	TRCN0000465953	CCDC90B	4.60018	4.30746	4.26355	4.50872	4.03747	4.43941	3.00303	3.3276	3.96037	4.00214
TGTTTCGTACCTGTAGTCAACACA	TRCN0000465954	C7orf33	7.66508	7.71436	7.76938	7.66604	7.72379	7.62464	7.73121	7.42938	7.65858	7.65333
CGAGCAGACAGACTAGGCTGCGCA	TRCN0000465955	PHF19	5.10636	5.51112	6.07307	5.9815	5.21895	5.199	6.02345	5.15892	4.75916	4.56665
ATTCGAGTTTATCTAAGTTACTTA	TRCN0000465956	GCM1	2.17124	2.62314	1.84839	0	2.18143	2.12467	2.27345	2.40428	2.30015	2.50712
ACCGGTGGACCCATCACCGCCCGA	TRCN0000465957	APOC3	7.97192	8.05155	8.07789	8.01717	8.11531	8.31046	8.17541	8.22182	7.95228	8.16621
AAGCTGAGTCGGGCCAGGGGTGCC	TRCN0000465958	PSTPIP2	5.71716	5.33786	4.26355	5.00415	5.63	5.66916	5.35108	6.08196	5.37407	6.17476
GTAATTTTCATGTTATTGAATACA	TRCN0000465960	UPRT	6.20846	5.37678	4.82325	4.69342	5.87905	5.75672	6.14487	6.57799	6.17343	5.87261
ACAAATACAGGGATTTCGTATTAG	TRCN0000465963	DAND5	1.18537	0	0	0	0.987123	0.771956	1.20505	0.92899	1.03329	1.55511
AATGGTCGCTTTTGACGCGCTGGA	TRCN0000465964	PABPC5	5.02401	4.59837	4.26355	4.29685	5.08759	5.21283	4.1074	5.74968	5.10463	5.77384
CTGTAATCCTACAAACCTTTAATC	TRCN0000465965	YTHDC1	1.69148	2.11027	0	0	1.46885	1.55869	1.39606	0	0.522178	1.99588
TGCACCAAATCGTATAGACTTAAT	TRCN0000465966	HIST1H3A	6.66313	7.44814	7.63426	8.0682	6.72122	7.16747	7.23024	7.05828	6.73409	6.83393
ACTGAACGAAAGTCCAATTAAAAC	TRCN0000465967	NDUFAF7	6.17068	5.69688	6.10067	4.29685	6.14442	5.83928	6.56229	5.68777	6.18038	5.91957
CAGTTTAGCAGGTGGAAATGCTTG	TRCN0000465968	SCAMP4	5.85851	5.9587	5.45668	6.11692	5.38752	6.22088	4.85727	6.64033	4.85358	6.30869
GCCACCGGCCCCGTCGATTCAGTA	TRCN0000465969	ACTR1B	4.21106	3.90768	3.33677	3.74813	3.80379	4.13981	3.87043	3.93663	4.00023	4.25499
AAATCCTAGTAACGCCCCAATATA	TRCN0000465970	RIMKLA	5.64552	4.50777	3.80786	5.25967	5.70798	5.41178	5.48063	5.70246	5.35575	5.63301
GAGTTGAACGCATTGATGTTACGC	TRCN0000465971	TMEM255A	6.52024	6.30654	5.65588	5.57405	6.42564	6.42178	6.22258	6.05932	6.50666	6.01816
CAGCATATCTTTGCTACCGCCCTT	TRCN0000465972	EDF1	6.43782	6.40396	6.15434	6.29885	6.2205	6.53068	5.61639	6.04951	6.16819	8.50777
TACCAGTTAAGATGCCCATATTGT	TRCN0000465973	TBC1D23	5.14584	4.80273	5.06661	4.85713	5.20749	4.56332	4.94012	4.48013	4.96656	4.96763
GGACATATCAATACCTGTCATGGC	TRCN0000465974	MAT1A	6.00882	6.20926	6.04493	5.75106	6.07675	5.53799	6.24759	5.66225	6.01511	5.39621
GACACAGAGAGTCTTGACGCTATT	TRCN0000465977	IRAK4	5.25818	6.04982	5.17445	5.9815	5.84	5.76144	5.97749	5.99091	5.4306	5.67467
CCCTACCGTCAGTTCATCCGTGCG	TRCN0000465978	PHTF2	5.43856	5.81495	6.25603	5.83203	5.31106	5.66413	6.37927	5.75773	5.17249	5.56817
CATCCCAGCCAACTCTTCTTAGCA	TRCN0000465979	C1orf21	5.10636	5.37678	4.05362	5.9087	4.30455	4.75508	4.39162	4.94627	4.934	4.64791
TTCGATTTCATTAGCGTTTACTGT	TRCN0000465980	GTF2H5	6.37276	6.39766	5.72845	5.9815	6.51512	6.56613	6.56975	6.64793	6.67251	6.70583
AGCCATATATCGTCTATAGTGAAC	TRCN0000465981	GRPEL1	7.60261	7.17024	7.31885	6.7376	7.44025	7.32379	7.585	7.24896	7.5825	7.34686
TTTTGGTTGACGGAGATATTCTGT	TRCN0000465982	IWS1	5.29376	5.0635	4.26355	4.69342	5.64989	5.55979	5.84451	5.82829	5.72753	5.40449
CACGGGCCCGTCCGTGATTTCTTT	TRCN0000465983	PCDHGA9	2.53065	2.70698	3.51145	0	2.53926	2.0026	2.5395	1.28169	3.2151	1.99588
CACCCTATCGTCGAGGTCGACTGC	TRCN0000465984	PRAMEF5	6.14494	5.91529	5.98694	5.75106	6.13437	5.91736	5.87692	5.72729	5.79254	5.27805
GATCTTAATAGATGAAAAAGGGTT	TRCN0000465985	ASB16-AS1	5.53091	5.1559	5.06661	4.69342	5.4407	5.62847	5.89681	5.72112	5.71321	5.50798
TGGTCCATTAGTAAAGCCGACCCG	TRCN0000465986	AMTN	7.54472	7.93686	7.94715	8.16515	7.62961	7.65914	7.62311	7.44006	8.39169	7.79701
CAAGAGCCGTGAGACGTTCAGATC	TRCN0000465987	TBCK	5.56043	5.52274	5.86348	6.55883	5.64424	5.04519	6.22573	5.51317	5.67185	5.52327
CCTAACGGGCAGTGTTTTATGTAT	TRCN0000465988	TBC1D7	6.38381	6.28624	6.4616	6.46039	6.19945	6.38561	5.68435	5.88639	5.81283	5.89237
TTATGCGAGTCGGAGAGAGTATAG	TRCN0000465989	PSMA2	7.019	6.75361	6.67861	6.7376	6.86553	6.95147	6.97444	7.13142	6.9921	6.94403
CTTATAGGCCCCCTTGACCGTATG	TRCN0000465990	GFRA2	0.967661	1.07444	0	0	0	0.437006	0.113155	0	0.522178	0
TCAGACGAGTGTAGCCCGCCATTG	TRCN0000465991	SCG5	6.28707	6.31324	7.0482	6.65098	6.53053	6.22771	6.53843	5.44246	6.59131	5.88252
TGGTCAGGCTACGAGTATGATGCT	TRCN0000465992	Emilin1	6.85002	7.36992	7.1174	7.40001	6.95619	7.10766	7.11524	6.87044	7.0775	6.67537
AGCGACTTCACATGTCTCCTGTTA	TRCN0000465993	DSTN	6.23921	6.53591	6.04493	5.75106	6.37532	6.24464	6.31567	6.32364	5.91021	6.55164
TCCAACACTCCGTGGGTCTAGACT	TRCN0000465995	LOC440461	5.76019	5.63401	6.20608	6.11692	5.71878	5.9753	4.8894	5.60534	5.32468	5.82201
CCCTCACACCACGGATTGAGCCTG	TRCN0000465996	WFDC9	6.73392	7.27009	7.25887	7.66604	6.79454	6.92651	6.53463	6.50449	6.30339	6.53037
AATCGATTTAACGGTTTTTATCAT	TRCN0000465997	CCL19	5.35119	4.72443	4.26355	3.74813	5.69709	5.1278	5.24022	5.53677	5.80385	5.13615
GAGGATGTCACACCACGATATCAT	TRCN0000465998	SLC22A11	3.67656	3.00074	3.93596	3.74813	3.03038	3.58105	3.0321	3.39113	3.08768	2.91507
CATGGCGATGGACTCTTGTAAGTC	TRCN0000465999	HIST1H3H	7.62141	8.14469	8.59225	8.89697	7.79761	8.44616	7.99708	8.75146	7.55599	8.21527
TAACGGGGAACGTTCGTTGATAAT	TRCN0000466000	CSHL1	6.15787	6.58104	6.81816	7.31805	6.39566	6.63451	6.9499	7.06317	6.48715	6.73894
CAAGCATGCTGAACCCAGTTAGAA	TRCN0000466002	GPX4	6.18339	6.65679	6.54434	7.31805	6.09137	6.84005	6.35071	7.25039	5.90391	6.79668
TTTCCCTTTCAATTGTCATAACTA	TRCN0000466003	ADI1	4.52233	3.94269	4.05362	3.36844	4.68111	4.41569	4.65254	5.35488	4.63298	4.77678
GAAGAGGTGCTTGGTCCACTGAGC	TRCN0000466004	TXNDC12	6.05794	6.06579	5.72845	5.9815	5.95868	6.05423	5.36828	5.65364	5.62672	6.52911
CAACCGCAGTAGCTAGCACTAACG	TRCN0000466005	PCLO	6.64946	7.55381	7.35368	7.59821	6.83109	7.5893	6.77177	6.99834	6.83012	7.32957
GGGGTGACAAGATATGCTGACTAA	TRCN0000466006	PIM1	12.234	12.4127	12.4251	12.5056	11.8475	11.9228	11.9194	12.0213	11.6501	11.8479
ACAACCTTGACCTCCTCTTCCTCT	TRCN0000466007	XLOC_l2_009464	6.24528	6.0972	6.48274	5.75106	6.36676	5.92578	6.3038	6.05769	6.23319	6.11381
GCCGTCTACCAATAGACCACACTT	TRCN0000466008	MTMR11	7.06434	6.82102	6.94539	6.46039	7.09947	7.1424	7.17918	6.82994	6.9139	6.68786
CCAACGCTTTGACCTTTGCAGGAG	TRCN0000466009	NCK2	4.30705	4.53096	4.88805	3.74813	4.26087	3.9547	4.05171	3.55728	3.80699	3.91212
GCCCTAAGGACAATAGACCAGTAT	TRCN0000466010	CFLAR	5.53091	5.17075	5.17445	5.57405	5.4825	5.66916	5.7272	5.01846	5.9123	5.88844
GTCTACCCGGTGCTCGGTATTGGT	TRCN0000466011	CEP63	3.64016	3.94269	3.66725	4.04842	3.98474	3.3995	3.63491	3.54802	4.29122	3.64968
TCCGATCGTACTGATTTAATAAAT	TRCN0000466014	BMP4	3.74671	3.59205	2.29321	3.74813	4.33997	4.32946	3.73555	4.04594	3.96843	4.40003
GCAACCCGTAATCTCTTCATGTCC	TRCN0000466015	CDCA4	5.55065	5.78632	5.32245	6.0508	5.64989	5.70385	5.4351	6.39123	5.3434	5.49512
CTGCCGGCGTGGTCGCGCCGGGCG	TRCN0000466016	XLOC_010072	3.40008	2.33771	3.33677	4.04842	3.58508	3.81663	3.4208	3.51037	4.3541	3.07573
AGACTTACAAACACAAAACACTAA	TRCN0000466017	FAM106CP	5.92053	5.66579	5.57947	5.47668	6.24686	6.05806	5.90862	5.80709	6.35349	5.87658
CTTTGGTCGGCTCTAATGATCAGA	TRCN0000466018	CNST	0	0	0	0	0	0.437006	0	0	0	0.646542
CCGATATTGTCCTTGCTTTGCCTC	TRCN0000466019	CLIC3	6.46928	6.40396	7.09012	6.51045	6.33551	6.57953	6.81004	6.29763	6.72222	6.16505
ACTGTCAGATTCACTGTCAACTTC	TRCN0000466020	CDKN2AIPNL	6.75535	6.46543	6.30431	6.18015	6.63688	6.58751	6.58454	6.87322	6.26627	6.43258
GCAGTCTGTATGCATTACGATCCG	TRCN0000466021	LINC01580	6.11209	6.22356	6.5241	6.29885	6.14842	5.9753	6.76637	5.34689	6.16117	6.01095
TTACCAAGGATTGAGGAACCATCT	TRCN0000466022	WDR20	7.07119	7.07878	6.73253	6.69494	6.89559	7.13878	6.70451	6.99324	6.5782	6.97029
AACGACTCTGGGCTGACGTTGCGA	TRCN0000466023	ISL1	4.16055	3.29973	3.33677	2.85169	3.54921	3.42348	3.65374	4.14755	3.77976	3.57342
AACGTCATGGCGTAACCGGCGGTC	TRCN0000466024	JUNB	4.10822	3.97686	4.05362	2.85169	4.40161	4.30385	3.86236	3.9007	4.14951	4.05918
AGAGCGCAATACTCACCCAACCTC	TRCN0000466025	VAMP2	6.66766	6.71869	6.28038	6.11692	6.3906	6.41581	5.60676	5.70662	6.06107	5.87857
GTGCGACGCCAGGGCGATAACCTA	TRCN0000466026	BCAS1	6.2988	6.4594	6.01623	6.69494	6.19945	6.50281	6.82361	6.67477	6.43283	6.57505
GTTATCCAGGCCCAACTCCCATGA	TRCN0000466027	COG8	5.76019	5.33786	5.32245	5.13756	5.71339	5.88318	5.70254	7.63362	5.32782	7.00063
GAAAATACCAAAACAACTCGCCCA	TRCN0000466028	CCDC170	2.68155	2.33771	1.20194	0	1.86869	2.69683	0	0.746705	1.40994	1.7056
TTTGCCTTAGCTTACAGAAAGGGA	TRCN0000466029	DDR1	2.94292	1.98152	2.29321	2.85169	3.35515	2.18203	3.0606	2.52248	3.49729	3.48251
CGAGTTCAGCGGCGGGAATCTAAT	TRCN0000466030	DOK2	5.87427	6.75853	6.15434	7.77245	5.28222	6.52238	5.46738	6.72083	5.00233	6.57383
ATCATTCTCTAGATTTTGCGCAAA	TRCN0000466031	CBLC	4.61901	3.12786	3.93596	2.85169	4.47354	3.7423	4.97797	4.32069	5.04489	3.71325
CCCCTTCTCACCGTGAGCAATTGG	TRCN0000466032	IDH2	0	0	0	0	0	0	0	0	0	0
TTATGATGGGTGCAAACGTCTTGT	TRCN0000466033	SLC30A4	3.67656	2.70698	2.29321	3.74813	2.63362	3.49313	1.9772	3.80287	2.64003	3.53372
TTTTAACACATCTAGGCCTGTTCA	TRCN0000466034	SMPD2	5.72587	4.82167	5.17445	4.04842	6.2224	5.32531	6.98934	6.04458	6.71025	5.45849
ATAAGTGTGGCGTTGAGGTACCAC	TRCN0000466035	APOA2	5.38457	5.25672	4.1624	5.00415	5.66114	5.48768	5.69802	5.42232	5.77196	5.5409
CAACATCGGAAACCCAAACACCAT	TRCN0000466036	D2HGDH	7.03661	7.19585	7.79495	6.65098	6.78814	6.84228	7.28486	6.36246	6.93668	6.39707
CTTAATCTAACAGAATCTTCCCAA	TRCN0000466037	FAM74A1	7.3158	6.91215	6.8672	6.77903	7.23921	7.07585	7.33821	6.62169	7.22694	6.91052
ATTACCAGCTCGCGTATTCCACGT	TRCN0000466038	LTB4R	4.35275	4.22455	2.90736	2.03886	4.08834	4.35463	3.37615	4.22514	3.59425	4.30889
AATCACAACTGGAGACGATCATCC	TRCN0000466039	COX20	5.73452	5.18544	5.06661	5.9087	5.74808	6.07709	5.02211	6.4471	5.64443	6.09177
TCGGGATGGATTTGAGCCAAAACA	TRCN0000466041	SGSH	5.59887	5.27056	5.83089	5.75106	5.30749	5.30609	4.96672	5.2897	5.1655	5.06483
CATTAGCAACTTTCTTTGTCCTCA	TRCN0000466042	P2RY13	7.07801	6.80683	7.1174	7.3732	7.18863	7.1297	7.27729	7.34166	7.62964	7.34542
TCTCGACATAGAGGAGGGGCTGAC	TRCN0000466043	HACD2	5.17157	5.80547	5.17445	5.9815	5.5506	5.794	5.62357	6.28931	5.58538	6.21767
CTACTTCAAACGACTTCGACATAT	TRCN0000466044	LRRC40	4.37507	4.30746	4.60933	4.04842	4.63052	4.26456	6.15976	4.53741	5.15494	4.75104
TTGGCCCTCATGACACCCTCCTCA	TRCN0000466045	ASIC4	5.24612	4.91276	5.41331	4.50872	5.12461	5.2197	5.22771	4.84403	4.90068	5.28405
GCGTACTTGTATTCTTCTACGTGG	TRCN0000466047	CMTR2	3.93876	3.12786	3.93596	2.85169	4.38814	3.44707	4.87342	4.26525	4.1424	3.89656
TTTTAAGACAAAATGCATTTTCAT	TRCN0000466048	MCM5	2.06542	1.68339	0	0	2.65628	2.0026	1.48285	1.86255	1.74634	2.96069
TGCTTACCGCAAAACAGCAAGTAG	TRCN0000466049	PLEKHS1	6.49498	6.8899	6.73253	7.34589	6.26725	7.01796	6.12139	7.07369	6.09275	6.82471
GCTAGTAGCCCTATGTAGAGAATC	TRCN0000466050	CRYZL1	7.18611	7.08662	7.23416	7.07357	7.35193	7.33489	7.41884	7.40651	7.22778	7.16312
GCCTGTTACCTCATGCACACGTCT	TRCN0000466051	LINC01260	7.57877	7.31754	7.31885	7.3732	7.5426	7.73178	7.70098	8.0067	7.43031	7.64054
CCCAGCGAGCTATTGCCCAGAAGA	TRCN0000466052	TNPO2	3.05776	4.07479	4.26355	4.69342	3.28419	3.55957	3.63491	3.72282	3.79797	3.12998
ACTCATTGTGTTAAGAACACACCT	TRCN0000466053	Mok	5.81019	5.60152	5.69262	6.24072	6.04705	6.0153	6.66446	6.58367	6.34113	5.9799
CCAACACGTTGATCTATCGAGCCC	TRCN0000466055	ZMYND19	7.14123	7.44509	8.014	7.13868	7.03718	6.96991	7.92481	6.94377	7.18431	6.81024
GATTGTGGGACCCCCCCAGGACAG	TRCN0000466056	CHMP3	6.53022	5.98412	5.22549	5.25967	6.35642	6.34223	6.13987	5.93516	6.30816	6.33923
TTCTCGTTTAACCGATAAAAGTGT	TRCN0000466057	TIRAP	3.26319	3.40389	2.63272	2.03886	3.62007	4.06555	1.60396	3.78721	2.7186	3.29341
TATAACTAACAAACAAGCTAACTT	TRCN0000466058	LOC102724334	6.39477	6.13553	6.30431	5.37225	6.17808	6.26469	6.58944	6.34385	6.14703	5.9387
ATCGGCGGCAGAAGAATAGTAGGG	TRCN0000466059	DYNLRB2	6.54997	6.27941	6.54434	6.51045	6.56087	6.65238	6.76096	6.79023	6.47588	6.59086
TAAGTCCGAGACGCCGGACTGCCA	TRCN0000466060	IRF9	4.9516	5.09497	4.95006	4.29685	5.26758	5.31893	5.07893	5.99943	5.46234	5.29892
CTACCCCATCTGTCTTCAGGGTTG	TRCN0000466061	SACM1L	2.36211	2.53413	1.20194	0	2.8456	2.53012	1.60396	2.22993	2.66008	2.2125
ACAAGAGCTTCAGTGTATAGTATA	TRCN0000466062	NO_MATCH_25	7.29547	7.04293	7.07628	7.03988	7.04041	7.01006	6.65281	6.57343	6.89288	6.73457
AGCAGGCTTTCTGTGCGGACCCCT	TRCN0000466063	DUSP23	5.88986	5.4516	6.01623	5.57405	5.88626	5.35055	5.953	5.11255	5.99354	5.7306
AGCTAACCTTCCAGCGCCAGCCTA	TRCN0000466065	BEGAIN	5.85851	5.12576	5.45668	5.13756	5.90056	5.44731	6.20514	5.95106	5.8061	5.80335
CTCGATTCTATACCCGAAGACGAC	TRCN0000466066	LOC107983965	5.61771	5.82436	6.10067	5.37225	5.74279	5.87885	5.94155	5.0872	5.75808	5.45849
ACTCACAATAACTGGACTGTAACG	TRCN0000466067	AVPI1	6.51019	6.59761	6.69681	6.51045	6.88963	6.91175	7.45753	6.22974	6.69089	6.44199
TTGCTTCATATCGACTCGACAAAG	TRCN0000466068	HMGB4	6.32769	6.10495	6.41839	5.9815	6.41239	6.3917	6.51674	6.25983	6.50804	6.31162
TTAGTACTATCCCTGAGCCTCTGC	TRCN0000466069	ZNF77	2.94292	2.43926	4.05362	3.74813	3.48738	3.42348	3.69067	2.57814	3.49729	2.73425
CGATGCCGCGCTCGGGAAGCGGAT	TRCN0000466070	NR2C2	5.37353	5.63401	5.45668	5.47668	5.03669	5.42966	4.18063	4.9982	4.84485	5.20095
GTATGCGCAGGCTGAAACTACCAT	TRCN0000466071	CCL18	5.88208	5.88861	5.83089	6.29885	5.79987	5.87015	5.62596	6.59045	5.79254	5.59735
AATTCCCCCCCCAGACCGACGGGC	TRCN0000466073	FAM60A	5.9281	4.895	4.82325	4.04842	6.05133	5.6233	6.11631	5.67931	6.07046	5.77809
AAAGAAGACGGCCCAATGCCACAC	TRCN0000466074	USP8	2.06542	1.07444	0	0	2.14984	1.04361	0.9241	0.104777	1.45654	0.646542
TGGGACGTCCGGAACGTATACCTT	TRCN0000466075	LELP1	6.52024	6.86274	6.5241	7.03988	6.37703	6.53068	5.94155	6.81843	6.03251	6.49334
GCAAGCCGGTGCCTGTTGCCATTT	TRCN0000466076	PHYHD1	6.81371	6.87185	6.71478	7.07357	6.79709	7.06827	6.92299	7.40137	6.77947	7.01422
GGCCGACCGACTCGATATCAATGA	TRCN0000466077	ANKRD44	6.64488	6.68291	7.55666	5.9815	7.11284	6.45416	7.00775	5.92089	7.29903	6.3564
GCACGATCACTACGTGCCGCCTTG	TRCN0000466078	NAPB	5.43856	5.33786	5.00951	6.11692	5.37392	5.60244	5.7048	5.71492	5.45948	5.25382
TCTGGAACTAAATCTCTTCCTTCG	TRCN0000466079	NO_MATCH_235	7.019	6.82571	6.69681	6.51045	7.14924	7.03752	6.96788	6.93492	7.18518	7.05247
AAATGAGCCCAAAGCTAGAACCAC	TRCN0000466080	DHX30	4.18603	2.93272	3.13798	3.36844	4.16143	3.68392	3.66306	2.91716	3.18774	7.41945
TCAGTCTGCCTCTATCAAAAATCC	TRCN0000466081	ZNF707	5.68178	5.71724	5.41331	5.25967	4.90099	5.24683	4.05879	5.34956	4.71672	5.59735
GGAGGCGATTGTTTTCGAACATGA	TRCN0000466082	SRPK2	5.59887	5.1559	5.69262	3.74813	5.28222	4.26456	4.97048	3.9786	5.31523	4.50126
GTTTGTTCTAAACATTGCGACATC	TRCN0000466083	ZNF578	3.31028	2.86132	1.20194	2.03886	2.65628	3.53776	2.51911	4.42048	2.81116	3.91212
ACACCCCAAGATTCCCCTAAGATG	TRCN0000466084	TBL1Y	8.49954	8.44705	8.36073	8.43514	8.39459	8.41435	8.31797	8.63382	8.32615	8.54911
GTGATCCAATTTTGGTTGGTCGTA	TRCN0000466085	LEP	6.54506	6.26565	6.20608	5.9087	6.69548	6.67503	7.1653	7.09531	6.78632	6.9979
GCCGATTTTAATTGGTACCCATAA	TRCN0000466086	KCTD9	3.48463	3.71864	3.33677	0	3.34124	4.4276	3.50615	3.72282	2.49131	3.79108
GGTCCATACGCCGCTCTGTGTCCA	TRCN0000466087	TMEM14B	5.17157	5.0635	5.27479	5.47668	5.69436	5.2197	5.33949	5.12818	5.15494	5.089
AATACGAAGATGTCTTTAAGGCCG	TRCN0000466088	DUSP18	5.97269	5.22863	5.06661	4.04842	5.96776	5.99544	5.55512	6.14628	5.84164	5.9406
CCTCTAGCACCTTGAGACCATTTA	TRCN0000466089	RPL27	6.75109	6.63555	6.81816	6.46039	6.71719	6.93279	6.41143	6.23119	7.36692	7.06732
CTCTGTACCGTATTTAGTGGACCC	TRCN0000466090	PLEKHO1	3.48463	2.78622	2.63272	3.74813	2.58721	2.12467	3.31832	1.03886	2.55693	1.96637
CTTTGAAACAGTCTTCAAGCCCTT	TRCN0000466091	RHAG	1.3745	0	1.84839	0	2.30127	0.437006	1.04312	0	1.31198	0.646542
GTCCATGTACCTGACATATATCTT	TRCN0000466092	PHF7	5.1328	4.78355	3.80786	3.74813	4.71927	5.03744	5.15689	5.21266	4.47785	5.62122
ACATGTGCGCCCTATACTCCACAG	TRCN0000466093	KLHL28	3.35588	3.59205	2.29321	2.03886	3.66545	4.00326	3.33007	4.26525	3.91937	4.49611
TATGGGCTTGTCCATTTTTCCTAA	TRCN0000466095	MOB3C	0.398958	0	0	0	0.754939	0.61418	0.315883	0.104777	0.835939	0
CGTCATACGCACTTCCTGAATGAG	TRCN0000466096	DEFB118	8.73347	8.97888	9.20487	9.15479	8.46164	8.87582	8.576	8.51853	8.23929	9.02965
CCGGCTATGAACAGCAGTTCACGA	TRCN0000466097	KRTAP3-1	8.41589	8.73982	8.80014	8.84914	8.37466	8.68687	8.40666	8.63519	8.29964	8.4754
AACGCCCTCACGTCCTGCCGCATG	TRCN0000466098	CD3E	2.26983	1.30716	0	0	2.11755	1.93747	0.984838	0.87075	1.85468	1.03566
CTGACAACCTTTTAGAATTATCCT	TRCN0000466099	XLOC_l2_014048	5.00982	5.07932	5.65588	5.66527	5.02803	5.74725	5.31309	6.38864	4.9463	5.87857
GTTCAATGGAATACGGCATAGATC	TRCN0000466100	EPM2AIP1	0	0.45274	0	0	0	2.0026	0	0.293942	0	2.05316
TAATCCGTTCGAACCTTCCAGGAA	TRCN0000466101	RLN1	6.22699	6.14307	6.54434	5.75106	6.41405	6.22771	6.48949	6.26267	6.38244	6.16668
GTTTTTCACCACCTTTTCAGCCAT	TRCN0000466102	VPS11	3.64016	3.00074	0	0	3.63155	3.9214	2.59899	4.53273	2.44584	4.1669
CTGTTCAATTGGTGACTAACCCAC	TRCN0000466104	ZNF280A	2.06542	2.78622	2.29321	3.36844	1.46885	2.77348	2.47744	4.31524	2.53539	3.11661
CAAACCGGAACACTTACATCGGCC	TRCN0000466106	NO_MATCH_74	5.43856	5.62326	5.3686	6.11692	5.72683	5.51026	4.93244	4.9742	5.20356	5.05785
CTCCCGGAGGTCCTGAATAGGGAG	TRCN0000466107	RABEPK	6.43251	6.39134	6.69681	5.57405	6.41405	6.29751	6.57469	5.93871	6.39296	6.08148
ACGAACCAAAATCACGATTCCGCC	TRCN0000466109	C15orf39	7.02959	6.69322	7.47465	6.65098	7.04149	6.86435	6.88963	6.73417	6.97419	6.35355
TACGGTTTCCTATGTTTGGATCTT	TRCN0000466110	RPS12	6.78483	6.83506	6.97552	6.65098	6.74123	6.85556	6.79634	6.62939	6.99012	6.61365
CATGCGACGACGTCGATGGTGAAG	TRCN0000466111	MRPL53	6.37829	6.46543	6.58399	6.11692	5.58052	5.74249	5.48851	5.27574	5.56692	5.13283
AATTATTTCTCCATCCCTTTTCCC	TRCN0000466112	CXCL10	5.10636	3.75848	3.13798	4.69342	5.07923	4.75508	4.81189	5.2897	4.99051	4.80206
TCACGTTAGTCCTCGCGCCAAGAA	TRCN0000466113	M1AP	5.23396	5.72732	4.88805	5.25967	5.23031	5.45315	5.01484	5.192	4.59703	5.13283
TAAAAATCTGTCAAGTTCTATTTC	TRCN0000466114	SERPINB8	6.00167	5.62326	5.92653	5.83203	6.3616	5.79859	6.83706	5.86044	6.10011	6.15036
GAACGAAATCACACAGCTCGGCAC	TRCN0000466115	CD9	6.00882	5.9925	6.5241	6.29885	6.00133	6.16863	6.56105	6.51403	6.26627	6.40809
ATAAACGATTCCCGTCGCCAATCG	TRCN0000466116	EDDM3A	1.3745	0	0	0	0.372583	0.61418	0	2.46459	2.89813	1.34181
CGATGCGGTCTTCATCTAAGGATC	TRCN0000466117	LHX6	5.72587	5.92408	6.01623	6.51045	5.50139	5.60244	5.00388	5.03181	5.50175	6.37477
CTCGTATCTTTGAGGAGCTTTCAC	TRCN0000466118	SFTPA2	5.98725	6.12794	6.15434	6.55883	6.08929	5.97935	6.22258	6.08196	5.89971	5.73936
TTAAAGCTTTTAAGCAAGACCAGA	TRCN0000466119	NCOR1P1	6.57429	6.51861	6.5643	6.89664	6.6326	6.98409	7.50431	7.57897	6.9139	7.01602
GGGGCTTTCGGATGATGAGGCCTC	TRCN0000466120	TMEM259	4.92158	5.71724	6.01623	5.9087	5.2602	4.69724	4.98542	4.71756	5.08622	5.66322
ATTAGCAACAAATTGGATAACTGA	TRCN0000466121	MEIOB	4.79487	4.66278	4.53034	2.85169	4.96136	4.7456	5.37397	4.84403	5.37103	4.31476
TCCATCAGAACATGCTTGACACGA	TRCN0000466122	GGACT	6.80962	7.23168	7.10382	7.00538	6.69137	6.83111	6.52187	6.24128	6.64762	6.57505
CATAATTGTGCCATGTGGCCTGCG	TRCN0000466123	ANXA4	6.10543	6.30654	5.89535	5.9087	6.01892	6.47439	5.85675	6.32228	5.91647	6.33635
CTGTTAGATAGTAGAGCTCACCTC	TRCN0000466124	NUP62	5.40641	5.01499	5.41331	5.47668	5.30749	5.47626	5.6496	6.11839	6.08721	6.70918
ATCATAAACGAGCGGCCACATTTA	TRCN0000466125	ODF3L1	5.88986	5.55703	5.76341	5.75106	5.84986	5.61811	6.49733	5.72729	5.737	5.90991
TCGAGCCATATCGGGGGAGGTCTG	TRCN0000466126	CNOT7	6.48988	6.59211	6.07307	6.60564	6.11201	6.10702	5.59463	5.81097	5.88061	6.12387
ACTCAGTGCCGCACGCAGTATTGT	TRCN0000466127	PRPS2	6.87372	6.73376	6.66017	6.24072	6.81356	6.77629	6.79739	6.90893	6.86724	6.48686
GCGGCCCCGGAATTAGAATATCTA	TRCN0000466129	SARS	5.42792	5.19998	5.65588	4.69342	5.53845	4.82878	5.77742	5.29247	6.13276	5.39621
TAACATGCCGTAGTGTTTTGCACT	TRCN0000466130	LRIF1	6.28118	6.20205	6.15434	6.18015	6.14842	6.09213	5.58485	5.53208	5.81507	6.05368
CACTGAACAGATATCTAGGTCAAT	TRCN0000466131	LINC00526	4.81133	5.51112	5.27479	6.24072	4.79268	5.64386	5.52986	4.86282	4.69745	5.06134
TCATAAGCAAACAGGTTCCCACAG	TRCN0000466133	MAPK10	6.35602	6.15805	6.12775	6.46039	6.27641	6.11072	6.15811	6.27955	6.42992	6.36066
ATCGATAACCATCGCTTACCTGGA	TRCN0000466135	HIST1H2AC	5.63631	5.09497	4.75541	5.13756	5.59525	5.68413	5.11335	5.82062	5.61649	5.6283
ACATCCAACAATACTGAGCCGGCG	TRCN0000466136	KLK11	7.48183	7.64432	7.61525	7.64378	7.63104	7.59855	7.79779	7.47957	7.52011	7.49309
CCTGCTTCTCAGTGTTAGTCTTGC	TRCN0000466137	BANK1	3.44297	2.33771	2.29321	2.03886	3.63155	2.81033	2.88051	3.14309	3.0117	3.26944
GGGCTTTAAACGAACATAAGAATC	TRCN0000466138	UBAC2	7.50225	7.5453	7.40993	7.96427	7.39971	7.64391	6.97351	7.24896	7.20322	7.56747
ATCTCCTCCTTAGATACATTTTTG	TRCN0000466139	CLCN6	1.18537	0	1.20194	0	2.35765	1.27212	1.75109	2.27553	2.19415	0.917244
TAAATGCTCCGCACTTCGTAATCC	TRCN0000466140	LYN	4.39705	3.94269	3.93596	2.03886	4.1049	4.09572	3.34173	3.39113	4.00807	3.70434
GTACTTAGTCCGCCGTTTAACTCA	TRCN0000466141	CHRNA9	5.02401	4.59837	4.44677	3.74813	4.56018	4.68736	4.89336	5.23592	4.61255	4.97135
ACCGAAGAATAATCGTTTGCGATC	TRCN0000466142	UBL4A	2.88188	3.50103	2.90736	4.50872	3.5248	3.53776	2.88051	4.83263	3.11699	3.77414
TACGATCATACATTACCCGACAGA	TRCN0000466143	MTCH1	6.28707	6.10495	6.10067	6.7376	6.01892	6.21058	5.88292	6.69379	5.48499	6.33346
ATGAAGCCGCACGTCCGTAGTTCG	TRCN0000466144	CCNG1	5.43856	5.35095	5.00951	5.13756	5.37392	5.58127	5.80716	6.09633	5.27355	5.40998
GTACACCCTACCGTCGCATACGAC	TRCN0000466145	ARSJ	6.88932	6.77319	6.66017	7.10649	7.00665	6.92861	6.88764	7.11112	6.98118	7.094
CCGCATGATGTAAAGGCAATGCTC	TRCN0000466146	C21orf91	7.28077	7.59015	7.35368	7.62118	7.11999	7.1424	6.85649	7.05828	6.85316	6.83086
AATTGTTGAGCTTCTATCTGGTTC	TRCN0000466147	C8orf31	4.72707	4.50777	4.05362	2.85169	4.68662	5.1567	5.15027	5.98406	4.90489	5.92342
AGCTGGCCTTCGTTTGCCAGACCG	TRCN0000466148	GPATCH11	4.92158	4.62016	4.1624	3.74813	4.90099	5.2197	5.10653	5.43995	4.69259	5.65861
ACATCACGTACCTGTTAGATCTTT	TRCN0000466149	HOPX	6.72526	6.63019	6.67861	6.89664	6.76488	6.75045	6.9518	6.82898	7.28941	6.75413
GTAATATAACCAAGGGGTTTTTTC	TRCN0000466150	UMPS	3.96842	3.8718	1.84839	4.04842	4.1294	4.40369	3.49575	5.31449	3.17387	4.338
GATGTAGCGCAATTCGGCTTTTCA	TRCN0000466151	CHMP4C	3.84593	4.04288	3.80786	2.85169	3.74158	3.7231	2.11943	2.95969	3.40527	2.99032
CTTCTATGCACGCCGCGCGACCAG	TRCN0000466153	EPM2A	6.55975	6.71869	6.18044	6.46039	6.56237	7.03557	6.71015	6.76147	6.66632	6.67081
AGAGTTTACACGCATGCCCGAGAG	TRCN0000466154	CEP72	3.60282	3.54726	1.84839	3.74813	3.58508	4.11056	3.30647	3.01451	3.30697	3.53372
GTACTTATTGAGCAGGATATCGAA	TRCN0000466155	MIR99AHG	3.71206	3.18745	3.66725	0	3.313	3.13478	2.78126	3.40146	2.67985	2.93043
TTATCTCGGATCAATCTTAACGGT	TRCN0000466156	NTS	5.2217	5.38952	5.06661	5.37225	5.54757	5.76144	5.33658	5.92268	5.33095	5.55584
AACATCTTCCGGACGCACAACCGT	TRCN0000466157	HLA-C	5.30543	4.30746	3.93596	3.74813	4.91044	5.09083	3.93342	5.44744	4.43195	4.98613
AAACTCGCGCAGACGCCTACATTT	TRCN0000466158	SMYD4	3.16413	2.70698	2.63272	2.03886	3.2548	2.61588	2.98827	3.31674	2.37483	3.23272
CAACCTATACCTGGAGATCATGTT	TRCN0000466159	MTMR12	4.54219	4.74441	4.05362	2.85169	4.28288	4.22416	4.3227	4.36882	3.6851	3.87289
TGTTACAGCTCGACCGTCGACATC	TRCN0000466160	NPPB	7.79492	8.19638	7.88501	8.21128	7.68437	7.97534	8.00443	8.19017	7.61944	7.99636
TTATGTGTTGTAGCTGGCACATAC	TRCN0000466161	FASN	5.25818	4.96478	3.80786	4.04842	5.26758	4.85547	4.76936	4.58347	5.0257	4.81867
GAGGAATCTTCGTGCCCGAAATAT	TRCN0000466162	ART3	5.63631	5.01499	4.95006	4.04842	5.32173	5.45315	5.35683	5.35222	5.14431	5.40173
TCCGGCTGGTTATAACCAGTAAGC	TRCN0000466163	MAST1	1.82719	2.33771	2.63272	0	3.32718	1.64282	2.61829	1.60116	3.70453	1.80899
CAGGCGTCCACGCTTTTATACCAT	TRCN0000466165	VPS33A	2.53065	3.00074	1.20194	2.85169	2.97739	3.2732	3.29452	3.7473	2.39889	3.82436
GCTCGGTCTAGCCGAATCGCGGCT	TRCN0000466166	EIF2B2	6.54997	6.17287	5.65588	6.0508	6.45824	6.15794	6.16797	6.1355	6.61718	6.05543
CACCCGTGCCAGAATGCAGCTCAC	TRCN0000466167	PITPNC1	6.05102	6.54163	6.5643	7.3732	6.16234	6.52792	5.81972	6.31138	5.46804	6.39707
ATCAAATCTGACTGTCACGGCAGC	TRCN0000466169	PIAS1	5.52094	4.78355	4.05362	3.36844	5.87905	5.26021	5.41317	5.52266	6.14881	6.45001
TGGCAGACGGTATGTAAAAATCTA	TRCN0000466170	SLC24A5	4.69194	5.09497	4.35807	5.00415	4.88189	4.68736	3.91793	3.59375	4.41436	3.63099
CGATGTGCTGGCTCAGCATAACTC	TRCN0000466171	CASQ2	4.58111	4.78355	5.57947	5.57405	4.62479	4.39158	4.6194	4.30428	4.25872	4.69366
AAATTCCCTCGGTGTATTCAGTAG	TRCN0000466172	NOP16	2.68155	2.43926	0	0	2.8845	3.01361	2.59899	3.82604	2.69936	3.18226
AGTTAAATACTTTACTAGTAGTTC	TRCN0000466173	STARD8	1.3745	0.45274	0	0	0.987123	0.61418	0.113155	0.68044	0.607243	1.2468
GGAGAGATGACCTTCCATCATCTG	TRCN0000466174	EEF2KMT	6.32196	6.28624	6.54434	6.77903	6.56536	6.36718	6.27369	6.56083	6.28091	6.67993
GTCCTATTGGTAATCCGACCGCCA	TRCN0000466175	NEK6	5.33988	4.55378	3.80786	4.69342	5.07503	5.45315	5.15027	5.80515	5.41003	5.74805
TCATGGCTGACTCCCTAGAACATG	TRCN0000466176	HOXA5	4.61901	5.03134	5.22549	5.00415	5.0453	5.24683	4.54572	5.80709	4.70229	4.51661
ATCTAAACCGTCTGAATTAATACA	TRCN0000466177	CEP19	6.24528	5.42709	5.06661	5.25967	6.2654	6.06189	5.21192	6.42197	6.22649	6.26541
TACAGGTATGTTATAAATGTCCAC	TRCN0000466178	CD99L2	5.282	6.06579	5.22549	5.75106	5.07082	5.83481	4.43035	5.62969	4.90909	5.31365
GTCCGCCGTGTGTGCGCATTAACA	TRCN0000466180	SCGB1D1	6.30462	6.40396	5.89535	6.40852	6.52593	6.5526	6.08544	6.24987	5.9123	6.29243
AATTAGTGTGTTATCATTAAAGGT	TRCN0000466181	RPTOR	3.16413	3.12786	1.20194	2.03886	2.8456	2.98166	3.4208	2.63173	2.75634	3.22027
TTTTAGATCCCGGACCTCACGACG	TRCN0000466182	LSM3	5.31701	4.57625	4.44677	3.36844	5.35673	4.81977	5.41317	5.11255	5.53199	4.92223
TGACACACAATCGTTTTGTGCCAA	TRCN0000466183	S100A4	6.54013	6.90329	6.96054	7.23115	6.52439	6.51402	6.27369	5.88272	6.40638	6.28348
CGATGGCCATGGACCAACTATTAC	TRCN0000466184	C5orf60	1.69148	0	1.84839	0	0	0.437006	0.218077	0	0.43178	0.112064
TTCACTGGCTGTTGGCTATTATTA	TRCN0000466185	C4orf33	5.92053	5.31132	5.76341	6.11692	5.98128	5.794	6.70902	4.9321	6.09275	5.16567
GTGGGGAATAAAGAACGGCAATAT	TRCN0000466186	SSBP3	4.48177	3.90768	2.29321	4.50872	4.40161	3.66393	4.25032	3.84128	4.66805	3.70434
CCCAGTATCTGGCGTCAGATTGTC	TRCN0000466188	CCDC47	4.93667	4.62016	4.68422	5.13756	4.88669	4.86426	4.5707	4.88138	5.14786	4.64791
CAATCCGTACGGGATTATAAGATA	TRCN0000466189	SPCS1	6.92	7.04293	6.94539	6.77903	6.74255	6.95764	6.45636	6.76147	6.97319	6.83597
CGGCAACGCCTTATGATCCTCGCA	TRCN0000466190	NDUFB3	7.73362	7.87929	8.014	8.18069	7.58011	7.80321	7.6356	7.87031	7.48823	7.55575
GATACAAGTAGCGGCCGGCTATGC	TRCN0000466191	HMGN3	5.92053	6.05783	5.32245	6.24072	5.75071	6.1757	5.9868	6.01295	5.14074	5.86663
TCGATCCAGTTAACCTTACAAGCG	TRCN0000466192	PAPSS2	5.43856	4.895	5.65588	5.13756	5.33934	4.7456	4.6146	3.92237	4.95037	4.36086
TTTCGGACACACCTGAGTGTAAGC	TRCN0000466193	MND1	5.70839	5.21437	5.76341	5.66527	5.84986	5.39974	5.19595	5.69828	5.97965	5.6563
TCCCGTCAACCGGTGAGCTGGTCA	TRCN0000466194	LRRC28	5.33988	4.59837	5.17445	5.00415	4.77208	4.72645	5.18951	5.80321	4.4891	4.87138
TACCCTATTAGCATTCAATTGTTA	TRCN0000466195	COX7B2	5.65467	5.28428	6.04493	5.00415	5.23408	5.71846	5.3424	5.4019	5.71081	6.05543
GGCTCTGGCGATGTGCTTTCTCCA	TRCN0000466196	YIPF4	7.83974	8.03339	7.73457	7.87155	7.83347	7.97331	7.60327	7.88831	8.21069	7.77377
GTTTCGTTATTGTGGGATGTGTTC	TRCN0000466197	NME5	2.75146	1.84014	1.20194	2.03886	1.90698	2.0026	2.45615	2.1587	2.64003	1.2468
GGTGCGGTTGAAACCACCAGGACC	TRCN0000466198	BHMT	5.54082	5.54569	5.95705	5.57405	5.57755	5.58659	5.62118	5.8679	5.67431	5.4977
GAATTTGCATACAAAGTAATAGGC	TRCN0000466199	RPL23A	6.39477	5.51112	5.12154	4.50872	6.45501	5.752	6.12814	6.20048	6.47022	6.00189
TACCAGCGCGTTCGAGTTAACAGT	TRCN0000466200	ZP2	5.82648	5.27056	6.04493	5.47668	5.85232	5.1567	5.77527	5.19497	5.65446	5.1094
GCCCTATTCCCGCCCCAGGGAGTT	TRCN0000466201	KDELR3	5.65467	5.24274	4.75541	5.00415	5.5262	5.29313	5.76015	5.02515	5.4306	5.23847
GCGCCAGCAGAACTCCAGTGTGGT	TRCN0000466202	ITIH3	4.65594	4.93031	5.22549	5.57405	5.03669	4.56332	5.77312	4.4306	4.83166	4.62448
AGATCGAGCGTACGCGCATGTCTC	TRCN0000466203	ATP6V0A4	2.81815	1.68339	1.20194	0	2.18143	2.61588	2.17262	3.08024	3.2151	3.45089
CTTAAACAGTACTTCGGATAGCAA	TRCN0000466204	CD24	4.96637	5.11044	5.53969	5.13756	4.81299	5.24683	4.41387	4.80957	4.19831	4.59585
TTTTTTTAATATGCCATAACCCTT	TRCN0000466205	PLSCR4	4.61901	3.24468	2.90736	0	5.20749	4.01908	5.14696	5.32537	5.28328	4.60067
CTACACTCGTTGTGTCCGATGGTT	TRCN0000466206	SLC12A7	5.79371	5.54569	6.04493	4.29685	5.68612	5.09083	6.1432	4.74213	5.8173	4.81867
CTGCAGCACCGGACATATTGTTTC	TRCN0000466207	GLRX2	8.13775	8.56268	8.70893	8.67351	8.07331	8.34069	8.2438	7.97379	7.91783	8.04394
AATCAACGCCCTTTTACGAGTGAT	TRCN0000466208	NO_MATCH_20	5.63631	4.91276	5.17445	4.50872	5.68061	5.21283	6.04679	5.73751	5.97366	5.30188
CGCTTCAATAAGAATATAATTACG	TRCN0000466211	VPS52	0	0	0	0	1.0569	0	0.574872	0	0.522178	0
AGTGAGTCAATGAGACGGGGGCCC	TRCN0000466212	PRAC1	7.17978	7.05498	6.60342	6.97003	7.14524	7.18686	7.13715	7.05583	6.88651	6.93929
TTGAAGAAATGTACTAGGCACCAT	TRCN0000466213	TMEM71	6.58869	6.35931	6.07307	6.77903	6.37703	6.51402	6.32304	6.94201	6.57292	6.79773
AGATGCAGCCAGCTGGGCCCCCCA	TRCN0000466214	NO_MATCH_46	4.44003	4.72443	3.66725	4.50872	4.26087	5.20593	4.48393	5.14055	4.32928	5.13615
GCTCTTAGGGGTGCTCGAGCATGC	TRCN0000466215	ATAD2	4.92158	4.38587	3.66725	2.85169	4.63052	4.69724	4.18063	4.63249	4.86658	4.8228
TTTGGCACTTAACCACGTTTAGTC	TRCN0000466216	P2RY11	7.07119	6.4594	6.07307	6.51045	6.99892	6.80167	6.86055	7.16437	7.07002	6.96749
GAATTAGTACTTTCTCCACGCAGC	TRCN0000466217	TSR2	6.12532	5.52274	5.17445	4.29685	6.33024	5.83033	6.09924	5.62309	6.55564	5.75238
TTCTTAGGTGGAGGGTGAGCGTAC	TRCN0000466218	NECAB1	5.81019	5.22863	4.82325	5.00415	5.91941	5.86139	6.09752	5.91729	6.0554	5.6701
GCATTGATCAACGAAACTATTGGT	TRCN0000466219	FAM198B	7.37514	7.04293	7.47465	6.89664	7.55622	7.19907	7.82763	6.99067	7.66666	7.25372
TGTGCAATCAGTTCCAGCAAAACG	TRCN0000466220	LOC148413	7.75293	7.8634	8.02844	8.19607	7.59265	7.85374	7.29913	7.69102	7.32986	7.72888
GCACCCTCTATACCCCATTCGTTC	TRCN0000466221	TMEM56	6.70778	6.57548	6.44016	6.24072	6.41572	6.36098	6.31715	6.39123	6.33958	6.09348
TGGTCTTCTAATGAAACATTTGTA	TRCN0000466222	KIRREL2	6.74682	7.00617	6.80143	7.03988	6.86066	6.86872	7.34039	7.56124	6.68845	6.75413
ACCATACTTGTCTATGTCGTCGGC	TRCN0000466223	MAP3K12	6.86192	6.67772	6.18044	5.9087	6.77397	6.53068	6.89755	6.53762	6.27116	6.53666
ATCAACAAAAATTCCGAGTTCCGG	TRCN0000466224	BOC	6.92379	6.41646	6.07307	6.46039	6.91333	6.81986	6.96317	6.96828	6.82901	6.85924
ATCAGTCGAGCGAATATAACCAGT	TRCN0000466226	ATP6V1B2	4.28364	3.97686	3.51145	2.85169	4.23852	4.55249	4.14781	5.21266	3.75201	5.40724
AACGACGGACCCCAGCCTTACCGC	TRCN0000466227	RBM42	4.76137	4.72443	4.1624	3.36844	4.86254	4.62668	5.27103	4.80957	4.934	4.59103
AGCATGCCTTTTACGACAAGATGG	TRCN0000466228	HTR1D	5.69071	5.55703	5.98694	5.9087	5.85966	5.75672	5.19595	6.33311	5.81283	5.98359
TTTTAGATGAATATAGTTATATCC	TRCN0000466229	TTC33	5.27014	3.71864	4.26355	2.03886	5.44395	4.68736	5.99973	5.14363	5.87847	4.87932
ATAACCAATGATTTCCGACAGATT	TRCN0000466230	SRSF12	5.88986	5.38952	5.49878	5.47668	6.07885	5.58659	6.87365	6.21811	6.19076	5.60694
GACTTACACAGACTGATTATAATA	TRCN0000466231	ST6GALNAC5	6.44311	6.41646	5.92653	5.57405	6.57282	6.36408	6.02164	6.57458	6.4034	6.4646
TCAATGTACTGGCAAAGTAGGCAC	TRCN0000466232	FKBP6	5.59887	5.87055	5.27479	5.9815	5.73483	5.7233	5.16347	5.90283	5.42475	5.45849
TACTGGCTAAGTCGATTACAATAA	TRCN0000466233	CPLX4	6.3162	6.15058	6.37383	5.13756	6.54426	5.71846	6.58454	5.49401	6.68723	5.78234
ATCTCTCTCTTAATCTTGACACCA	TRCN0000466234	CALCA	5.3624	4.68362	4.68422	5.13756	5.71878	5.42966	5.70931	6.18861	5.62417	5.84652
TGCCGGTGGAACGACGATTACGGG	TRCN0000466235	SCLT1	7.88322	8.24452	8.4112	8.51088	7.70421	8.04463	8.30798	7.69207	7.58643	7.67345
ACTTAGTCACAGATACCTCCGCAC	TRCN0000466236	HMCES	6.25132	5.79593	5.06661	5.47668	6.02546	6.13634	5.68663	5.97199	5.86989	6.54292
TGTGTTGAGTGGGGTGATATCGAA	TRCN0000466237	GOLM1	4.48177	5.03134	4.60933	5.37225	4.21583	5.26021	4.82441	5.79148	3.80699	5.45318
GTTTAAAGCTGATCCAAGAAACAT	TRCN0000466238	CNOT9	4.81133	3.75848	3.66725	4.04842	5.14478	4.96575	4.29298	5.25881	5.11192	4.63859
GCACCCCATCATGTAGGAATTACG	TRCN0000466239	GRIA2	2.44884	1.07444	2.29321	0	2.18143	1.04361	2.92768	1.97739	1.62918	1.59423
CGATCTCTAGCACTTTTATGGGCT	TRCN0000466241	XLOC_010651	5.91292	6.22356	6.07307	6.0508	5.99246	6.36408	6.71127	5.7436	6.47164	6.1812
TAGCCGCAGAATAACATTGTTGTC	TRCN0000466242	SMAGP	7.02959	7.44509	7.56659	6.9338	6.91098	7.20946	6.50123	6.81554	6.81119	6.64193
TGTTCACGTTGGCAGACCGGAAGA	TRCN0000466243	BRPF3	3.48463	3.63549	3.80786	4.04842	3.42278	3.60222	1.9772	3.38074	2.75634	3.19505
CTGTGTTCAAGGTTCAGCAGTGAT	TRCN0000466244	INTU	6.71217	6.96419	6.62259	6.77903	6.93086	7.03168	7.29689	7.17192	6.70784	7.50212
CGTGGCCCCGGAGCGGCTAATTGG	TRCN0000466245	NEUROG3	6.36162	6.553	5.83089	6.46039	6.19171	6.27791	5.67976	5.4019	6.55296	7.11096
TACACAGCTGCCGTAAATGCAGAT	TRCN0000466246	GALNT2	2.75146	3.63549	2.29321	2.03886	2.14984	2.81033	2.32134	2.8881	2.32548	3.28147
ATCAGCAGGTCACACTGTTGAGTG	TRCN0000466247	LOC105371303	5.48033	5.1559	4.44677	5.25967	5.50452	4.90742	5.08241	3.9786	5.20014	5.06134
ATTTCCTGCGCAACTCTCGGAACC	TRCN0000466248	GPS2	3.60282	2.70698	1.84839	0	3.96673	3.97107	3.90227	5.07758	3.96843	4.22414
TATAGTCATACGTCTCGCGCGTCA	TRCN0000466249	IDS	6.09202	5.98412	5.69262	5.75106	6.15241	5.98742	5.99973	5.68777	5.86126	5.81995
TAACCGCTTATCTCAGGCCCCCAT	TRCN0000466250	SERPINA1	6.55487	6.29303	6.5643	6.46039	6.65808	6.40079	6.58944	5.95807	6.58215	6.2208
ACCCCGAATGCTCAGGTGATCTTA	TRCN0000466251	C16orf72	4.72707	4.70417	4.1624	5.25967	3.99366	4.58475	4.18063	6.08196	4.09164	4.91838
AACGCGGCGTAGACCCCGGAAGCT	TRCN0000466252	SERPINB6	4.8276	4.70417	4.82325	4.04842	5.23784	5.06819	5.12688	5.084	4.91744	5.02959
CAACTTTTACGTTTGTATGGATCT	TRCN0000466253	TMEM100	6.54997	6.64621	5.32245	6.89664	6.31964	6.7193	5.83629	6.89347	6.72222	6.82162
GTGGTTTGCAATCGTTCGATCATA	TRCN0000466255	ZNF521	5.97269	5.59053	6.44016	6.46039	6.06621	6.08839	6.43475	5.81097	5.99552	5.95194
AGAATTAAGGAGCTCTCTAGTAAC	TRCN0000466257	CLCN4	3.44297	1.68339	3.33677	0	3.5248	2.53012	3.51647	3.08024	3.46346	2.50712
TGGCTGTGACAGCTATGTGAAGCG	TRCN0000466258	FLJ33534	6.15142	6.71363	6.80143	6.18015	6.12018	6.5715	6.5397	5.7436	6.22312	6.5677
TGCTCATTAACCGAGATGTATATA	TRCN0000466259	XLOC_013643	7.37237	7.68106	7.71684	7.99975	7.35713	7.55307	7.54522	7.52571	7.27323	7.31939
ACAACACCCACTGATGGAATCTCC	TRCN0000466260	PHF6	7.12486	6.94705	7.62478	7.10649	7.17398	7.09091	7.34908	6.83566	7.17476	6.62077
CCATGCGCAATTCTGTAATAGGCG	TRCN0000466261	LCN6	6.75109	7.15912	6.96054	7.10649	6.54881	6.9075	6.5397	6.59944	6.08906	6.55164
AGGCACCTAGTCAATTGGCTGAAC	TRCN0000466262	CCDC60	4.69194	4.78355	4.44677	5.00415	4.85276	4.55249	4.63843	3.88607	5.07879	3.95784
GTCGTATTTAGCCCTAATACTCGG	TRCN0000466263	GAGE1	6.32769	6.27254	5.53969	6.35473	6.37361	6.87308	6.52826	7.22954	6.85098	6.98324
GACTTCAAATAAATAGCTTCACTC	TRCN0000466264	TUBA1A	6.56946	6.42886	5.45668	5.75106	6.37361	6.65238	5.7138	6.71671	6.04209	6.98692
GTAAGGTTTGTACATCATTCAATA	TRCN0000466265	HERPUD2	5.72587	5.40215	4.88805	4.85713	6.08512	5.64386	6.12645	5.04832	5.91438	5.57796
CATTGAATCTTCATGTCCCACCAG	TRCN0000466266	ACKR2	5.54082	5.73732	5.06661	4.69342	5.3288	5.34428	5.28015	5.01173	5.44222	4.75537
GAATAATCCGTTCCGCGCGCTTAT	TRCN0000466267	MRPL23	5.58935	5.12576	4.95006	4.04842	5.43416	5.42966	5.55261	5.29247	5.46519	5.06134
GGCCCTATAACGGGCCCAATGTCC	TRCN0000466268	PCCB	3.8136	2.33771	2.63272	2.03886	3.72024	3.3503	3.75311	3.19148	3.26831	3.04781
CAATTACCCGTTGGCGTTACTGCA	TRCN0000466269	OGFR	3.31028	3.18745	3.13798	4.04842	3.7936	3.53776	3.76182	5.67081	3.46346	3.46151
TGATTATCATCGAGACCCGACAGC	TRCN0000466270	MAP7	2.44884	2.22847	2.63272	2.03886	2.05072	1.46934	0.407477	1.36843	1.88907	1.03566
TAGGAATTCTAGGAGGTCCACTAG	TRCN0000466271	KRTAP10-1	7.80728	7.94119	7.67155	7.81291	7.70421	8.02223	7.7861	8.3186	7.17651	7.82143
ATCTTCTCATTATAATACCATTGG	TRCN0000466272	CRCT1	7.07801	6.10495	5.45668	5.66527	7.31147	6.81534	7.16448	6.99834	7.12515	7.01872
GTGCAGATCGGTCTCTATCGGCTT	TRCN0000466273	ZNF484	1.69148	3.0657	2.29321	0	2.7435	2.77348	2.84818	1.0908	2.46876	2.4227
GCACAGGACATCCCGTTACCTTTA	TRCN0000466274	FAM160B2	2.60807	1.50751	2.29321	0	1.56777	1.46934	1.60396	1.14095	1.81947	0.977666
GACAACTTTTGTCCTCCGTTCTGC	TRCN0000466275	SMCO4	7.0848	6.86274	6.69681	7.20098	7.03718	6.9494	6.93843	6.94906	6.9377	7.15905
TCAATTGTATCAAAAATTAAGTCA	TRCN0000466276	EPB41L4A	5.82648	5.22863	5.27479	6.11692	5.40435	5.73772	5.29521	6.17213	5.05249	5.68829
ACCACGTATTGTGGCGGGGTTCAA	TRCN0000466277	THAP4	5.44911	5.51112	5.32245	4.85713	5.21132	5.47052	4.69406	5.53443	4.95849	4.94511
TCGTCGCATGACCCCCTGATAATT	TRCN0000466278	RCN1	5.33988	5.11044	5.27479	2.85169	4.94765	4.55249	5.66127	4.30977	5.3771	4.5064
ACCACACCCAGACGTTCCTTTATC	TRCN0000466279	TFIP11	2.44884	2.78622	2.90736	3.36844	3.39611	2.73567	1.91613	2.25291	3.04258	2.80265
AAAATAGAGTATAACAAAGCAATT	TRCN0000466280	LZTS2	0.398958	0.45274	0	2.03886	1.12345	2.18203	0.984838	1.45025	0.687571	1.7056
ATGCGAGTTTAAATCCTACAAGTC	TRCN0000466282	CALHM3	4.81133	4.25272	3.80786	0	5.20365	4.41569	5.56261	3.79506	5.63434	3.70434
ATCAGTCGGTATACTGACAGGAAT	TRCN0000466283	DHX29	0	0	0	0	0	0	0	0	0	0
TTCCCATGAGACACGCAACATGTA	TRCN0000466284	SYT1	4.981	4.66278	4.88805	5.37225	5.05385	4.73606	5.29221	5.22434	5.11918	4.72043
TGCTGCTAACGTGGTAAGAACGAG	TRCN0000466286	SERPINF1	6.02303	6.32655	6.48274	6.40852	5.68887	6.03878	5.23398	5.83401	5.32154	6.32331
GAAACGCCTGAGTCGGACGTTTTA	TRCN0000466287	MKS1	5.59887	4.76411	4.95006	5.13756	5.66951	5.2197	5.54002	5.3864	4.83607	5.25382
AAGTCCGCGGCTTAGCAAAGCCGG	TRCN0000466288	EWSR1	6.03008	4.84035	5.3686	4.50872	6.06198	5.59189	7.07565	6.46567	6.10925	5.77384
GTAGTCCGCGCCAGGCCCGACATG	TRCN0000466289	JMJD1C-AS1	0	0	0	0	0	0	0	0	0	0
ACTAATTGATGGCGTAAGAATCCG	TRCN0000466291	DYNC1I1	4.30705	3.90768	2.29321	2.85169	3.83391	4.12526	4.16759	4.97765	3.95226	5.30483
CTATCTGCAGCAGGGTTCGCCTAG	TRCN0000466292	ALDOC	6.70338	6.5011	6.81816	6.55883	6.72659	6.38255	6.65164	6.58706	6.53679	6.29243
TCCCCAGATCCGTAGGAGGAGATA	TRCN0000466293	PDCD1LG2	6.5839	6.58104	6.8672	6.24072	6.71179	6.59017	6.4697	6.10266	6.46025	6.20825
TGCATTCGATCGACAGGTTTTAAA	TRCN0000466294	CDC42SE2	5.56043	5.87961	5.41331	5.13756	5.02368	5.59718	4.62895	4.61041	5.14074	4.91452
TGCCTTCATATACCCTGATGACTT	TRCN0000466295	FUK	2.60807	1.98152	3.13798	2.03886	2.58721	1.46934	0.724849	0	2.07974	1.63232
GTTGCAAGGTCCCATCCCTAGGTC	TRCN0000466296	SHD	5.29376	5.14091	4.75541	5.13756	5.2931	4.94104	5.12688	4.96379	5.20014	4.5064
ATAAGGGATATTGAACAACTGAAC	TRCN0000466297	BTF3	4.8437	4.53096	5.00951	3.74813	5.17255	5.12048	4.92082	4.24819	5.33095	4.33222
ATGGATTAGCTTCGCTAACGGTTA	TRCN0000466298	TSEN54	4.08132	3.0657	3.51145	0	4.1049	3.29936	4.65254	3.0279	4.11361	3.23272
GCGAATTAGCAAAAGAGCGTCGAG	TRCN0000466299	ATRNL1	3.56449	3.12786	4.05362	2.85169	4.14551	2.91555	5.91838	1.94953	3.81595	2.88383
CGGCAGCAAGTCATAGCTCGCCGG	TRCN0000466300	DCBLD2	4.35275	4.41109	3.80786	5.13756	4.13748	3.60222	1.94699	4.48984	2.84658	3.78263
CAAAGGACAATTCCCCTACTCTTT	TRCN0000466301	CDC42EP4	6.15142	5.82436	5.53969	6.35473	5.38074	5.74249	4.29898	6.72289	4.82723	5.76744
ACAATTATCATTACTCACCGTGAG	TRCN0000466303	TRIM31	7.27187	7.01853	6.97552	6.9338	7.42632	7.02189	7.67241	7.04106	7.62391	7.02857
TGCATCGCAGTTCCCCTTGCGCGT	TRCN0000466304	LRRFIP1	7.20803	8.00262	7.94715	8.14944	7.3502	7.8055	7.04299	7.83505	7.14217	7.61163
CGATAGACTCGCTCTCTATTGGCC	TRCN0000466305	ARSG	5.37353	5.21437	5.41331	4.85713	5.18429	5.42372	5.17003	4.9533	5.02956	5.51819
CTAATCTCCCGAAAGCCTCATTGA	TRCN0000466306	PIP4K2C	6.60294	6.47144	6.69681	5.9087	6.76357	6.78788	6.47103	6.25842	6.46168	6.3943
AACGCATCCACTATATGTGTCCCA	TRCN0000466307	DTYMK	6.22084	5.93281	5.61818	5.57405	5.98128	6.20367	5.89286	5.84917	5.93921	6.13054
TGTTCCGATGTAGGCGTAGCGGGT	TRCN0000466309	RPL14	4.61901	4.53096	5.06661	4.29685	5.0666	4.60586	4.11422	4.92138	4.55483	4.29709
ATCCCTACTCATTCACACTAAGCT	TRCN0000466310	RAB17	5.95798	5.69688	5.3686	5.47668	6.17023	5.93832	5.8709	5.63408	6.0742	5.86063
AGTAAACGTTTAATAATTGCACTC	TRCN0000466311	IL20	5.56043	5.24274	4.95006	5.00415	5.84494	5.50465	6.08023	6.35451	6.21298	5.9946
GGGAGGACGGGTCATTGCGTAGCG	TRCN0000466312	CRCP	6.25734	6.58659	7.19628	6.69494	6.10585	6.27462	6.24759	5.91008	5.95755	5.75238
TTCGTATGTTCCAAAAAACCTTCT	TRCN0000466314	IFI16	1.95122	2.11027	0	0	1.41673	2.0026	1.78565	2.1587	1.6693	1.19684
TCTCCCTCGCTCACAACAGAAACA	TRCN0000466316	PEX11G	7.40799	7.12523	6.97552	6.85849	7.19251	7.05681	7.23884	6.55159	7.29903	6.62903
GGGCATCTCTCTGCAGTCTTGACA	TRCN0000466317	C6orf203	6.97583	6.91656	7.74335	6.9338	7.04041	6.08463	8.09073	6.05769	7.72373	6.28945
GGTACTTTGACGCCGCGTTAGGAC	TRCN0000466318	PRPF40A	7.10497	6.48338	6.62259	6.40852	7.12406	6.77629	7.03314	6.53176	6.88011	6.61958
GCTCTTGCTCTGCGATCATTGGTA	TRCN0000466319	KPNA2	2.68155	2.62314	2.63272	2.85169	3.58508	3.10543	4.48918	4.34762	3.57326	3.79947
CGGCAACGTTTCCTCTTTTCCCAT	TRCN0000466320	ELP2	1.18537	1.84014	1.20194	0	1.70449	2.29034	0.574872	0.92899	0	1.2468
TGTCTCCACTTATTGAAGGTCAAG	TRCN0000466321	NDUFS3	5.4172	5.4637	5.53969	5.75106	5.28586	5.81228	5.24953	5.79148	4.94221	5.7567
CGCACACTCACTTAATCGTGGATC	TRCN0000466322	PCDHGA5	3.16413	4.19581	4.1624	3.36844	3.59684	3.10543	4.44122	4.13523	4.1776	4.1341
GTATGATCAATTGCGAAGATATGC	TRCN0000466323	NO_MATCH_187	7.04359	6.89438	6.50356	6.40852	6.94588	7.02385	6.68863	6.97694	6.92637	7.08287
CACGGACAGTCGCTCTGTAAGGGC	TRCN0000466325	MAP4K3	6.60294	7.29061	7.39885	7.2607	6.83606	6.9202	6.31567	6.98468	6.67989	6.97955
AAAATCACCTATTCTTTGCGCTCG	TRCN0000466326	LAMP5	6.2988	5.07932	5.17445	5.13756	6.29277	5.78477	6.52443	6.2907	6.48715	6.152
CTTCTATGCCATAGGGAACGGAGT	TRCN0000466327	RNF144A	6.48988	6.33975	6.28038	6.24072	6.58763	6.54715	6.59675	5.84917	6.43138	6.25324
AACATCCTAACTACGGTTTCCGAG	TRCN0000466328	PEMT	4.89093	3.94269	3.66725	3.74813	4.64191	4.63697	4.38036	4.60149	4.6074	4.53684
CAAGTTTAACCACGTTAGCTCTGC	TRCN0000466329	CYP2J2	5.81019	5.19998	4.88805	4.85713	5.39764	5.55979	4.90126	4.94274	5.18638	5.7306
TCACCGTCTCGAGAAGACCACTGA	TRCN0000466330	PDLIM7	6.3334	6.71869	6.83469	7.00538	6.60666	6.45997	6.53843	6.43459	6.28898	6.2639
ATGGCGATGTCGCCTTACTAGACT	TRCN0000466331	VSIR	5.25818	4.04288	4.05362	4.04842	4.87225	4.32946	5.01848	3.70626	4.94221	4.23656
TAGGTTGCAGCCCCCAGTGCCACG	TRCN0000466332	QPRT	6.88154	6.94273	6.88318	6.51045	6.99225	6.76695	6.45636	6.55506	7.08122	6.94875
TGGGGTTTAATTGCATTCTTGTTA	TRCN0000466333	HIST1H2AG	6.53518	6.72876	6.89899	7.10649	6.67204	6.45707	6.64224	6.81939	6.45882	6.33346
TCCTCCAGAACTTACTGAGGACAC	TRCN0000466334	MMP10	5.29376	5.48761	5.3686	5.47668	5.5354	5.55437	4.6337	5.29524	5.448	6.01456
AGATTATGACGAGTAGCCTTGCAA	TRCN0000466336	VAMP3	4.77821	5.01499	4.05362	4.29685	4.83301	5.01393	4.79926	4.26525	5.20014	4.45419
GGTCCACCCAGTTCAATATTGTTG	TRCN0000466337	RNF133	5.80198	5.89756	5.45668	5.13756	5.73483	5.794	6.01438	5.65364	5.44222	5.6447
TTCTTCGAGTTTGTCCCAAGCACA	TRCN0000466338	XLOC_l2_005179	5.69958	5.25672	4.88805	4.04842	5.401	5.45896	5.36828	5.29524	5.56692	4.94132
AGCCGATGTTGGCGCCACTGGTCA	TRCN0000466340	FBXW12	6.54997	6.23066	5.65588	6.24072	6.51046	6.07709	6.0592	5.86231	6.33022	6.34927
AGCACCTTTCGTAAGCCTAGTAAC	TRCN0000466341	CCHCR1	3.8136	3.75848	3.93596	5.13756	3.72024	4.57407	3.83788	4.01938	3.62517	4.49093
ATGTCCCGGCCCCCCTTAATCACA	TRCN0000466342	FHL2	5.17157	5.03134	4.75541	5.00415	5.4825	5.39368	5.25262	5.60758	5.28328	5.5434
ATACCCAGAGCCGAATTACCGTCC	TRCN0000466343	ZMAT2	5.83455	5.0635	5.00951	4.69342	6.03846	5.90889	5.35108	4.87399	6.05729	5.05084
TAAGTATACCTCGAAAATATCCGC	TRCN0000466344	NO_MATCH_202	6.21466	6.63019	6.18044	5.9815	6.23751	6.24127	6.27064	6.27675	6.21637	6.47381
CGCAGGAGGCATCCGCAAAATCTA	TRCN0000466345	RAB40B	6.53022	6.91656	7.46406	7.23115	6.51046	6.69734	6.57963	6.28931	6.60171	6.17315
AACTACCTCTTCTATCTATCTCAT	TRCN0000466346	TRMT61B	3.44297	2.93272	2.29321	2.03886	3.2248	2.61588	3.66306	3.01451	3.11699	3.07573
TTATATGGTATAACTAGCCCGCGC	TRCN0000466347	C1orf109	6.32196	5.85225	5.57947	5.75106	6.24313	6.40079	6.2131	6.41435	6.06107	6.21767
ACCGAATTAGGCCTTTTTCGACCC	TRCN0000466348	GLYCTK	6.25734	5.79593	5.57947	5.25967	6.03846	5.7136	6.10609	5.67931	6.31608	5.63535
TACCTGATAATGGCACCATGCAAA	TRCN0000466349	DEFB129	5.81019	6.17287	6.18044	6.0508	6.09137	5.94662	6.15316	5.96679	5.3771	5.79498
AGCACCGTACTCTTATGAAATACT	TRCN0000466350	EMC3	6.41107	6.3463	5.95705	6.0508	6.35987	6.12175	5.75798	6.35451	6.1417	5.86464
CCCACTCAGCCTAGGTGTAGATCA	TRCN0000466353	SKP1	6.22084	6.70346	6.66017	6.89664	6.32141	6.69241	6.44154	6.64359	6.19935	6.68333
TTCTAACCCCTTTGTAGACCAATG	TRCN0000466355	HIST2H2BF	7.35563	6.95992	6.66017	6.97003	7.34585	7.38155	7.514	7.52689	7.26507	7.30325
GTAGACCCTATCTTCCATAATCCG	TRCN0000466356	CABP7	6.09874	5.93281	5.65588	5.25967	6.08512	6.2547	6.33767	6.33849	6.59392	5.76101
ACGACATTCAAGTGTACCCTATGC	TRCN0000466357	UCP2	6.24528	6.17287	6.01623	5.75106	6.17612	6.10331	6.06272	6.34519	6.51356	6.17315
AGGTGGTACATCCGCCGCACTACC	TRCN0000466358	GDE1	6.00167	6.01735	5.76341	5.9087	6.08721	6.08463	6.05212	5.91008	5.64695	6.5775
ATCCGAGGGCGAACACCGCACGGC	TRCN0000466359	ZNF473	2.26983	0.45274	2.29321	0	2.53926	1.93747	2.4126	3.78721	2.07974	1.96637
AACACTTTGTTCCTTAGACAGTAA	TRCN0000466360	RPN1	3.48463	2.62314	2.29321	0	3.09814	3.04487	3.91793	2.40428	3.22859	3.03365
CATATCCCTGTTCATGTATCTACT	TRCN0000466361	PINX1	4.89093	5.04751	4.1624	5.00415	4.72464	5.12048	4.95538	5.06789	4.3785	4.87536
CTCCACGGCACCAAGATTTTCTAG	TRCN0000466362	SLC1A7	6.64028	6.78289	7.03396	6.69494	6.77526	6.67753	6.53589	6.29348	6.67374	6.14378
CCTGGGTTTACAGATGTGGCTTAC	TRCN0000466363	ARAF	5.6728	5.60152	5.72845	5.57405	5.75334	5.78939	5.24022	5.87348	6.55162	5.9368
TTAGGTTTCCAGCGTTGTGTGGTT	TRCN0000466364	RBM5	5.23396	4.78355	4.88805	2.85169	5.21895	4.37937	5.44053	3.58472	5.45375	4.31476
TCGCTTATATTCATGCGACGACGA	TRCN0000466365	CPB2	5.65467	5.25672	5.49878	4.50872	5.33934	5.28661	5.12688	5.07436	5.35267	6.28048
ATTATTCCTATCCGAAATTATCGA	TRCN0000466366	KMO	4.10822	3.12786	1.84839	0	4.33997	3.76124	4.1074	4.85534	4.75916	4.27318
TTTCTAATATATTCGTGTACGTCC	TRCN0000466367	ERCC2	4.21106	3.79725	3.13798	0	4.58991	4.55249	4.16103	5.21559	3.95226	5.25077
GCCCGCTCTGTAGTCCCCTGTTCG	TRCN0000466368	TAS2R43	3.48463	2.53413	3.80786	4.04842	3.40951	3.32505	4.08677	2.82815	3.11699	3.11661
CAAGTAGTGCTATACTTATTTTTT	TRCN0000466369	KAZN	5.05199	5.14091	4.35807	5.00415	4.69211	5.04519	4.5356	5.53911	4.69259	4.75967
CAGCCAGTACCTGTGCTGATGCGT	TRCN0000466371	RNF214	4.28364	4.10601	4.26355	2.85169	4.27558	3.93815	3.51647	4.38451	4.1424	3.18226
CGACGTAGGTTATGCAGATCAGCA	TRCN0000466372	SLC41A3	6.2988	6.30654	6.78452	6.89664	5.85722	6.06951	5.65661	5.55769	5.73464	6.32477
TGCGCTAGCTCGGAATTCCATATT	TRCN0000466373	PIGO	5.62704	6.19481	6.20608	6.7376	5.81756	6.41581	6.86762	5.77172	5.9123	7.11433
TAAGCGAGCACCTAGCTCAGCAGC	TRCN0000466374	MRPS34	5.63631	6.04982	6.01623	6.0508	5.90293	5.62847	5.05435	5.53677	5.33095	5.43713
TCTCACCGTAGCTGACGCTTGGAT	TRCN0000466375	NO_MATCH_231	4.70962	4.82167	4.05362	4.04842	4.97043	4.88168	4.73441	5.43242	4.19144	4.49611
ATGGGATTTGGGGATCTCGTGGGG	TRCN0000466376	ESAM	5.1328	4.93031	4.1624	4.29685	5.15675	4.60586	4.3168	4.38451	5.32468	4.56665
TGATTTCAACACTTCATTTTCAGG	TRCN0000466378	ZNF562	5.19685	5.04751	4.88805	5.57405	5.23784	5.86139	4.29898	6.24701	4.86226	5.58283
TATTTTGTACGAACGAAAATCAGA	TRCN0000466379	CLEC11A	6.24528	6.17287	6.41839	6.35473	6.43386	6.36718	6.36934	6.83566	6.52317	6.698
TGAATAAAGTGCCTTTAGTGCACG	TRCN0000466380	ETV7	7.01189	6.96844	7.14417	6.89664	7.26339	6.70469	7.38895	7.71863	7.62072	6.72248
ACCCGAATTGGCAACAGCGTTTCA	TRCN0000466381	ZNF776	7.73793	8.06948	7.82836	8.29935	7.7628	8.22434	7.979	7.96816	7.84198	8.26346
ACTACCCGATGGAAACATAATCTC	TRCN0000466382	ZNF75A	7.55453	7.09832	7.30705	6.85849	7.67816	7.41184	7.5351	7.19806	7.70032	7.20163
GCGGTCAGTCATATGCATCAAGCC	TRCN0000466383	LURAP1L	7.17343	7.37953	7.07628	7.10649	7.2108	7.3708	6.82569	7.2201	7.0166	7.14512
ATCACAGACGATGAGCTCGGCGGG	TRCN0000466384	NFYB	5.50078	6.00911	4.1624	5.13756	5.5262	5.80773	4.18063	4.30428	5.89548	6.06938
CTTCCCTGGATGTTGGCCAAGCCC	TRCN0000466385	QSOX1	3.93876	4.33408	4.35807	3.36844	3.98474	4.3421	4.60012	3.86385	4.00807	4.58618
TGGGCATATTGCTTGCTGACCTTC	TRCN0000466386	FAM126B	5.66376	5.80547	5.49878	6.40852	6.19171	6.07709	5.81763	6.48156	6.56497	8.14989
CTCATTATCTAAGCCTCTACTTTC	TRCN0000466388	MMP28	5.96535	5.71724	5.86348	5.57405	5.99246	5.68413	5.87291	6.12619	5.86126	5.31658
AAGCCATGTCATCTTGGAAATTCA	TRCN0000466389	GTPBP3	3.21451	2.70698	2.29321	2.03886	4.02011	2.81033	3.78762	2.78149	3.6851	3.26944
AAGGCTTGCCAACCGTAACATTCA	TRCN0000466390	MFGE8	5.63631	4.99844	4.26355	4.29685	5.47296	5.6233	5.28317	5.27574	5.29614	5.81789
ACACCCCTGGCTGACGACTGACCT	TRCN0000466391	CST9L	6.42183	6.8673	6.6415	6.51045	6.73459	6.79249	6.55355	6.51403	6.86616	6.54791
CCCCACCTGTCGTCTGTACTGGGC	TRCN0000466392	FASTKD1	0	0	0	0	0	0	0	0	0	0
AACCAAAGCCTGTCAGTGAGCACC	TRCN0000466393	PIMREG	6.23921	6.15058	6.23127	6.60564	6.74388	6.42178	6.72357	6.64142	6.73054	6.59086
GCCCACTACAACATAGGCCAAATC	TRCN0000466394	TRMU	5.84259	5.24274	5.76341	5.25967	6.04919	5.90464	6.04857	5.35222	6.18385	5.79078
ACACTTCCGAAAATTGCCGAATAG	TRCN0000466395	RPL18A	6.3504	5.89756	6.35103	6.11692	6.53359	6.18626	6.50253	6.33849	6.47871	6.01276
TAATATTCTTGAAAAAACGAAAGC	TRCN0000466396	NPBWR2	5.74313	5.52274	5.49878	5.00415	5.92409	5.71846	5.53495	5.81676	5.60878	5.43444
GCGGGGGCGTGTGCCAGAGAATTC	TRCN0000466397	LOC107984064	7.42145	7.62019	7.46406	7.87155	7.31503	7.59986	7.40015	7.47957	7.45777	7.46171
ATATTAAAGGTTTTTGACCAAATC	TRCN0000466398	NR2C2AP	6.07167	5.03134	4.75541	5.25967	6.06621	5.93832	5.79872	5.86418	5.81507	5.76101
CACGCAGTGAAGCGAACATACAAT	TRCN0000466399	MTPN	7.32443	7.86111	8.45997	7.99975	7.40139	7.52978	7.85585	7.23243	7.4441	7.20163
ACTGGCATTTTCCAACAGAGTCGT	TRCN0000466400	LFNG	6.72526	6.46543	6.10067	5.75106	6.49798	6.67503	6.12139	6.4632	6.27442	6.92113
TCATGCTGCGCCGTGGGACTGTGA	TRCN0000466401	MRTO4	5.78541	6.24476	5.32245	6.11692	5.55362	6.0657	5.64019	7.31801	5.75342	5.98359
CGCATTGTGCCTACTAGATGATTT	TRCN0000466402	NAV1	2.60807	2.78622	1.84839	2.03886	1.70449	3.04487	1.6794	2.73328	1.62918	2.78585
ACCTCCATATTTTCATCACTCAGG	TRCN0000466403	PENK	4.89093	4.59837	4.95006	4.50872	4.45427	4.66742	4.24413	4.52331	4.6074	4.83101
CGGCTCATCTACCAGAGCAAAGTC	TRCN0000466404	NYAP2	7.90447	8.23042	8.47587	8.47351	7.72847	7.91212	7.91947	7.92276	7.55666	7.92958
ACCATATGAGGTGATTGCTCGCAG	TRCN0000466405	LYPD2	7.66282	7.85653	7.81175	7.66604	7.72914	8.01139	8.31206	8.25386	7.85725	8.02527
GGGGCCTAAGAACTCTCCTGGCGG	TRCN0000466406	TMEM257	7.06434	7.39225	7.20901	7.45217	7.0943	7.24858	7.2841	6.85738	7.28053	6.53289
CACCGCCTGACGTTCTTTGTTAAC	TRCN0000466407	FYB1	1.95122	1.84014	2.90736	0	2.53926	0.771956	2.7111	0.810061	1.78336	1.55511
CATAACCCCACGATCCTAGGATCT	TRCN0000466409	CLCNKB	2.44884	3.18745	3.33677	3.36844	2.82575	2.06493	3.35329	2.52248	2.99602	2.48647
AGAACAACCTTTAAGGACCCCTCA	TRCN0000466410	FAM171B	1.3745	2.62314	0	0	2.70055	1.16238	2.88051	1.67108	0.522178	1.77534
TATATTGGGTATTTTGACCGTTTA	TRCN0000466411	PIMREG	6.9162	6.53591	6.01623	6.89664	6.96642	6.68747	7.19292	6.70738	6.864	6.83495
AAACCCCAGAACTGAAAACCACAG	TRCN0000466412	COPZ1	5.75168	5.24274	4.68422	4.50872	5.92175	5.43557	5.20555	5.17104	5.75342	5.2477
TGATTAATGCACCGATCGCGCCCA	TRCN0000466413	SNX7	3.52511	2.43926	2.29321	2.03886	2.27223	3.13478	2.5596	1.92111	2.9315	3.55371
ACACGCGACTGCCCACTGGCATTA	TRCN0000466414	LPCAT2	5.4172	5.03134	4.44677	4.04842	5.51695	5.199	5.34819	5.60311	5.39515	5.29002
GCTTAATCACGATCCCCAGTTCGC	TRCN0000466417	RABGGTB	2.17124	3.12786	0	2.03886	2.56344	3.04487	0.407477	3.33839	1.54544	3.00491
ACAACTCCCGTATCTCCTGCTAAG	TRCN0000466418	ETFRF1	5.74313	5.87055	6.07307	4.69342	6.02328	5.60768	5.79024	6.3964	5.8262	5.86464
TAAAGTGCATACCCCAACCCCCTG	TRCN0000466419	ADAM33	7.25392	7.29739	7.35368	7.03988	7.09014	7.17808	7.02774	6.67371	7.07376	6.71695
GCAATCTAATCTTAACTCCGACAA	TRCN0000466420	ZNF333	5.82648	5.76692	5.06661	5.83203	5.49198	5.94662	5.35108	6.08996	5.43932	6.04665
ATCTAAGACTAACAGACATACCGA	TRCN0000466421	NO_MATCH_66	6.25132	5.9587	5.83089	6.24072	6.14642	6.52792	6.36506	6.78433	6.16644	6.97029
CACAAGGAGCGTGCCTGTATGTTT	TRCN0000466422	RASGEF1A	5.00982	4.98171	5.53969	4.04842	4.55416	4.67742	4.78225	4.4154	4.69745	3.91212
AACTCACGTGGACCACTCCTAGTT	TRCN0000466423	UQCC2	5.93563	5.42709	5.61818	5.47668	5.9655	5.90464	5.32195	5.33886	5.73464	5.52327
CCACTCATTTAACGTTGCCGGTAC	TRCN0000466424	MSRB1	7.45327	7.93469	7.82008	8.10125	7.37857	7.65408	6.80689	7.90654	7.06157	7.76147
GACGCTGTGCCAATAAGTTACAGT	TRCN0000466425	NO_MATCH_149	6.33909	6.57548	7.01957	6.81931	6.38213	6.54988	6.66562	6.30726	6.46453	6.21767
TGGAGAAAAACCACCTATAAAAAA	TRCN0000466426	ING3	6.20846	6.70856	6.5643	6.85849	6.19945	6.60335	6.08023	6.46935	6.23319	8.49975
GTATGGACTATCGCGATATGCGCC	TRCN0000466427	MYH7	4.16055	3.90768	3.93596	3.36844	4.55416	4.06555	3.69976	4.21931	4.47219	4.0238
TCGGCCCCACTTCGGGATTGCTTT	TRCN0000466428	ZSCAN29	1.95122	1.50751	0	0	2.01611	0.914166	1.20505	1.32571	1.1513	0.112064
GAGGTTACATCCTCATACAAACTT	TRCN0000466429	CD79A	5.90527	5.68659	6.35103	5.57405	5.74544	5.65403	6.0715	6.40155	5.47654	5.87062
AGCAGCAGATACCCGAAGAAGGCT	TRCN0000466430	DNAJC3	5.61771	5.07932	4.53034	4.29685	5.19979	5.1278	5.45938	4.63686	4.98257	4.47005
CCGTTCGTGAGCCTCGAGTCACGG	TRCN0000466432	SEMA4A	2.81815	3.29973	2.63272	3.74813	3.01293	3.24656	0.860692	3.001	2.59908	3.30525
GCAACTTACGGCCTCTTTCCACTC	TRCN0000466433	MARVELD3	4.69194	4.33408	3.33677	3.36844	4.70847	4.46275	4.01578	4.17788	4.23218	4.68009
AACCCTTGGCCCGCGGGCGGTGGA	TRCN0000466434	GTPBP3	5.55065	4.84035	4.68422	4.50872	5.43416	5.23333	5.54255	5.13438	5.706	5.63301
ATATCCCCTTTTAAAGCCCAGTTA	TRCN0000466435	DRD5	4.58111	4.38587	4.68422	2.03886	5.02803	4.65734	4.77797	5.12818	5.169	4.97506
TCACCGGCGCTGAAATTCTATTTA	TRCN0000466436	CS	5.53091	6.00083	5.53969	5.00415	5.35673	5.31893	5.25879	4.42048	5.45948	5.58769
GGCACCAGGAAACTAGGGGTGTGT	TRCN0000466437	TUBA1B	7.37791	7.71183	7.76938	8.18069	7.14022	7.3998	6.80478	7.36096	6.72698	7.14759
TTAATCGCAATTCTTCAACCCGCT	TRCN0000466438	ARAF	5.19685	4.13657	4.44677	2.03886	5.39428	5.17094	4.66187	4.69676	5.92685	5.42362
TTTGATTTCATTTCTTTCGAACAA	TRCN0000466439	CDK18	4.54219	3.40389	2.90736	3.74813	4.82303	3.93815	4.23165	4.07847	4.58135	4.78102
TACTAAGGAGAGATAGGTAGTATC	TRCN0000466441	AK4	6.3672	6.53016	6.4616	7.03988	6.23938	6.68002	6.54978	6.06258	6.1942	6.33346
ACTGTCCGAGGTTGTACACATTTT	TRCN0000466442	UGGT2	5.78541	5.66579	5.61818	5.66527	5.95411	5.93415	5.79449	6.23552	6.90972	6.41357
ACGAAGTCACGAAAACGCAACGCC	TRCN0000466443	EPHX4	4.52233	4.50777	4.05362	3.36844	4.02881	4.27777	2.36769	3.46188	3.14571	3.88083
ACTATGTCCATGACTCATCATCGT	TRCN0000466444	L3HYPDH	5.76864	5.7071	4.82325	5.66527	5.78709	5.81681	5.74047	6.46074	5.88274	6.36208
TCTTTACTTTACGTCATCATTACA	TRCN0000466446	RPS6KA5	4.48177	3.24468	3.13798	2.03886	4.16143	3.81663	4.29898	4.2017	4.55483	3.94276
ATGTGTTTGCCGCACGCTGACCGC	TRCN0000466447	CPT1A	1.18537	0	0	0	0.913803	0	0.218077	0	0.231983	0.489405
TAGTGGCTGCGCGCGAACTGTACT	TRCN0000466448	SLC25A51	7.47151	7.45725	7.34217	7.55116	7.42302	7.52147	7.10416	7.45686	7.19809	7.39057
TTAATAGTTGTAGCCACCCTTCGC	TRCN0000466449	LINC00895	8.04856	7.55381	7.43183	7.10649	8.11582	7.77669	8.15615	7.97466	8.1168	7.77217
CCACAAACCCTCTGGAGTAGCACA	TRCN0000466450	ANO4	3.21451	2.93272	3.66725	2.03886	2.80562	2.69683	1.25523	1.80151	2.91491	2.89953
CGTTCTAAGCAATTTTCCATACAT	TRCN0000466452	GRHL3	3.11192	2.86132	2.90736	3.36844	3.63155	3.51562	2.43454	4.26525	3.33218	3.04781
AAAATTTTCTGTCCTGACGAACGA	TRCN0000466453	PLP1	2.44884	1.07444	1.84839	0	3.1146	2.34159	4.2379	3.47171	3.2151	3.01935
TCACCCCCGGCTCTAACTCCCCCA	TRCN0000466454	TMEM140	4.61901	4.19581	4.82325	5.00415	4.4799	4.15422	4.60496	4.01938	4.75916	4.32643
TCTTTCTTTGGGTTTCAATTTTCG	TRCN0000466455	C1orf35	4.72707	4.1665	3.66725	4.29685	4.45427	4.16848	4.752	4.15976	5.01017	3.98016
ATAAGGACCTATTCCTGCGACAGC	TRCN0000466456	LYZ	3.99748	3.54726	2.29321	2.03886	3.72024	3.44707	3.82962	3.16749	3.69485	3.28147
AACTACTTCACAGAAGCTGCCCAC	TRCN0000466457	S100PBP	3.44297	4.22455	3.80786	5.00415	4.42158	4.46275	2.59899	4.83263	4.63298	4.86739
TCTGAAACATAATAAAATAAAGTG	TRCN0000466458	DEFA5	6.09202	5.38952	5.45668	4.29685	6.2186	5.84373	6.34493	5.94048	6.54489	5.82407
CAATTACAGAATAACGTAGCTAAC	TRCN0000466460	KLHL23	3.78054	4.19581	4.05362	2.85169	3.32718	3.58105	3.90227	3.33839	3.47483	3.18226
ATGATATAAATTGCTGTAGTTGTT	TRCN0000466461	GSDMB	3.99748	3.0657	1.84839	4.29685	4.26087	3.55957	3.80457	3.17953	4.01587	3.30525
GCTACCTTGAACTAATTTCCGACC	TRCN0000466462	ELOF1	5.79371	5.78632	5.53969	6.11692	6.00354	6.22088	5.99605	6.14321	6.1417	5.79078
TGAAACAATCAAACCGGCTCGCCA	TRCN0000466464	RUSC1	6.09874	6.42886	6.23127	6.18015	5.96323	6.02317	6.28127	5.50122	5.10828	5.69955
GAAGCCTCCCAGCCAACGATTCGG	TRCN0000466465	MDFI	5.55065	5.41467	5.12154	5.9087	5.41436	5.27347	5.36828	5.11882	4.99446	5.57796
GTCGAGCAATGCAAGTCAGTGTAT	TRCN0000466466	PSMB5	6.52024	6.66205	6.6415	6.7376	6.61969	6.59545	6.57593	6.05442	6.71505	6.56401
CGAAAGTAAATCCTGTTAATTAAT	TRCN0000466467	ZNRD1	6.3162	6.42886	6.58399	6.11692	6.33376	5.87015	6.43883	5.4299	6.43283	5.75238
GGGGTTCACCTGAAACCGACTACA	TRCN0000466468	C8orf4	7.0331	7.16654	7.34217	6.65098	6.86309	7.22489	7.61112	6.76747	6.52317	6.71474
CTGTGTCCCTAGTTCAGGGCGGGA	TRCN0000466469	DUOX1	6.54506	6.43502	6.60342	6.55883	6.52285	6.73136	6.52443	6.39511	6.28414	6.6935
ATGAACCTACGTTAATCAGAACAT	TRCN0000466471	SYCN	6.63566	5.92408	6.04493	4.85713	6.58763	6.30398	7.03852	6.05115	6.5259	6.28796
ATTCCGTGTCGAAGTCTTCGCCTG	TRCN0000466472	MAATS1	2.75146	2.33771	1.20194	0	2.51468	2.81033	2.19849	2.68339	3.28132	2.69879
CCTCCGAACACCAGAGGGGATAGC	TRCN0000466473	RNF130	3.05776	3.50103	4.26355	2.85169	3.40951	4.00326	3.64436	4.27089	3.34462	3.88083
GGTTATCGTATTAGTCCACTGGGC	TRCN0000466474	PQLC2L	6.71655	6.69322	6.58399	6.40852	6.68312	6.83335	6.52059	6.45703	6.78518	6.6547
AGGGGTTTGCTCTTCAAAACCCAT	TRCN0000466476	PNPLA8	1.3745	0.796825	0	0	2.41192	1.46934	0.794369	1.28169	1.0935	1.09141
ATCGGAGGAATCCGAACGGGGTTG	TRCN0000466478	SLC52A2	2.60807	3.29973	2.29321	2.03886	2.24259	3.01361	1.15307	1.92111	1.92265	2.2125
TATGCTCGCCCTCGCGTCCTGGCA	TRCN0000466479	ZSCAN32	6.15142	6.15058	5.72845	6.35473	6.15837	6.31685	5.96058	6.91794	5.77426	6.55537
TCTCATGTGCTTTGCTCCACACAT	TRCN0000466481	NEK9	3.8136	3.75848	1.84839	4.85713	3.96673	4.22416	4.01578	4.07847	3.69485	4.45419
CTGGCTGCCAGCGCATTTACCTTT	TRCN0000466482	STRADB	6.75109	7.1776	6.94539	6.7376	6.62831	7.01401	5.97936	6.31547	5.62161	6.88609
GGAACTTTCTGTAGTTCGAACAGC	TRCN0000466483	ZNF124	5.00982	4.82167	4.53034	4.04842	5.08759	4.58475	5.1403	4.29877	4.5866	4.38894
CGAACCTTAAACAAAGCACCCGAA	TRCN0000466484	ENSA	6.82186	7.29061	7.06231	7.50251	6.66508	7.00808	6.66214	6.21519	6.27442	6.67765
TAAAACAGTGGTCAGGCCGCTACT	TRCN0000466485	PIP5KL1	6.62173	6.27254	6.62259	6.55883	6.47745	6.55802	6.60403	7.25182	6.45308	6.79773
ACCGAGTCCGAATAGTTTATTCAG	TRCN0000466486	HOOK1	3.31028	4.01025	2.90736	0	2.72218	3.62309	1.9772	4.47526	2.27437	3.84072
CCAGTCCTCGGCGCACGAATAGGT	TRCN0000466487	ERF	4.18603	4.28035	4.95006	4.04842	3.82394	4.60586	5.70254	4.38451	3.71415	4.303
ACAATCCGGTTACCCTTTTAGTAG	TRCN0000466488	TPM3	5.79371	5.37678	5.22549	4.85713	5.26758	5.65403	5.25879	5.72729	5.61905	5.79918
ATCGATTAACGGACTCTAGCACCC	TRCN0000466489	TMEM213	6.87764	6.5128	6.39628	5.37225	7.00995	6.52238	6.77069	6.39898	6.86831	7.55389
CTCGGAACTCAATCTCAAAGCTCA	TRCN0000466491	FGF9	5.80198	6.29303	5.69262	6.89664	5.92409	6.06189	5.00388	6.14167	5.83063	5.71959
ACCCGATTGCCGCGCTTACCGGAA	TRCN0000466492	WWC2-AS2	6.30462	6.67252	6.10067	6.60564	6.17808	6.46286	5.63309	5.97199	5.72753	6.53791
AGGATTCGATTCTACTGTTAGTTG	TRCN0000466493	UBXN4	4.981	4.38587	4.1624	2.85169	4.54812	4.43941	4.14115	3.84128	4.34793	3.59287
ATCCCGCCTCGGCCAGTAGTTGTC	TRCN0000466494	HP1BP3	4.69194	4.895	4.53034	4.69342	4.65884	5.0983	4.68035	5.18902	4.39055	4.87138
TAGCATGCCGCTCCATGATTCCGC	TRCN0000466495	FNBP4	1.82719	0.45274	2.29321	0	1.248	0.914166	2.00679	0	1.70833	0.85418
TATCAAAGGCAAACAAACCAATGG	TRCN0000466496	MMADHC	5.69958	5.93281	5.86348	5.00415	5.54454	5.77081	5.39929	5.39933	5.49898	5.32241
GGTTATACTAAGCCATAAATGTTA	TRCN0000466497	TRMT61A	7.19868	6.8163	6.75007	6.60564	7.18668	7.00411	7.33821	7.31119	7.42885	6.98232
CCGACGGTGTTTCAAGTGTTGATG	TRCN0000466498	COL20A1	5.73452	6.37862	6.28038	6.7376	5.73217	6.08839	5.25879	6.0642	5.52926	5.4977
GCTTTGTGTAGGTATACCCTTCGC	TRCN0000466500	LOC107984064	6.66766	6.18753	5.17445	6.35473	6.59205	6.7457	6.40172	6.51284	6.4226	6.7713
AATCAAACTGTCTCGATTCCGTCT	TRCN0000466502	GGA1	2.94292	2.43926	2.29321	2.03886	2.76451	2.73567	3.55704	3.61164	2.86397	2.68073
AGGAGAACGCCACAGTTCAACTCT	TRCN0000466503	EDNRA	5.52094	5.35095	5.32245	5.47668	5.46336	5.35679	5.4727	5.15892	5.5238	5.81375
TTTTGACTTAAGCCGATTCGACTT	TRCN0000466504	ZNF24	5.02401	3.54726	1.84839	3.36844	5.21514	4.7645	5.01848	4.59701	5.4906	4.63859
TTATACGCAAACTTCTCCTGACGA	TRCN0000466505	AP3S2	6.65403	6.28624	5.79754	6.51045	6.70909	6.30398	6.75443	6.20785	7.12334	6.55164
GAGGCACAGCACATCGAATGCCCA	TRCN0000466506	HBG2	6.82186	7.00202	7.42092	6.9338	6.84964	6.9075	6.75443	7.02779	7.12515	6.72359
TTTCTGGTAGCCAAGGGACACTAG	TRCN0000466507	C20orf24	5.27014	5.03134	4.75541	3.74813	5.23031	5.78013	5.21825	5.20679	5.35882	5.53085
GCCCCCGCGTTCTCTAATCGAAAG	TRCN0000466508	EQTN	5.57013	5.4394	5.92653	5.83203	5.56862	5.44731	6.02164	5.33617	5.51832	5.36545
CAATCCCTTATATCTCACTTAATC	TRCN0000466509	XAGE2	6.55487	6.84434	6.58399	6.65098	6.71854	6.84005	6.3579	6.64359	6.94895	6.53791
AACAGGGACGATGTAACGGTATTA	TRCN0000466510	SLC40A1	3.99748	1.98152	3.33677	2.85169	3.96673	2.77348	4.05171	1.23629	3.71415	2.54755
TCGTCGATAGTCGTCTAGTCGCCC	TRCN0000466511	BCAT2	5.42792	4.87701	4.53034	4.50872	5.27125	4.62668	4.72554	4.30428	5.1264	4.85537
GCGCAATGGTGTAATTGGTGGTTC	TRCN0000466512	FAM189B	7.93484	7.83573	8.07093	7.9462	7.94578	7.8691	7.93735	7.81492	7.98939	7.77589
ATACCTGTGGGGGCCGCTACCCTT	TRCN0000466514	LAMTOR4	6.14494	6.02553	5.72845	5.9087	6.25431	6.73136	6.27824	6.31684	6.38545	6.53289
TTAGCCGATTTTAAACGTCAGTGT	TRCN0000466515	MTFP1	7.47668	7.34069	6.85103	7.40001	7.14924	7.53392	7.27273	7.31324	7.22946	7.4989
ACCAAGCATCGGTGTTATTCTTCA	TRCN0000466516	PRSS30P	7.55208	7.78599	7.48516	7.17017	7.34759	7.49766	7.2841	7.72481	7.24281	7.38081
GGGAATAGCATCGGTAATCCCTTC	TRCN0000466517	CCNC	3.67656	4.55378	4.35807	4.85713	3.84381	3.85241	2.5596	5.93694	4.03135	4.25499
AAGGCACCCCCTATCAGGACCTCT	TRCN0000466518	SHOC2	4.46105	2.93272	3.13798	2.85169	4.89624	3.93815	5.03652	4.52331	5.3403	4.40553
GAATACAAAACGATTCCCATACCA	TRCN0000466519	BIN2	5.18427	4.68362	4.1624	3.74813	5.0666	4.51948	4.38036	4.29323	4.79133	4.54185
ATACGCACAAGGAAGCCATGCTGT	TRCN0000466520	TTLL7	4.67405	4.46024	3.93596	4.29685	4.63623	4.60586	4.2379	4.68835	4.53325	4.99346
GCGACGACTCTAACATCAAACGAC	TRCN0000466521	ZNF428	5.80198	6.04982	5.86348	6.46039	5.84247	5.97124	5.26492	5.92804	5.54012	5.79078
TAGTGTTCCCTCCATCTATCGAAG	TRCN0000466522	TMPRSS12	6.11872	6.02553	6.30431	6.35473	6.15241	5.8918	6.20035	6.30589	5.90391	6.12721
ATTTCTTGGATTTTTATCGGCCAC	TRCN0000466523	NUMB	2.53065	1.98152	1.84839	2.03886	2.99527	2.48524	2.95829	2.94565	2.79312	2.97558
ACCTGACCATGTGGGCGGTTTGAG	TRCN0000466525	ATP6V1C2	5.4596	5.37678	4.60933	5.57405	4.91515	5.26021	5.52986	6.25415	4.83166	5.36545
TATTTTCCCCCACATTCGAGTGTT	TRCN0000466526	KLK7	6.10543	5.54569	5.17445	5.9087	5.74279	5.86139	5.53749	6.73212	5.38615	5.97064
TCGTTAATGTCTATTGATGGGTTT	TRCN0000466527	DAO	5.10636	5.09497	4.1624	4.69342	4.60745	5.56519	3.71776	6.13859	4.03902	5.06831
GCCGGTGACTGCATGTATGCTATT	TRCN0000466528	POMGNT2	7.20492	7.17024	7.38769	7.23115	7.17202	7.19385	7.07303	7.16512	7.35237	8.29794
GAAATCCCATATGTACCTTCATTC	TRCN0000466529	SURF1	6.20846	6.11265	5.53969	5.13756	6.32495	6.33593	6.11631	6.62829	6.26299	6.25324
CTAGACATACATGATGCGGCACCT	TRCN0000466530	ADORA2B	6.39477	6.12794	7.13085	5.9815	6.84225	6.09959	6.47633	5.19793	6.84552	5.79708
GTCACTGTGTGTTCAAAAGAATTA	TRCN0000466532	VRK2	5.37353	4.64163	3.93596	3.36844	5.41103	4.7645	5.69802	4.45558	5.45375	4.87536
GCGCATGGCTTCGAAATGATGGTG	TRCN0000466533	NUP35	4.981	4.76411	4.82325	5.25967	4.79778	5.21283	4.8694	4.9603	4.38454	4.89898
ATAACTATCCTCTAGGATGTACCC	TRCN0000466535	IQCH	0.398958	0	0	0	0.836557	1.27212	1.71569	0.293942	1.26038	0.489405
CGATTGTCATTCGGCCGACTATTC	TRCN0000466536	HIST2H2AA3	7.41069	7.59566	8.04274	7.9462	7.3079	7.60904	7.56649	7.35034	7.13592	7.25524
CCTTGTCTCTTTAGTTCCGGAATC	TRCN0000466537	HLA-B	5.85851	5.94149	5.65588	5.83203	6.0641	5.74249	6.19874	5.88639	5.88913	5.6447
TAAATTATATAGCATATGCCCATT	TRCN0000466538	PSME1	6.39477	5.72732	5.27479	5.83203	6.24126	6.03878	6.78677	6.39252	6.26953	6.25782
CATGGTTCGGTAATGAAAGTTCCA	TRCN0000466539	PCDHGC3	6.76383	6.95565	7.06231	7.17017	6.79071	6.78557	7.04299	6.60392	7.11792	6.99425
GCCACGATGATCTTTTGGCCACAT	TRCN0000466540	TUBD1	2.44884	1.50751	2.29321	2.03886	2.65628	2.39108	3.04642	2.38361	1.70833	2.64391
ACCCTTTCAGGCTTCGACCGAGTT	TRCN0000466541	TGFBRAP1	1.54168	0.45274	0	0	1.86869	0.771956	1.94699	0.746705	2.51352	1.84187
GAGATCCCGATCTCGGATACACAG	TRCN0000466542	GCKR	5.72587	4.74441	5.27479	5.37225	5.54757	5.1278	5.47799	5.06465	5.64192	5.59011
TTCTGTAACGCGAACGGGTCCGGC	TRCN0000466543	CCT7	5.70839	4.96478	5.12154	3.74813	5.64989	5.02965	5.81763	5.46969	5.26703	4.94511
GCTTTGTCCAGGTGACGATCGGTT	TRCN0000466544	IGF2BP3	3.21451	1.98152	3.51145	0	3.39611	3.37511	4.78225	2.91716	3.11699	3.19505
AATTCATCGCCTCCCAAGTTGATG	TRCN0000466545	ATP1A3	1.54168	0	0	0	0.135171	1.04361	0.493601	0.538013	1.58792	1.43095
GGGGGATCTACGATATGACAGGCG	TRCN0000466546	SLC25A22	6.33909	6.70346	6.71478	7.10649	6.30895	6.41581	6.50123	6.39898	6.16117	6.11044
TGGCACAGAGCTTCTTTAACATAT	TRCN0000466547	TMEM263	5.80198	6.12032	6.32786	6.51045	5.77679	6.32004	6.263	6.03798	5.46234	6.26844
GCGTAAATTTGTGCATGGCCCGAT	TRCN0000466548	NO_MATCH_165	6.81779	6.83971	6.80143	6.35473	7.1036	6.75045	7.13882	6.34786	6.91807	6.54417
CGAATCCACAATAGTACATGTCTA	TRCN0000466549	LINC00260	7.17024	7.57628	7.97724	7.89057	7.37857	7.41783	7.34257	6.71567	7.6648	7.1889
TCCGAAGTCGGTAGATTGACGGCG	TRCN0000466550	PDIA4	4.54219	4.57625	4.53034	5.13756	4.231	4.09572	4.35182	4.588	3.72371	4.47005
ATCAAAGATACCAGTGTTATTCCC	TRCN0000466551	GSDMC	3.67656	3.12786	1.84839	3.36844	4.14551	3.70365	2.59899	4.75023	4.04666	3.70434
GCGTTAACGGCCATAGATCGCATC	TRCN0000466552	CLK2	1.95122	2.43926	0	3.74813	1.41673	3.07547	1.04312	5.03512	1.03329	3.88083
ATTACCCCGGTATACATAGAGACC	TRCN0000466553	CKB	4.56178	4.36021	3.80786	2.85169	4.3539	4.7924	3.94875	4.6237	4.47785	4.57156
GCTTTTTGTCTTCCCTACTCACGT	TRCN0000466554	HIST1H2BD	5.62704	4.99844	5.12154	4.29685	6.10172	5.67915	6.57346	6.91974	6.5543	6.04312
GCCTTGCACGCTAATAGATGGTAT	TRCN0000466555	ANKDD1A	5.2217	4.80273	5.57947	4.29685	5.46014	4.7924	5.77097	4.09127	5.19671	4.65255
GAATAGCACAAAAGCATATTCCAT	TRCN0000466556	SYT2	4.72707	3.8718	3.93596	2.85169	4.44779	4.00326	3.91793	3.99232	4.36024	3.29341
GCGAAACTAATGCCATTTAAGAGA	TRCN0000466557	OXNAD1	6.60766	6.35931	5.76341	6.35473	6.21097	6.35476	6.03247	6.28653	5.89971	6.2563
AATTATTACTCTATTTATGGACTT	TRCN0000466558	SNRNP40	4.9516	3.71864	2.29321	3.36844	5.06236	4.61631	4.78225	5.71906	5.29614	4.99712
CCCCAAAAACTATTTTTTATTCCA	TRCN0000466559	TMEM86A	6.3504	6.47144	6.10067	6.60564	5.84986	5.66916	5.99421	5.84917	5.77196	5.61885
AATTGTCACGAACTTAATCGTTTC	TRCN0000466560	LATS1	7.07119	6.35931	6.30431	5.25967	7.17888	6.85556	7.37838	7.37412	7.58447	6.91148
AGGAGTTACCTCAATTTCCTCCTG	TRCN0000466561	NINJ1	4.65594	4.43587	3.51145	4.04842	4.65322	4.31671	3.68153	3.56649	4.39654	4.08
CGTCACCCAGTGACCATTACTCCA	TRCN0000466562	CPEB1	3.40008	2.53413	0	3.36844	2.56344	2.48524	2.43454	1.92111	2.16638	2.35598
AAAAGCTAGAACCGACAGCAAAGT	TRCN0000466564	BFSP1	2.88188	2.33771	1.84839	0	3.5248	2.77348	4.5707	3.63807	2.96412	2.69879
GTAGGGGTTCACCGAAATCTACAC	TRCN0000466565	NR2C1	4.23566	4.36021	4.44677	4.04842	4.71927	4.58475	5.29521	4.97073	5.05628	4.1341
GTCTGCCCCAGAATGCTCCGCGGG	TRCN0000466566	MUM1	7.11826	6.92534	6.6415	7.00538	7.27442	7.319	7.13715	7.4814	7.13144	7.24222
AGTCAGCCGGAACTGAGACTAAGT	TRCN0000466567	NOP58	5.57977	5.12576	5.27479	5.25967	5.47615	5.25354	5.24022	5.15892	4.82723	5.07178
ACCCCCCTGACCTATCATCCTATG	TRCN0000466568	C10orf88	4.21106	4.36021	4.26355	5.00415	3.75214	4.31671	3.55704	4.55601	3.93591	4.303
CGCCATGGTTCTGCCTACCCTTTA	TRCN0000466569	NRBF2	6.45887	6.72373	6.75007	6.46039	6.41737	6.29751	6.00524	5.71492	6.41377	5.77809
ACATGCAACAGAATATGGGCAGTC	TRCN0000466571	MOAP1	4.35275	3.97686	2.63272	2.85169	3.8139	3.77994	3.36476	3.26115	3.35696	3.3743
TTTACATGGTTTTCAGCCCCTTGA	TRCN0000466572	GMFB	6.58869	5.77666	5.92653	5.57405	6.6845	6.21058	6.85852	6.46689	6.62867	6.11381
TTGTGTATGCCTCTTGCCACGACC	TRCN0000466573	GAGE7	6.70338	6.76344	5.76341	6.55883	6.69957	7.12787	6.03965	7.28773	6.18558	7.1905
GGAGAAAAACCTACATAAAGAACT	TRCN0000466574	FASTKD3	5.66376	5.94149	5.06661	5.57405	5.61273	5.53799	6.15481	5.75169	5.41888	5.48995
AAACTAGCCTCATCAAAATCACTA	TRCN0000466575	KCND2	4.28364	3.71864	2.63272	2.03886	4.74062	4.13981	4.60012	4.53273	4.34174	4.72043
ATCCCCCCGAGGACTACGCACATA	TRCN0000466576	SULT1A3	5.30543	4.99844	4.05362	3.74813	5.20365	5.21283	6.0889	4.80957	5.59582	4.74671
AGCTTAAAACTCATCCGCATCTTC	TRCN0000466577	MAGEB4	4.08132	3.63549	2.63272	3.74813	3.73095	3.97107	2.51911	3.0279	2.99602	3.83256
AATGAACGGGACAAGGCGTGGCGT	TRCN0000466578	F11R	5.55065	4.43587	4.82325	4.85713	5.95411	5.14232	6.39614	5.3838	6.31766	5.13615
ACTGATTAAGACGAGGACTCCACT	TRCN0000466579	ROPN1L	7.09828	6.65679	6.30431	6.89664	6.95047	6.83335	6.92105	7.05011	6.97419	6.64659
GGTACAGTAATTATGTAACTCTCC	TRCN0000466580	PSD2	2.75146	1.07444	1.20194	0	2.56344	0	2.24889	1.70481	0.970461	0.977666
AGGTATATGTAACCTTGCGGCCAA	TRCN0000466581	CHRM3	3.05776	3.0657	2.63272	4.69342	2.99527	3.44707	1.81939	3.84885	2.37483	3.41856
TTGCTGGAGAGACTACCACGTTGG	TRCN0000466582	RBBP7	4.67405	4.46024	3.66725	3.74813	4.94765	4.43941	4.55075	4.64123	5.06382	4.36652
TAGAGGAAAGAATACAGGATCTAC	TRCN0000466583	NO_MATCH_209	7.87737	8.19274	8.4167	8.40899	8.05797	8.24971	8.04911	8.06954	8.18843	8.07236
TGGGTAAAAGCGGACTAATTTCGA	TRCN0000466584	TEKT5	5.91292	6.12794	5.95705	6.85849	5.97228	5.97935	5.60192	6.4118	5.78343	6.17315
GGTACGCTGCGTCTCAACCTTACA	TRCN0000466585	PNLIPRP2	5.06577	5.24274	6.01623	5.66527	5.43416	5.35055	6.24914	5.192	5.45375	5.47168
ATCTTAGTCCGCTCACGATCATAT	TRCN0000466586	C8orf59	3.71206	3.12786	4.1624	2.85169	4.09665	4.27777	4.39162	4.63249	3.92766	4.21162
AAGCTAGGACAAGGATACTCGCAC	TRCN0000466587	HPS1	4.65594	3.12786	3.93596	3.36844	4.71927	3.90446	5.26798	3.10571	4.46081	3.3966
CAATCAATAACCTCAGTACCACGA	TRCN0000466588	AKR1C1	6.85002	7.11759	6.89899	7.2607	6.75047	6.72414	6.89656	6.83375	6.7886	6.74656
GATTTGCACCTTAGACAGGGGGTC	TRCN0000466589	TOLLIP	5.00982	4.19581	5.32245	5.00415	5.72683	5.18504	6.25993	5.84161	6.55697	5.24156
GCTGGACCTCCCTAGCACTTCTCG	TRCN0000466590	TMEM252	6.27526	5.9757	5.69262	5.25967	6.00133	5.98742	5.35396	5.84917	6.0073	5.52327
TCCTAAACTATCGTAGAAATCCGC	TRCN0000466591	C15orf40	6.23311	6.10495	6.35103	6.18015	6.44529	6.35164	6.26759	6.64576	6.21637	6.15691
CAAACTTCTTTTCATCCTAAACCC	TRCN0000466592	GHRL	6.83802	6.84897	6.5643	5.9815	6.47427	6.8445	5.94155	6.57913	6.49415	6.53791
CAATGATTTCAGCATGCTAGCCTA	TRCN0000466593	GNGT2	6.15142	6.54163	6.15434	6.69494	5.79222	6.30398	5.57006	5.76973	5.6318	6.37055
ATTCCAGTTGGGATTATAACAGCG	TRCN0000466594	RBM26	5.92053	5.03134	4.75541	5.37225	5.68061	5.96716	5.27103	6.15546	5.96562	6.07803
TGCCGTTTTCTGAGATCCTTGACC	TRCN0000466595	NMUR2	6.1897	6.65679	6.48274	6.85849	6.31608	6.17923	5.93579	6.34519	6.32238	6.0832
GGCAAACCACCGGTAATATGTCGA	TRCN0000466597	RAP2C	6.77227	7.24226	6.96054	7.20098	6.57134	6.91598	6.86156	6.65658	6.34732	7.41604
CTGGGAGCCTCGTGGGTCATTAAC	TRCN0000466598	MYO10	7.16705	7.22103	7.44265	7.07357	7.22602	7.1514	7.49324	7.13915	6.96616	6.80087
TATTGTCTCCGAAAGTGACATGGT	TRCN0000466599	SMG6	4.23566	3.54726	4.60933	3.36844	4.31882	4.15422	3.54701	4.74213	4.00807	3.91984
GACAATGAGAGATCCGTACAATTC	TRCN0000466600	CROT	7.76987	7.79799	8.29056	7.92789	7.82036	7.92687	8.18232	7.48383	7.78321	7.50148
AGTCAGCGCTCAGCAAAGTGTCGT	TRCN0000466601	DEFB127	6.26931	6.04177	5.83089	5.66527	6.21288	5.84816	5.87692	5.58511	6.36423	5.96132
GCGTATTCCGAGCACAAACTATTC	TRCN0000466602	PVR	3.64016	3.8718	1.84839	0	3.0815	3.10543	2.65613	1.52768	3.28132	2.50712
ATCACCACTCATATCAAGTCGACA	TRCN0000466603	PIP5K1A	4.92158	5.07932	5.27479	3.74813	5.43087	4.56332	7.70493	4.11655	5.50175	4.45419
GGGCATGATAGTAGCACCACATAC	TRCN0000466605	BORCS7	7.0401	7.38908	6.97552	7.42632	6.79326	7.13152	6.47103	7.36558	6.76102	6.75197
CGCTGGTTTCTTAACATCATCGAA	TRCN0000466606	RABL6	3.31028	3.54726	3.13798	2.85169	3.74158	2.77348	3.6062	1.0908	3.35696	3.01935
ACTCGATAAAACTAGGGCTATTAC	TRCN0000466607	APOBEC3D	4.02597	3.90768	2.90736	3.74813	3.86342	3.98725	2.88051	4.85158	3.55196	4.17338
CTCTTTCCGAGGCTCCTTATCCTC	TRCN0000466608	LINC00636	6.16429	6.22356	6.25603	5.9815	6.10379	6.26469	6.2367	6.21957	6.13455	6.38736
TGATCGTGGCTGTCACCCCATGTC	TRCN0000466609	BTNL3	6.43251	6.21643	6.73253	6.11692	6.49641	6.15437	6.62326	6.66088	7.0088	6.30132
GGATCTTAATCTCCTCTTCAGGCG	TRCN0000466610	LRCH1	4.08132	4.10601	3.66725	4.04842	5.19206	4.59535	4.82856	2.84337	5.26048	3.77414
TATACTACTCCTGTTGCGCACCTC	TRCN0000466611	ACOT8	6.24528	5.61243	6.15434	6.35473	6.24873	6.1144	6.37644	6.91164	6.15941	6.22392
ACACAGAAAAGCGGGGGTCCCGCA	TRCN0000466612	LINC01587	7.09828	7.3075	7.1174	6.65098	7.29892	7.22489	6.96694	7.39364	7.2544	6.85321
GTCAACACCCCTGCACCTACCTTT	TRCN0000466613	TMEM170A	6.62639	6.67252	6.48274	6.24072	6.75047	6.54715	7.06602	6.85925	6.88438	6.41766
AAAGTCTCTCTGTCTGGGCCCTCG	TRCN0000466614	NTRK3	4.67405	4.01025	4.05362	3.74813	5.30031	4.8107	5.30418	4.67139	5.27355	5.13283
AATTGTCATTACAGGACCGTTAGT	TRCN0000466615	MGST1	6.80962	5.87055	5.41331	5.13756	6.81608	6.61381	6.86963	7.42812	6.84552	6.90177
CAATTAACCTACAAACTTTTCTTA	TRCN0000466616	IRF3	6.32769	5.90645	6.25603	5.9815	5.93339	5.88749	6.29183	5.99603	6.08165	5.50285
CAGTACACGTGATCCGGGACCTAG	TRCN0000466617	NAA38	6.88932	7.29739	7.0482	6.89664	6.73459	6.93904	6.42793	6.66731	6.42407	6.32477
TCCGACAGCAGTACCCGAACTGTA	TRCN0000466618	UBA7	3.21451	2.70698	2.90736	2.85169	2.24259	2.61588	1.09914	2.27553	1.74634	1.2468
CCACCAGCACCGCCTCTTCCGATG	TRCN0000466619	EIF3F	6.854	7.02262	7.80338	7.55116	6.66926	7.06064	6.76421	7.21352	6.75054	7.06035
AGTATCGATACGGTGATAAGACTG	TRCN0000466620	ROM1	5.85057	5.4394	5.65588	4.29685	6.18003	5.52696	5.80084	5.03843	6.04591	5.13283
CCCGCAGAGACAACAGGGACAGAA	TRCN0000466621	FUK	3.87754	4.57625	4.05362	4.85713	3.76262	3.88732	3.40976	3.55728	2.37483	2.97558
TACTTTATCCTGCGATGTTGCCGT	TRCN0000466622	IL17F	5.81836	5.64468	5.65588	5.37225	5.42099	5.24683	6.11291	4.48984	5.9433	4.338
CATCAAGGCAAAGACTTCACACAC	TRCN0000466623	KLK15	7.57154	7.78358	8.1054	8.22634	7.75823	7.51311	7.41884	7.43944	7.45059	7.21581
TTGAGTTTAACAAAGCCTCTCTTT	TRCN0000466624	SMARCAL1	3.21451	1.07444	0	2.03886	2.70055	1.46934	1.8846	0.68044	4.83166	2.10826
ACGAGCATACTATGGCCATGTAGA	TRCN0000466625	ADIPOR2	5.19685	5.38952	4.68422	5.57405	4.91984	4.94932	5.13025	5.15282	4.75916	4.79788
GAGAGAACCATGAACGTTGCGATT	TRCN0000466626	CHD2	4.21106	4.19581	3.80786	4.50872	4.64191	3.88732	3.1823	4.53273	4.05425	4.30889
TTCCTTTGCGAACCGGATGCCTGA	TRCN0000466627	XLOC_l2_004840	4.28364	3.29973	3.33677	3.36844	4.3539	3.83463	4.42488	3.42188	4.54946	3.45089
GCGAGAGTAGTTGCACTCGTTTCA	TRCN0000466628	PFN2	7.29254	7.43897	7.23416	7.13868	7.22791	7.2334	6.98005	7.11505	7.21259	7.01151
CTCTCGTGCCAGATATTTGGACCA	TRCN0000466629	KIF1BP	5.58935	5.53426	5.49878	5.57405	5.65553	5.48768	6.26606	5.09358	5.87847	5.35124
CCTTGAGCCACAAACATTCCCACA	TRCN0000466630	CHAC2	6.25132	6.46543	6.28038	6.60564	6.04491	6.53894	5.91643	6.26973	5.7084	6.44601
CGGACCGACACGAGCACACATAAT	TRCN0000466631	SALL4	0.711152	3.24468	1.20194	2.03886	1.248	2.81033	0	1.36843	0.607243	1.90546
GGTACAGGGGAGCGGACCCTTTTA	TRCN0000466633	CTNND1	5.23396	4.895	4.26355	4.50872	5.3039	4.94932	5.0112	5.79344	5.05628	4.98613
TTTAGGCCAATCCAAGCGCCTCCC	TRCN0000466634	A1CF	6.06482	5.67623	5.53969	4.50872	6.3616	6.25135	5.99051	6.64576	6.34268	6.34641
CCCTTGCTTTACTATATTCTCCAA	TRCN0000466635	CDKN2C	3.31028	4.07479	3.80786	4.50872	4.06313	3.81663	4.39721	3.93663	3.97645	3.93516
CACTCCCATCTATTAATGTGTGGT	TRCN0000466636	C3AR1	4.13462	4.68362	3.93596	4.50872	3.78335	3.49313	2.36769	2.74953	3.33218	3.93516
TTCTCTAACACGTACCTTCCAATA	TRCN0000466637	STPG2	4.35275	3.8718	4.35807	2.85169	4.33997	4.1826	4.2565	4.06554	3.82486	4.1341
CCGTTGTCGCAGGTAGGATGGTGT	TRCN0000466638	GBP1	2.88188	2.22847	2.29321	2.85169	2.7435	2.65693	3.33007	1.89213	3.08768	1.74089
ATGACTTGCGCGCAGGGGCCATTC	TRCN0000466639	STMN2	4.61901	4.30746	4.05362	3.74813	4.67002	4.89889	4.26876	5.12507	4.80939	4.74671
CTATATCTGCGACTTATCGGCCCC	TRCN0000466640	PHB	5.79371	5.80547	4.75541	5.9087	5.76381	5.68908	5.26492	5.40704	5.59582	5.10602
GCCAGCCTCTTTTAGACACTGATC	TRCN0000466641	TEX12	6.29295	6.28624	6.30431	6.7376	6.43877	6.52238	5.81763	7.00766	6.22312	6.27297
TAAAACCTATGCACGCATGGCATA	TRCN0000466642	FAM107A	3.00148	2.70698	3.93596	2.85169	3.313	2.61588	4.49442	2.59622	3.44047	2.66244
TTGCTAAATGCGACCGGAAGGATG	TRCN0000466643	OS9	5.02401	5.04751	4.26355	4.50872	5.56264	5.17801	5.18628	5.21559	5.26703	4.74236
ACGGATCAATCGAGATTTTAAATA	TRCN0000466644	AP1M2	4.99548	4.70417	4.53034	2.03886	4.46072	4.89889	4.34604	5.71492	4.61768	5.48475
GAACCCACTTTGATGTCGATGGCT	TRCN0000466645	PVALB	5.63631	5.41467	5.69262	5.47668	5.78966	5.76613	5.88092	5.06465	5.9351	5.45318
CTGTTCTCAGCTTGAACAGATATT	TRCN0000466646	ZNF513	3.40008	2.93272	3.33677	2.85169	2.48966	2.34159	2.49843	0.538013	1.78336	2.4227
CACGAACCCGCCGATTCTACGGTC	TRCN0000466647	RPS26	7.07801	7.53673	7.79495	7.96427	7.08075	7.49625	7.17918	7.36887	7.17998	7.01332
CCGGAACCCAATGCAAATTGACCG	TRCN0000466648	C16orf54	6.99037	7.17392	7.54666	7.47756	6.92621	6.90324	6.52315	6.31138	6.7886	6.32767
AACTCACAACGTTCTGCATCCTTT	TRCN0000466649	KRTAP19-7	5.29376	4.98171	4.82325	5.83203	5.44395	5.30609	5.29221	4.80568	5.22391	5.44785
AATCCCTTTGGTATAAACTTCACA	TRCN0000466650	RAB32	5.80198	5.17075	4.35807	4.29685	5.4825	5.59189	5.64725	5.67294	5.52926	5.68603
GTAGTATTTCTTAAATAGCTGGAA	TRCN0000466651	SLC12A1	4.56178	3.59205	4.05362	2.85169	4.70847	3.98725	4.26876	3.81836	4.36635	3.97276
AGTTAGTTTTTCAGTAACCATGAG	TRCN0000466652	WDFY1	0	0	0	0	0	0	0	0	0	0
TCTGACGTACATCTACAACACTAC	TRCN0000466653	DTD1	5.83455	5.66579	5.65588	5.9087	5.76642	5.794	5.21825	6.73519	5.3089	5.91185
AATACCGTAACCTGTCAAATCGAC	TRCN0000466654	GPSM3	6.79728	6.2998	6.32786	5.37225	6.77138	6.6242	6.69773	7.00597	6.59912	6.86525
CCATGGGAATCCTCTGTAAGTCAG	TRCN0000466655	DAB2	4.56178	3.90768	4.26355	4.69342	4.33997	3.97107	5.33075	3.81836	4.21873	3.84883
ATTAGGTTAACGGACCAACGTTCG	TRCN0000466656	PLOD3	2.68155	2.22847	2.29321	2.03886	3.28419	2.91555	3.12947	3.2383	4.4025	3.54375
TTACACCCTGAGGTTTATGTGTAT	TRCN0000466657	ASH2L	4.90634	4.99844	4.82325	3.36844	4.71927	4.83773	4.50482	3.88607	4.51135	4.67097
GCCTGGATCCAGAGTTGCCCCGTC	TRCN0000466658	ZXDC	5.63631	5.7071	5.53969	5.25967	5.85966	5.752	6.10438	5.49401	6.25971	6.31456
TGGGATTTACACAAACAACACGCT	TRCN0000466659	SUMF2	6.13189	6.15805	6.10067	6.55883	6.08303	6.22771	5.55762	6.67264	6.1942	5.84855
AGCCGATCACTGAGGCTACCCGAG	TRCN0000466660	RGMA	5.65467	5.92408	4.68422	5.37225	5.18429	5.66413	4.8532	5.46969	5.28972	5.1946
TCCCGTCCCAAGTCGGATGTCGTA	TRCN0000466662	HDC	0	0	0	0	0	0	0	0	0	0
CAACCATTTTTCAGGATTCTATGG	TRCN0000466663	TMEM126B	6.52524	6.61399	6.4616	6.11692	6.28916	6.69734	6.39334	5.98749	6.2432	6.46723
ACTATCCCACAGTAGTGTCCTTCG	TRCN0000466664	PHACTR4	3.48463	3.12786	3.80786	2.03886	3.47469	3.68392	4.88143	3.79506	4.10632	4.45419
CTGTCATACTGTACAAAATCCGGC	TRCN0000466665	LRRN4CL	0	0	0	0	0	0	0	0	0	0
GCGCTGAAACGCAAGTTTAACTAA	TRCN0000466666	REN	4.25985	3.63549	3.13798	3.36844	4.11312	3.55957	3.48528	3.9007	3.5194	3.3966
ACAGCTATGCTGGGTCCGATAGTT	TRCN0000466667	HIST1H4H	7.10163	6.65679	6.58399	6.24072	7.15819	7.04913	7.2121	6.51403	7.61944	7.05773
GTCACGGGACAACCGATCGACTTC	TRCN0000466668	C19orf44	5.23396	5.07932	4.44677	5.13756	5.44395	5.12048	5.3965	5.10941	5.22391	5.9891
ACCGCCTCACAAACATCCCGGGCA	TRCN0000466669	CRY1	5.42792	4.94765	5.12154	4.69342	5.55663	5.00601	5.03293	4.61041	4.95849	4.70711
TTCGCTGGTGGAAAAGCCATCACG	TRCN0000466670	PREPL	7.38342	7.45725	7.63426	6.89664	7.45406	7.57331	7.45619	7.50432	7.9538	7.54331
CTTCCACCAGTTATAATCCAACTC	TRCN0000466671	EIF1AY	5.4596	5.74725	5.45668	5.37225	5.46014	6.0349	5.37397	6.51046	5.74406	6.44601
GAATAATATCTAATAAACATTTAG	TRCN0000466672	CRABP1	5.69071	5.4516	5.00951	3.74813	5.84	5.68908	5.86081	5.97717	5.91855	5.55087
CAAGGAACCGACCGTTGGATTCAT	TRCN0000466673	HLA-DQB1	5.57013	6.36577	5.76341	5.37225	5.12055	5.81681	5.13361	5.75974	5.21377	5.37109
GTACCCCAGTCATAGTGCGCCCTT	TRCN0000466675	ARHGAP27	5.47	5.1559	5.45668	5.13756	5.57458	5.10573	5.63309	4.66712	5.31207	4.8634
ACGATCGTGATATACAATGGCACG	TRCN0000466676	LRRC37B	3.96842	3.8718	4.05362	2.85169	3.87312	3.90446	3.76182	3.84128	3.91937	3.62155
ACCCAAGAAACTGGTCCAATCAGA	TRCN0000466677	IL10	6.69896	7.06693	6.58399	6.77903	6.75573	7.02972	6.63041	6.47547	6.63754	6.67537
TAGTCAGCGTCGCATTGCGCGTCT	TRCN0000466678	RFWD3	0	0	0	0	0	0	0	0	0	0
CAACCTTGGTTTGCCCGTACCTGC	TRCN0000466679	N4BP2L1	6.99758	6.83971	6.83469	7.17017	6.78429	6.99213	6.34637	6.39382	6.66756	6.78616
GAGCACCCCCTAAGGACTCAATGA	TRCN0000466680	TEX37	7.01545	7.07484	7.15738	7.13868	6.87763	7.11688	6.85038	7.14453	6.98019	7.16068
CAAACCTTTCCCAAGCCTCCAATC	TRCN0000466681	TFAP4	4.08132	3.94269	3.51145	2.85169	3.48738	3.60222	2.61829	0.984969	2.13808	3.32863
GAAAAAGCTTTTAGGCTTTAGGGT	TRCN0000466682	AEN	5.14584	5.18544	4.60933	3.74813	5.0959	5.60768	4.57564	6.26973	5.35267	5.78234
TATAGGATCCGCAGTTGCTCCGTT	TRCN0000466683	SERTM1	5.80198	6.47144	6.01623	5.47668	5.97679	6.17923	5.95679	6.17213	5.62417	5.85862
CGCCATGACTAAAGCATGAGAATC	TRCN0000466684	ZNF593	7.33586	7.54245	7.64367	7.47756	7.38791	7.27189	7.04745	6.67584	7.36311	6.76596
CACGCCAAAGAAACCTCGAAGCTG	TRCN0000466685	CHCHD7	8.39966	8.98203	9.21437	9.28273	8.33044	8.84341	8.27567	8.6996	8.42977	8.71858
CACGCCATCGCACTAAAGTCCACA	TRCN0000466686	HNRNPR	4.39705	3.90768	3.80786	5.66527	3.77302	3.93815	3.78762	4.84403	4.11361	4.34947
CAACGATCGAGTTGTAACGAAGGG	TRCN0000466687	SWAP70	5.15876	4.66278	5.41331	6.0508	4.76167	4.61631	5.61399	5.01173	4.59703	4.80623
TGTTTTCTAGACTCATTACGACCA	TRCN0000466688	INHBA	5.29376	5.37678	5.00951	4.69342	5.74808	5.56519	5.73606	5.3681	5.96159	5.23538
ACACCGGTCTGCTCCCGATCGGGC	TRCN0000466690	TNFAIP2	5.3624	5.14091	4.82325	4.50872	5.42099	5.27347	4.87743	5.04832	5.21716	5.59975
TCCAACGCAGCACACTCACTGTGG	TRCN0000466691	GCSH	5.47	5.61243	6.15434	6.40852	5.32527	5.45315	5.3453	4.87028	5.28328	5.00076
TATTCTTCGGCCATCACAATACAC	TRCN0000466692	RAD54L2	0	0	0	0	0	0	0	0	0	0
GGACAATCAATGTACAAGGCACCC	TRCN0000466693	GNG2	8.48422	8.73609	8.93275	9.03163	8.30916	8.60141	8.29116	8.1898	8.31395	8.37015
ATTAATCGAAACTGTCCCCATAGT	TRCN0000466694	BOLA2	5.4172	4.72443	5.12154	5.37225	5.61851	5.7136	5.72497	6.39123	5.46234	5.77597
ATGTTCCAGTCTCAGACTGCATTT	TRCN0000466695	RPL36	5.65467	4.99844	5.12154	4.85713	5.76902	5.44731	6.21943	6.22103	6.08351	6.01276
GACCGCACGGCCGAAATTCTACTC	TRCN0000466696	TARBP2	6.09874	6.14307	6.78452	6.29885	6.14442	5.86139	6.19714	6.19308	6.58477	5.89237
AGACTCTAACACACCTGTCTTGGC	TRCN0000466697	RPE	6.53022	6.20926	5.92653	6.29885	6.56387	6.47726	6.01438	6.53645	6.33022	6.20351
TCGAATGTTGACTGGTGAAGTTAT	TRCN0000466698	STAU2	6.56461	6.48338	6.66017	6.0508	6.75704	6.62936	6.44154	6.32906	6.78061	6.22704
CCCGATTCGAGTGACTGTACACAT	TRCN0000466699	NO_MATCH_104	7.80728	8.27917	8.3435	8.55925	7.75954	8.0427	7.61653	7.51684	7.97596	8.10574
ACACCTAAACCACCATAACCAAAT	TRCN0000466700	TMEM131L	1.3745	1.50751	0	0	0.913803	1.93747	0.493601	0.461154	0.607243	0.719126
ATATATCGCGCGGGTCGGCCCTTG	TRCN0000466701	DNTTIP2	2.36211	2.43926	1.20194	0	1.98064	2.0026	1.52436	2.85843	2.16638	2.46553
TCCCTAACAGCGACTTTGAGTTTG	TRCN0000466702	FAM166A	6.40565	6.44726	6.10067	6.60564	6.09552	6.32642	5.5651	6.00958	6.05351	6.34067
ACAAATACCTATTAGCCAATGAGA	TRCN0000466703	NADK2	5.03807	5.42709	4.44677	5.83203	5.23408	5.38149	4.81608	5.52029	4.91744	5.37671
ACGTAGAACTATTACGTTTATCAG	TRCN0000466704	FAN1	3.8136	3.94269	4.35807	2.03886	4.31882	3.42348	3.28247	4.21347	4.1424	3.92752
GCCCTGCAGACGTGCTATTAGCGG	TRCN0000466705	RNF144B	6.72526	6.66729	6.73253	6.65098	6.92154	6.64729	7.22553	6.38604	7.18085	6.25782
ACCCTTCTGGGCTTCCTGTGATGA	TRCN0000466706	GNL2	6.15142	5.25672	5.27479	5.25967	6.332	5.86139	6.46704	6.17514	6.22817	6.38457
CGTGTCACTGTCCATGGGCTACTC	TRCN0000466707	SIPA1L2	5.4596	5.47571	4.75541	3.74813	4.95224	4.94104	3.95635	4.36355	4.86226	4.79368
CCTGCTGGCTCGGGGCGCGTTCTA	TRCN0000466708	TINF2	5.85057	5.78632	5.53969	5.75106	5.64989	5.98339	5.00388	6.2655	5.24064	6.14378
TCTCGCAGGACAGTTCGGCCAACT	TRCN0000466709	TUBB4B	4.05391	4.57625	4.75541	5.25967	4.54205	4.64719	5.35108	4.34228	4.5708	4.85939
CTTAATCTACTAATTCACAGAGCC	TRCN0000466710	S1PR5	4.02597	3.67766	2.29321	5.13756	4.03747	4.60586	2.97336	3.61164	3.72371	4.0094
CAAAGAGGTTTAGCCGCCCGACTA	TRCN0000466711	RSPH9	6.41107	6.65679	5.98694	6.77903	6.14041	6.35787	6.33037	6.44461	6.24153	6.23943
GCATATGGGCAGTAATGCTACTTC	TRCN0000466712	MLLT6	6.38381	6.16547	6.67861	6.24072	6.245	6.16507	6.33621	6.33849	5.93098	6.29391
CAGATAGTCCCGAGAGCACTGCGA	TRCN0000466713	SPOCK3	4.81133	5.0635	5.17445	5.47668	4.56617	4.75508	5.20874	4.01938	3.91937	4.65718
ACTCAACAAGTCCTCTCTCATGTT	TRCN0000466714	SCAMP3	6.32196	5.80547	5.22549	5.9087	6.32141	5.91313	5.59949	6.19604	6.1417	5.75022
CGACTTCTGTAATATGTGCTCATC	TRCN0000466715	CDK9	6.50514	6.58659	6.5241	6.29885	6.58173	6.12175	6.118	5.4299	5.67185	5.32532
CTTAACTCTCCCTAGTTGAACAGG	TRCN0000466716	NLK	3.26319	2.78622	1.84839	3.36844	2.7435	2.98166	2.94307	2.81276	2.1092	2.91507
CATAATCGCACCGCATGCTGTAGA	TRCN0000466717	MAGI1	1.95122	2.11027	2.29321	0	1.46885	1.64282	2.67469	1.28169	1.74634	1.47353
TGTCTCCGGACCTAACTAATTTTC	TRCN0000466718	PI4K2B	7.39166	7.14039	7.33056	7.20098	7.30431	7.11504	7.42844	6.93847	7.38209	6.72909
TCTCCTTTCAGTAACGGCTAAGAC	TRCN0000466719	PIK3CA	0	0.45274	1.20194	0	0	0	0	0	0	0.313036
TAGATCATCAGTTATGACTCGTCA	TRCN0000466720	CENPP	5.38457	4.82167	6.01623	4.69342	5.79222	4.89031	6.07674	4.9321	5.61135	4.61975
CGACTGACGATCACGCATCGCGTC	TRCN0000466721	POLE	4.89093	5.79593	5.61818	6.0508	5.32173	5.48768	4.66187	5.26164	5.24064	5.40998
CAGCCCGCCGCGTTCTTTCCGTTT	TRCN0000466722	TM9SF1	1.95122	3.94269	4.1624	2.85169	2.95928	3.86997	3.35329	3.08024	3.45201	3.48251
ACACGTATCCGACAAAGGCGTAAA	TRCN0000466723	MRPL1	6.46928	6.75361	6.20608	6.24072	6.64823	6.59809	6.475	6.51996	6.82679	6.60649
TCCGCGATAAGGTCCGCCCATACC	TRCN0000466725	CD99L2	2.88188	3.00074	2.29321	0	2.41192	1.55869	1.64218	1.70481	2.35037	1.03566
TAACCCTGGTTTCTATGGAAATCC	TRCN0000466726	HOMER3	4.35275	4.72443	3.33677	3.36844	4.26824	4.47427	4.00848	3.84885	4.69745	4.36652
CCGTACTGCTAGGTGTGGAAGCTA	TRCN0000466727	HLA-DPB1	4.52233	4.8588	3.33677	5.00415	4.48624	4.48571	4.03744	5.55075	4.11361	4.44352
GATGGCTTTCTTTAACAGGCGAGC	TRCN0000466728	MED24	0.967661	1.98152	2.63272	0	0.754939	1.79765	0	1.76999	0.763661	1.14509
CATGTTTTCTAACCGCAAGTCTGT	TRCN0000466729	PDCD6IP	2.36211	3.40389	1.20194	3.36844	2.27223	2.77348	2.29759	3.78721	2.16638	2.96069
CTTGCCAACTTTTACACGTTGCGG	TRCN0000466730	C14orf39	4.13462	3.97686	4.35807	4.04842	4.26824	4.16848	3.74436	4.25959	3.70453	4.1669
GGCTCTGGTGCGGACAGCAGAAGC	TRCN0000466732	PIK3R1	5.15876	5.03134	5.17445	3.74813	5.49826	5.7233	4.88542	3.79506	5.4041	5.24463
ATCGATACCGAATTCTCCGGACTG	TRCN0000466733	CGGBP1	3.84593	3.29973	3.33677	2.85169	3.13087	3.32505	2.72896	3.88607	3.56265	2.76885
CGCCCTGATTCCAAAGGCTGCATG	TRCN0000466734	CACNB1	5.70839	6.41646	5.72845	7.20098	5.65833	6.51123	4.65721	6.80294	4.96253	6.41902
TACGTGCTATTTCTCAGTGGGGTC	TRCN0000466735	GNPTAB	6.07848	5.52274	6.50356	6.29885	6.08512	5.95075	6.49733	5.75572	5.887	6.13883
TGGAATTAGCTCCACCGTGTACTT	TRCN0000466736	Lztr1	4.8437	4.74441	4.68422	2.85169	5.12055	4.1826	5.28619	4.69256	4.66805	4.23656
ACATATCCGAGACCTATTTGAATG	TRCN0000466737	RER1	6.66313	6.67252	5.79754	6.18015	6.73193	6.75518	6.40311	7.22592	6.34423	6.48295
TGGATGTAAACCCACAATCCGGCG	TRCN0000466738	CCDC33	5.97999	6.42886	6.35103	6.55883	6.07465	6.14718	5.17655	5.8129	5.43642	6.00552
TCTTATCATTTTCCCTAGAATCGC	TRCN0000466739	TACSTD2	5.51089	5.18544	4.26355	4.29685	5.6414	4.97389	5.49113	5.37335	5.67185	5.22607
CTTCTGTCGCCTGGTTCGTCCCGT	TRCN0000466740	SDCBP2	3.99748	4.13657	4.05362	4.29685	4.57214	4.51948	4.47337	4.78218	4.37244	4.68009
GTTTATGGACCATTTTACGGGACA	TRCN0000466741	SPSB2	5.56043	5.19998	4.75541	4.29685	5.30031	5.19204	5.95869	5.23303	5.3771	5.54589
TCGATAGTAACTATTTTGCCTAAT	TRCN0000466742	CNST	4.70962	4.99844	4.95006	5.47668	4.49883	5.33799	4.87743	4.00591	4.89223	5.23229
TTGCGTGTGATGTTCCCACTTATC	TRCN0000466743	STK32A	6.62639	6.22356	6.58399	5.9815	6.81734	6.32323	6.73135	6.20638	6.71145	6.10368
TAGTTTTATATGGTTCTCCTCGGC	TRCN0000466744	KIAA1143	5.95056	5.78632	5.41331	5.37225	5.87423	5.78477	6.61007	5.59863	5.75808	5.59011
GTAAGCTGTGGGATGTCCCGAATG	TRCN0000466745	NARF	5.19685	4.36021	4.05362	4.69342	5.16862	4.61631	5.56758	5.2673	5.09729	4.38337
GAAAAATTGCTTCGTTGTTCCTCC	TRCN0000466746	RPL3	5.06577	4.43587	4.53034	3.36844	5.63571	4.71678	4.79926	4.91779	5.53199	4.89507
GACCTGTCATAAACTCAGTACTTT	TRCN0000466747	FAM133A	4.72707	4.82167	4.35807	2.85169	4.57214	4.30385	3.82962	4.85534	4.48349	4.15387
CGACCCGGGCCCTGACTTCGTGAG	TRCN0000466748	RPLP2	8.37495	8.84765	9.01484	8.72742	8.39753	8.44689	7.99385	8.17746	8.06182	8.06149
GCTCAAAGCGCTCAACTACCAATA	TRCN0000466751	C11orf24	3.21451	3.12786	2.63272	3.36844	3.59684	3.53776	2.74661	4.84024	3.84251	3.7656
GGCGAGTTACTAATCCTTTCTGGG	TRCN0000466752	HSPBP1	6.20224	6.18753	5.72845	6.24072	6.09966	6.291	5.47799	6.43961	5.74171	6.27146
TGTACGGGGTCCCTGCGTGTATGT	TRCN0000466753	OSM	6.95746	7.22459	7.01957	7.20098	6.82361	6.98207	6.46305	6.69589	6.57556	6.73347
AAACTGCTGAAATAACCAGGGAGG	TRCN0000466754	CSH2	6.09202	5.4516	5.3686	4.69342	6.07254	5.74725	6.01255	6.3358	6.13813	5.90603
TGAGAGTTTTCAACTTTGCGAACA	TRCN0000466755	ATF6	6.71655	7.13283	6.69681	7.20098	6.83606	6.84672	6.24914	6.66303	7.20066	6.47118
CAAATACATCGGTACACGCTCTTG	TRCN0000466756	PIGP	5.19685	5.21437	5.32245	5.47668	5.40435	4.86426	5.22141	5.07113	4.91327	5.16567
GGTTTTCACAATCCACCCCTAGAG	TRCN0000466757	CALML4	6.66313	6.44726	6.23127	6.0508	7.00555	6.61381	6.5397	6.74535	7.03014	6.40946
ACCGTGAAACGTCGCCTACGCACT	TRCN0000466758	KLHDC3	4.67405	4.99844	4.35807	5.00415	4.92451	5.33799	5.61639	4.92496	4.7215	7.65795
CCGTATCTTTATAGAATCCTCGGA	TRCN0000466759	SPIC	5.18427	5.4637	4.05362	5.37225	5.45045	5.51026	3.52672	4.91779	5.41888	5.64935
GAGACAGTCGAGCAACCATATACA	TRCN0000466760	ZBED4	2.06542	2.22847	2.29321	3.36844	1.66034	2.34159	1.39606	2.73328	2.75634	2.26193
AGTGCTGCACGATATCGTACACTG	TRCN0000466761	SSX4	6.83802	6.66729	6.93009	6.35473	6.94588	6.90537	7.13296	6.6501	7.03495	6.91148
AGACTCGCATACCGTCAAATTGAG	TRCN0000466762	CHIT1	5.76019	5.62326	5.53969	6.11692	6.03846	5.64386	5.71828	6.24844	5.61905	5.50542
ATTTCAAACAAATATCTTTATCAT	TRCN0000466763	MYLK3	4.10822	3.54726	1.84839	2.03886	4.44129	3.85241	5.07893	4.25959	4.61768	4.38337
TGTCTCCGGCCTGGGCGCCTTTCA	TRCN0000466764	AES	6.03008	5.87055	5.53969	6.40852	5.5415	6.22771	5.92615	5.87718	5.80385	5.85057
GCCATCTGCCGTGAGGCCCAGGTG	TRCN0000466765	DERL2	6.85796	6.87185	6.80143	6.69494	6.96302	6.73855	7.06074	7.0656	6.88863	6.54916
CTGTTCCCAGTGAATGTGTTTTGC	TRCN0000466766	BORCS6	5.95798	6.47742	5.89535	6.0508	6.00354	6.20021	5.85064	5.44993	5.68658	5.54839
ATGCCCATTTAACCTGAAATTCGC	TRCN0000466767	CRYBB1	5.69958	5.47571	4.1624	4.85713	5.8621	5.35055	5.79024	5.13128	5.62672	5.24463
GTGTGCCCTGCACCCCACTCTTGC	TRCN0000466768	GAS2L3	3.48463	2.93272	1.20194	2.03886	3.0815	3.60222	2.59899	4.75426	3.10241	3.82436
GCAAAGACAAACACCGCACCCCCC	TRCN0000466769	C14orf159	5.33988	5.35095	5.12154	5.57405	5.58937	5.27347	4.6337	5.56229	5.55358	5.13946
CACCAGTATCGGGACTCGTTCTGC	TRCN0000466770	ATAT1	7.35282	7.7042	8.2168	7.83272	7.29712	7.50751	7.4867	7.21132	7.1395	7.12439
AACGTTTTGAGAATACGGCTCAAC	TRCN0000466771	C16orf71	4.4187	4.04288	3.51145	2.03886	4.76689	3.88732	4.56076	3.95076	4.93811	3.95784
TCCTCTCACTTCAGCGTTTAGCAG	TRCN0000466772	FAM193B	5.09296	4.82167	4.35807	5.00415	5.14478	5.16384	5.46472	5.18902	4.88799	5.11277
TAATACAATTCTATTTAACTTATA	TRCN0000466773	CLEC14A	4.8276	4.22455	4.44677	4.04842	4.51131	3.42348	4.52029	3.38074	5.06382	4.14731
CTTCGATGTAGACACAACAGCAAG	TRCN0000466775	RAB1A	5.32849	5.28428	5.32245	5.00415	5.21514	5.39368	4.5707	4.59701	4.4025	4.8634
ATTTATATGCAAAAGGCAACAAGC	TRCN0000466776	MCM2	1.3745	0.45274	1.84839	0	1.74732	1.55869	2.4126	0.92899	2.16638	2.18714
GTCTGTCAGTTTCCAATATTTCTT	TRCN0000466777	PRPSAP1	4.99548	4.53096	3.51145	4.04842	5.22653	5.09083	4.2379	4.87028	5.1655	5.6701
ATTAGCAGGAAGAAATATGTGGTT	TRCN0000466779	PAPSS1	4.44003	3.75848	3.66725	2.85169	5.0453	3.7231	4.41387	3.96474	4.81387	3.80782
TTAATTAGCTTAAAGCACGGCATA	TRCN0000466780	PCDHA10	3.71206	3.75848	2.63272	2.03886	4.51131	4.03474	3.57691	3.72282	4.29122	4.1073
AATTGTGGTGCTTGTTGCCGCCTG	TRCN0000466781	ACTG1	3.67656	2.70698	2.29321	2.85169	3.75214	4.03474	3.28247	3.57563	4.3541	4.12076
ACTGGGTCACAGTAGTGATTACCC	TRCN0000466782	TGIF2	5.51089	5.1559	5.3686	5.00415	5.92175	5.28005	5.49896	6.60504	6.18731	5.49512
AGCCCGAATAGGCTCTTACCAAGC	TRCN0000466783	ELL	3.48463	4.04288	4.1624	3.74813	3.90185	3.97107	4.77797	3.80287	3.82486	3.98753
AAAACCCAGGTCGTTCCAACTCAG	TRCN0000466784	SFXN1	4.65594	4.1665	3.51145	3.74813	4.31171	4.92432	4.56076	5.39417	5.00233	5.35694
TAAAGCGGCTTTTGCAGTAACACT	TRCN0000466785	PDLIM2	7.55453	7.69653	7.87705	7.70955	7.74508	7.55714	7.74828	7.15601	7.5385	7.52887
ACCTTCCGGTACCTGAATCAGCCG	TRCN0000466786	TPD52L3	6.3504	6.35282	6.07307	5.66527	6.61247	6.46864	7.01141	6.57571	6.58608	6.2639
GGATCTAACACGGCCCTCACTGTA	TRCN0000466787	BUB3	5.81836	5.63401	5.49878	5.25967	5.79732	5.66916	5.84246	4.82498	5.61905	5.39067
CTTGAGATGGGCCAGTAACTGTGC	TRCN0000466788	BTBD9	4.9516	4.30746	3.66725	3.36844	4.96136	4.13981	5.01848	3.89341	4.59703	4.41102
ACCGAGCTTCCTGGGTACCTTGGA	TRCN0000466789	KRTAP10-5	7.78662	7.69653	7.96228	7.50251	7.76411	7.68542	7.77701	7.60041	8.67146	7.26512
TCCCTAGAATGCAATACTATTATC	TRCN0000466790	LSP1P3	7.85372	7.89948	7.66232	7.87155	7.69672	7.78366	7.68505	7.66288	7.74265	7.68142
GCCCTGTCCCAACGCTGTTGTTAA	TRCN0000466792	CDC20B	6.78483	6.60856	6.50356	6.18015	7.02635	6.87743	7.18808	6.63268	6.92326	6.74981
ATTACATATTATCTTGTGATCTCA	TRCN0000466793	GPC3	3.44297	3.00074	1.84839	0	3.87312	3.13478	3.5369	3.10571	3.94411	2.96069
ATCAAGGGCCTAAGGTAAACAGCT	TRCN0000466795	BPI	4.13462	3.29973	4.05362	3.74813	4.51751	3.32505	5.10653	4.2076	4.69259	3.58318
CTTACAATAACTAAGCAGCCCCCG	TRCN0000466796	SNX21	6.56461	6.33316	6.4616	6.18015	6.38043	6.50562	6.74239	6.36114	6.48995	6.57505
GGACAAAGAGTTCTATCACCGTCA	TRCN0000466797	SECISBP2	6.20224	6.44726	6.73253	6.65098	6.34426	6.42178	6.13318	6.27815	6.12196	6.31748
ACTTAGCAATCAGAGCGGCGAACA	TRCN0000466798	PPP1CA	3.71206	3.40389	2.90736	3.74813	3.49996	3.58105	1.20505	3.81836	3.4171	4.21789
CATACAATGTCGAAGTCAAGGAAT	TRCN0000466799	SULT1A1	5.15876	4.80273	4.88805	4.50872	5.07503	4.70704	4.5707	4.37407	4.68772	4.55678
CTACGCCTAACAATAGCTAGTCAG	TRCN0000466800	LIMD2	7.30422	7.16654	7.39885	7.00538	7.30611	7.52425	7.20573	7.12986	7.12334	7.00154
TGCCTATACCACAGTATAAGGTTT	TRCN0000466801	Eri3	6.48988	6.4594	7.19628	6.24072	6.49327	6.48012	6.48555	5.10626	7.03687	6.39153
ATGCCCGGGGAGTCGTACGTAAGG	TRCN0000466802	LONRF1	5.05199	4.53096	4.05362	3.36844	5.16862	4.69724	5.25571	5.13128	4.7215	4.66639
GCCATAGCCATTCATCCCGAGCTT	TRCN0000466803	PTPN9	4.05391	2.86132	3.51145	2.85169	3.51243	2.0026	3.22068	0.461154	3.98442	0.788233
CTGAGTTACGATAAGTAAGCACAC	TRCN0000466804	ARID5A	5.80198	6.03367	5.65588	6.81931	6.21097	6.34851	5.62118	6.07391	6.03059	6.33202
CCTCCAACTGCAGAATGATGGACA	TRCN0000466805	HTR2B	2.36211	1.07444	3.33677	0	1.78892	2.43893	0.9241	2.1587	0.970461	2.05316
GTCAGGTCATCGTTGATAAAAAGT	TRCN0000466807	HSD3B7	5.82648	6.19481	5.22549	4.85713	6.19558	6.05806	6.17613	5.73343	6.11653	6.02891
GAGCTTCCAGTCTAGCTTCGTCTG	TRCN0000466808	RAD23A	5.71716	4.78355	5.53969	5.66527	5.67784	5.40578	5.73606	5.73954	5.60878	5.50542
AAGTAACTCTCACATAGCGCTGGC	TRCN0000466809	NO_MATCH_17	0.398958	0.45274	0	0	1.12345	0.234987	1.20505	0.538013	2.19415	0.313036
CTACTAACCATCCGTCAGTTTTTA	TRCN0000466810	TMEM51	4.44003	4.53096	3.80786	4.50872	4.69211	4.92432	2.69301	4.74213	4.43777	4.66639
CACCATCTTCCTCTACTAGCAACA	TRCN0000466811	OSTC	6.04407	6.27254	6.35103	6.60564	6.00575	6.21058	5.3012	6.09791	5.85039	5.80752
CATTGACTTTCGGTTTTATATCCT	TRCN0000466813	MRPS6	4.79487	5.1559	4.68422	4.29685	4.85276	5.34428	4.72554	5.15282	4.57608	5.2167
AATGAAACCGCCTAAAGTGCATTC	TRCN0000466814	COQ8B	4.61901	3.71864	1.20194	0	4.29014	3.9547	3.44261	3.82604	4.00807	4.53181
AAAAACTCCAATTTCGTAGCAACG	TRCN0000466815	CORO2A	3.40008	2.62314	2.29321	3.36844	4.06313	3.16355	3.4534	3.04116	3.40527	3.00491
ACAAGAGACGGGGGGCAGCTTTTC	TRCN0000466816	ACTG1P17	6.854	6.78289	6.89899	6.7376	6.58173	6.89254	6.88665	6.44461	7.04927	6.71695
GAACCGTGTAGAAGCAACGATACA	TRCN0000466818	CCDC102B	6.58869	6.24476	6.6415	6.51045	6.40739	6.05806	6.68405	6.31547	6.52727	5.77384
ATCAGCGCACGACGTAAACACCTG	TRCN0000466819	RAB40A	7.53979	7.13661	7.28316	6.9338	7.61451	7.26361	7.32212	7.12442	7.36311	7.11265
AAAGAGACCTTCCCCTTGCTCTTT	TRCN0000466820	XLOC_013840	4.21106	3.83501	3.33677	3.74813	4.231	4.50831	4.56076	4.67565	3.77976	4.21789
CTGATTGGGGCACAATCATCTCGA	TRCN0000466821	NCR3	7.31292	7.3374	7.06231	7.47756	7.17005	7.19036	6.79634	6.52587	6.85967	6.79458
TTCCGTCATGCTACGGATAAGACT	TRCN0000466822	GSTK1	4.05391	3.50103	3.66725	2.03886	3.92068	3.68392	4.33442	2.93148	3.84251	3.46151
GGCTGACCCGAAGTCGAGTCGCGA	TRCN0000466823	C11orf65	6.3504	6.32655	6.81816	6.29885	6.51667	6.36718	6.85038	5.6601	6.45595	5.95757
ACCAGTCTTATCAAACCAGGCAAC	TRCN0000466824	SOSTDC1	7.78245	7.71689	8.014	7.62118	7.7278	7.9174	8.02356	7.78616	7.80306	7.8173
TATACTACGTTTCCCACCAGCCAT	TRCN0000466825	KRTAP3-2	7.10163	7.05498	7.00504	6.77903	7.27075	7.24185	7.16366	7.58691	7.55466	7.0241
TAATTCCGTATGAATACTCCGCCC	TRCN0000466826	HSPA4	5.74313	5.76692	5.72845	5.37225	5.91472	5.69402	6.08544	5.66867	6.22649	5.9406
TCCGGAGTGCATATCCTCCCTTAC	TRCN0000466827	SLC7A11	0	0	0	0	0	0	0	0	0	0
TTAACTTCAATTCTCTTTTTAATT	TRCN0000466828	DIMT1	5.85851	4.68362	4.05362	4.69342	5.86939	5.60244	5.33949	5.87348	5.82176	6.06068
CCAGAACTCACATCATCCAGCACC	TRCN0000466829	GSTK1	6.93885	7.24577	7.4534	7.79282	6.91568	7.32538	6.81318	7.21791	6.96112	7.1443
ATCTTTCTATTTACGAGCTTGACT	TRCN0000466830	BAD	5.49059	4.46024	2.63272	2.03886	5.14878	4.95756	4.70312	4.86282	5.10096	5.07524
ATAGTCTATCCTTAACTCTGTCAC	TRCN0000466832	SELENBP1	5.32849	4.04288	4.05362	4.50872	5.01055	4.99004	4.73441	5.6098	5.02956	5.59735
TTCGGAGGTAGCAAGAGCAATCTT	TRCN0000466834	NO_MATCH_262	0	0	0	0	0	0	0	0	0	0
CTAGATTTCCCTAACCACACGTAT	TRCN0000466835	SLC2A11	4.16055	3.59205	4.44677	4.69342	4.06313	3.51562	4.21906	3.15534	3.63533	3.74836
ACATACCTTCAGTAGCCGCCTCCC	TRCN0000466836	ZNF582	4.33008	3.35275	3.33677	3.74813	3.99366	3.51562	4.06584	4.03934	3.85995	3.93516
ACACGCTTCTGATCATTTATTAAC	TRCN0000466837	DRG1	5.17157	5.47571	4.75541	4.50872	5.33934	5.02965	5.43782	4.94274	5.46804	5.31365
GTCACAGCACGTCTCTGGGCGGCA	TRCN0000466838	DDX39A	5.05199	4.28035	3.80786	5.00415	4.77726	4.63697	4.58548	5.0218	4.79586	4.61024
GTTCCCTCCCGCACGTGCTCACCC	TRCN0000466839	MAGT1	5.65467	5.07932	5.32245	5.13756	5.90056	5.55437	5.98308	5.82637	5.98562	5.64237
GGAAAGCAACCCCCCTCCGTTCAG	TRCN0000466840	VASH1	5.70839	5.80547	5.3686	6.0508	5.75334	5.75672	4.71662	5.12507	5.39515	5.59494
CAAGAAACAGCCCGAAAACCGCGA	TRCN0000466841	ZGRF1	0.398958	1.68339	1.20194	2.03886	0.372583	1.86925	0	0.984969	0.763661	1.43095
CGATCATTTTTGAGTTCTCCTGTT	TRCN0000466842	SCAMP3	6.3334	6.33975	6.32786	6.97003	6.05773	6.01135	6.44018	5.98234	5.63687	5.57307
TCCGGACCGTTATAGATATACTAG	TRCN0000466843	KIAA2013	8.2657	8.23396	8.52762	8.13355	8.41466	8.23369	9.07853	7.91782	8.79077	8.02885
TACTAGTTCACGTACCGTGCTGGC	TRCN0000466844	B3GNT2	1.82719	2.22847	3.51145	2.03886	2.63362	1.46934	2.97336	1.83235	4.63804	2.37857
CCAGTGAATCTGAAGAATATATCT	TRCN0000466845	MMD	4.77821	4.59837	4.44677	4.04842	4.28288	4.67742	3.68153	4.91419	3.72371	4.5064
TGTGACATTCTCACTGCCAGTGTG	TRCN0000466848	TMEM116	6.93134	7.09053	6.96054	6.85849	6.74255	7.05489	6.29633	6.66624	6.53679	7.00789
CTCATATTAGCACCATTCCCCTCA	TRCN0000466849	XLOC_l2_000791	4.90634	5.38952	5.32245	5.47668	5.00173	5.31253	5.75798	5.16196	5.24397	5.14606
AGGCGCTCCGGATATCTATCGGCC	TRCN0000466850	CYP2B6	5.72587	5.19998	5.76341	5.00415	5.66394	4.7645	6.03786	4.86282	5.3465	4.85134
TTAAGGTTCCGCCAGCTCATAACT	TRCN0000466851	PRSS35	2.53065	2.33771	3.51145	0	3.53706	1.79765	3.74436	3.7473	4.099	2.66244
GACTCGAGTATAAGTGCGATACTT	TRCN0000466852	DDIT3	5.4172	5.56828	5.00951	5.66527	5.05385	5.24683	5.51192	5.47703	4.42024	5.01164
CGACCTGGTTGGGCCCGGAAATCA	TRCN0000466853	CD5L	6.00167	6.27941	6.28038	5.57405	5.71878	6.16151	5.29821	5.61646	5.58013	5.88055
CGCAGCTATACAGAGGGGCACGCA	TRCN0000466854	IFNAR2	5.83455	6.11265	6.10067	4.85713	5.58937	5.61811	6.18101	4.68835	5.44511	5.62595
CTTGTCATGTTTTTTATAGTTATT	TRCN0000466855	FBXL12	5.29376	4.99844	4.53034	4.50872	5.65271	4.96575	5.18628	5.50362	5.82842	5.52327
GGCCTTTACCAAAGGGCGGACCTG	TRCN0000466856	SMCP	6.72091	6.62481	6.8672	6.29885	6.62401	6.66501	6.60886	6.76846	7.12785	6.55413
TTCTTCCTATCTGGGATAGATGGC	TRCN0000466857	REC8	4.08132	3.29973	2.90736	2.03886	4.40161	3.49313	3.50615	3.3276	3.87718	3.24507
TACTGGATCAGTCGGGGGAAGCAG	TRCN0000466858	CRAT	5.15876	4.62016	5.3686	4.50872	5.03236	4.80158	5.60917	5.1467	4.91744	4.73363
CATAGGCAAACCCTTACACCAATT	TRCN0000466859	OLFML3	5.69958	5.75712	5.92653	6.0508	5.6723	5.69894	5.72497	6.01464	5.60361	5.90019
TGCTCCCACTCCAGGGCGCGGTAA	TRCN0000466860	NPHP1	3.48463	2.43926	4.05362	2.03886	3.83391	2.12467	3.52672	2.13415	2.82898	1.84187
ACTGTCTCGCGGTTATAGCTTGTA	TRCN0000466861	CST8	4.13462	4.36021	3.93596	4.50872	3.5248	4.58475	3.83788	5.27854	2.77484	4.78102
CGATGCCATTGATCGAGGCGGGGC	TRCN0000466862	CXCL11	5.64552	5.64468	5.49878	6.24072	4.9973	5.47052	4.00115	5.05814	4.63804	5.20727
AATTTTGGCGTTCCAACTTCGCGC	TRCN0000466863	SEC61G	4.89093	4.28035	3.13798	2.03886	5.08759	4.47427	5.18628	5.03512	4.96656	4.48053
TCACAGTTGCTGCGACATACGAAC	TRCN0000466864	HDAC1	4.63759	4.93031	5.22549	3.36844	4.71388	4.60586	5.41593	4.2539	4.77763	4.29709
CTAACAAACCCCGGCATAGGGAAA	TRCN0000466865	OSBPL2	4.92158	5.4516	5.61818	6.0508	5.14478	5.26686	5.28317	5.37335	5.18292	5.35124
ATTGGAGATTTTCTATGCCGTGAA	TRCN0000466866	KIAA1683	4.39705	3.67766	2.90736	4.04842	4.49255	4.55249	4.41939	5.16802	4.60222	4.65718
CTGGTAGACCGGTTTAAGCTAACG	TRCN0000466867	RIC8A	4.46105	3.79725	4.75541	2.85169	3.83391	4.60586	4.41939	4.40518	3.80699	4.40003
TCACATTCTACTCATCCACCATGC	TRCN0000466868	RAB25	6.87764	6.94705	7.27107	6.97003	7.15919	6.78326	7.13547	6.90077	7.88945	6.68786
ACTACACCTGTTTCGGATTTAGGA	TRCN0000466869	BRICD5	5.85057	5.33786	5.22549	4.85713	6.01892	5.53799	5.31309	5.20384	5.69146	5.04025
TTCTAAGGTTTTCCACCGATTGAC	TRCN0000466870	MAP3K9	0	0	0	0	0	0	0	0	0	0
ACAGCGAGTAGACGACGTGCACTT	TRCN0000466871	XLOC_l2_015196	7.19868	7.43591	7.28316	7.66604	7.06814	7.33963	7.31474	7.09849	6.86292	6.99972
AGCCCGCAATCGGTGTAATCCGAA	TRCN0000466872	ZBTB14	3.35588	2.70698	3.66725	2.03886	4.06313	3.04487	3.4641	2.55982	3.54119	2.8519
GAGACGCATTACAAAGCGAACTGG	TRCN0000466874	RPL14	6.57429	6.39134	6.48274	6.0508	6.62257	6.0657	6.51802	5.67294	6.40043	5.76101
CAGAATCAGGTTTACTGGTATCGG	TRCN0000466875	TMUB2	6.47446	6.11265	6.18044	6.7376	6.0363	6.06189	5.80295	6.52705	5.94739	6.01276
CCCACCACTCTGTACATCGGTATC	TRCN0000466876	GTF2H2C_2	5.27014	5.60152	5.86348	5.75106	4.74592	5.3876	5.64254	4.48499	4.90068	5.03671
TCAAATGTGCCTGTTATATCTGGA	TRCN0000466877	FAM189B	5.1328	4.84035	5.32245	4.85713	5.3498	5.33799	4.82856	4.46052	4.99446	5.17215
AAAATCGACTATGATTGACAGGTG	TRCN0000466878	LDLRAD4	5.94311	4.87701	4.60933	5.00415	6.01892	5.52696	5.64725	5.7757	5.99354	5.79918
CTTATAACGTTATGAAACTCGTCA	TRCN0000466879	WARS2	5.29376	5.04751	5.61818	4.04842	5.8474	4.7645	5.82803	4.78612	5.47936	4.92989
CTTTTGTGTCCATAAGCAAACTTA	TRCN0000466880	TNK2	4.4187	4.30746	3.93596	2.85169	4.55416	4.70704	4.54572	5.05814	4.61768	4.88327
TTCTGCCACACGAGTAAAGTCAGG	TRCN0000466881	F2RL1	5.47	5.63401	5.83089	5.57405	5.92409	5.85259	6.118	5.61425	5.95552	6.13883
TGTTTTCCATCGATGCATCTGTTC	TRCN0000466882	CRACR2A	5.1328	5.28428	5.22549	4.50872	5.37392	4.80158	5.00388	4.47526	5.65945	4.43277
ATGCGCACAGCTCCGACGCATCGC	TRCN0000466883	ZNF670	3.48463	3.35275	1.84839	2.85169	3.2548	3.24656	2.06421	3.38074	2.46876	3.48251
TCGGACATATCGGTAGCCCTTAAC	TRCN0000466884	MECP2	5.27014	5.53426	4.60933	4.69342	5.70254	5.56519	6.08023	5.04174	5.706	5.46642
AAAATGTACACACCAACGGATATA	TRCN0000466885	BABAM1	5.75168	4.36021	4.05362	4.69342	5.6723	5.20593	5.31309	5.48433	5.59582	5.5409
AGCTTAAAAACTGCCTTGGATCCA	TRCN0000466886	MAPK15	6.64028	6.28624	6.10067	5.47668	6.43877	6.30398	6.85242	6.60168	6.44155	6.29243
AGATGTCCCGTTACCGATCACATT	TRCN0000466887	MC3R	4.63759	4.13657	4.82325	5.37225	4.60163	5.04519	4.33442	5.41979	4.41436	4.94888
TTCATCCCCTTAATACCGCCCGAC	TRCN0000466888	ZNF404	3.90847	4.1665	3.13798	3.74813	3.19417	4.08071	3.50615	4.52331	2.57816	4.01662
ACTACAACCCTCCGACTTTGTTGC	TRCN0000466889	MRM1	5.37353	4.53096	4.60933	3.74813	4.57214	4.35463	4.78653	4.45558	4.43777	4.30889
AGCTAACGCTAGCCCCCCAGCATA	TRCN0000466890	GLB1L3	5.82648	4.87701	5.12154	5.00415	6.03846	5.72812	5.99421	5.48675	5.97165	5.79498
GCTGCCCTGCGGATGCATCATGTC	TRCN0000466891	TP53I11	7.66734	7.91939	7.72573	7.68796	7.83098	7.60512	7.74773	7.11583	8.41547	7.20716
CATAATACTATGGATAAGCGACCT	TRCN0000466892	HEXDC	6.45887	6.27254	6.35103	6.46039	6.25802	6.0349	6.33767	5.9493	6.18212	6.09006
TCCCGTTGTTACCCCTGCTCGTAG	TRCN0000466893	PQLC2	7.31292	7.21388	6.66017	7.3732	7.16413	7.49907	6.71576	7.53863	6.92015	7.22128
CAACACTGTTCCATAAACGAGCAA	TRCN0000466894	CSRNP2	5.31701	5.40215	5.69262	6.0508	5.47615	5.06819	5.00754	4.26525	4.97858	4.85939
AAGTCCGTTAAAACGGCACTGCAC	TRCN0000466895	YWHAB	4.9516	4.10601	4.05362	4.50872	4.90099	4.68736	5.60192	5.22143	5.24397	4.85537
GGACCGACAGCTTCCTTACACCTG	TRCN0000466896	GLUD1	5.98725	6.72373	5.92653	6.46039	6.37361	6.64984	5.80716	5.98234	6.37488	6.65239
ATCATATGTGCTTACTCGCCCGGG	TRCN0000466897	ZACN	5.27014	4.78355	3.93596	4.04842	5.18039	5.22653	5.49375	5.11569	5.22391	5.38231
AGGGAGGCTACCTCACCCTAGGGC	TRCN0000466898	BPESC1	5.02401	5.07932	5.17445	4.50872	5.28586	5.59718	5.3424	5.56918	5.14431	5.1094
GGAACTACGTCGAAGAGGGAGACG	TRCN0000466899	EEF2	3.8136	4.04288	4.05362	4.85713	4.1049	3.88732	3.97144	4.90333	3.91937	3.71325
CGTCTATCTTTTACGTATTCCCAC	TRCN0000466901	NO_MATCH_126	5.09296	5.63401	4.26355	5.37225	4.76689	5.199	3.99378	5.72318	4.80939	5.1786
ACCACAGTACACCCTTGCTTCGCA	TRCN0000466902	TUBB	4.44003	4.28035	4.05362	4.69342	4.58401	3.97107	5.02933	3.09303	4.36024	4.14731
ATCAACATTTATAATTTCGACAGA	TRCN0000466904	ADGRE1	0.967661	2.11027	0	0	1.248	1.27212	0.9241	0.293942	0.835939	1.29509
TACAAGTACATGTAGTCAGCCATA	TRCN0000466905	TFPT	6.32769	6.61941	6.62259	6.11692	6.28734	6.20367	5.96812	5.88823	6.08536	6.0037
AACAGACCGCCGCTGATACATACG	TRCN0000466906	MAST1	1.95122	0.45274	1.20194	2.03886	2.21233	1.72231	2.79829	1.63654	2.81116	2.69879
AAGATGATAGTCAGCAAGCCAAGG	TRCN0000466907	U2AF1L4	6.37829	5.95012	5.53969	5.75106	6.61102	6.1757	6.57098	6.15393	6.55162	6.11549
AGTGGCGTCGTCTGATCTGAAAAA	TRCN0000466908	MRPL49	5.94311	5.57945	5.27479	5.00415	5.75071	6.11808	5.6636	5.56918	5.65945	8.72162
ATATTATGATTATTGTACTAATCC	TRCN0000466909	GLRX3	1.3745	1.07444	0	0	1.82936	1.55869	0.9241	2.0579	1.88907	1.80899
CCCCCAAGAAGTAACGAAGAGGGA	TRCN0000466910	PHF5A	7.34436	7.88606	7.83659	8.14944	7.08806	7.81686	7.03134	7.24682	7.09048	7.84189
TCTCCCGACCTTGTTACGGACCAA	TRCN0000466911	RXRB	5.43856	5.37678	4.68422	5.00415	5.14878	5.44731	5.77312	5.61425	5.10463	5.51565
TAACGGTAGTCAGATCAGTGCATC	TRCN0000466912	OPCML	6.58869	6.77805	6.73253	7.2607	6.46948	6.61901	6.70902	6.30452	6.32866	6.56155
CTCAGGTTCATGAAGTTACTCGTT	TRCN0000466913	RBFOX1	5.23396	5.56828	4.05362	3.36844	5.57755	5.14953	5.06493	3.47171	5.1264	5.3541
ATTTAAACCAAGGTTTTCACCTTT	TRCN0000466915	AUP1	4.8276	4.22455	3.66725	3.74813	4.83301	4.61631	5.13361	5.21851	4.97858	5.17538
TAAGGGTGCGCGTCTAAAGGAAGA	TRCN0000466916	LACRT	7.4348	7.3374	7.30705	7.23115	7.42219	7.32219	7.64739	7.48443	7.41048	7.17607
ATATCTAGCATTCAAACTCTACAT	TRCN0000466917	USP37	5.58935	4.36021	5.00951	4.04842	5.68887	4.83773	5.41868	4.21347	5.67431	4.84729
ACAGTTATCTGCATCTACACACCT	TRCN0000466918	PDILT	5.06577	4.36021	4.53034	5.37225	4.72464	4.39158	4.79078	4.36355	5.14074	4.37778
CTCCATATCTTCTCTAGTATATTA	TRCN0000466919	APCDD1	5.06577	4.72443	5.22549	5.00415	5.20749	4.87299	5.57994	5.5084	5.39216	5.27805
CTTACGAAGTAAATTCTCACCAAT	TRCN0000466920	NR1I2	5.78541	6.00911	5.79754	6.11692	5.96095	5.77548	5.80716	5.85857	6.10194	5.63301
TCGAAGCCCTAATCGTCAAGTCCT	TRCN0000466922	CXCL3	7.05054	6.71363	7.34217	6.81931	6.91568	6.81307	7.03134	6.2513	6.85316	6.4985
GCTGACTAAAGAAACCACTCAGTG	TRCN0000466923	DPY30	0	0	0	0	0.836557	0	1.04312	1.14095	0.970461	1.87401
TAGCATTTGAACGATATGTGGGTC	TRCN0000466924	IDH3G	5.33988	5.29786	5.32245	4.69342	5.18818	5.16384	5.15359	5.34422	5.38615	4.76825
GGTTCACAGTTTTTGAACTCAACC	TRCN0000466925	CHI3L2	6.70778	6.24476	5.98694	5.75106	7.03178	6.53344	7.88303	6.44211	7.51805	6.66966
TACCTCGCCGGTTGCGTTCGGTTC	TRCN0000466926	PZP	1.95122	0.45274	2.90736	0	1.94428	0	2.57943	0	1.88907	0.216047
ACAATTTAATTCACAAAATTTTTC	TRCN0000466927	CHRD	6.28118	5.9757	6.23127	5.75106	6.65527	6.58486	6.57469	6.70738	8.44358	6.90177
AAAGATGGGCGAAGTCCGGCACCA	TRCN0000466929	ABCA11P	5.75168	5.27056	4.88805	5.13756	5.71609	5.7233	6.02707	5.11255	6.00535	5.46114
TCTTGAACCTCGAGATTATGACTC	TRCN0000466930	SLC25A44	5.88208	5.55703	5.27479	6.18015	5.37392	5.91736	4.87342	6.45208	5.28328	6.33779
TAGCCCGGTCTCGACCTCAATAAC	TRCN0000466931	ODF2L	6.8698	7.10219	7.18343	7.03988	6.80091	6.77162	6.46438	6.74332	7.04356	6.55537
AAAAGCACTTGGCGTCCAACCTGT	TRCN0000466932	RPP25	5.11964	4.28035	4.68422	5.25967	5.31818	5.0983	5.96058	4.86282	5.5347	4.63859
TGTGTTTCTCCCCGGCAATAGAGC	TRCN0000466933	POLE4	6.69896	6.80683	7.17046	6.77903	6.79071	6.7646	6.82465	6.65226	6.77143	6.72799
AATTGTACTGGTACGATGCTTTCG	TRCN0000466934	ACOX2	3.99748	3.18745	3.33677	2.85169	4.12128	3.32505	3.58674	2.61408	3.94411	3.70434
CACCTCTGGTTATAGGTGCTGATA	TRCN0000466935	LYPD5	6.09874	6.61399	6.32786	6.85849	6.27824	6.63707	6.5548	6.12464	6.49972	6.5677
TGAGCTCAACGTTATCTTCTCGCG	TRCN0000466936	NOTUM	5.47	5.80547	6.4616	6.0508	5.6011	5.57057	5.54507	7.00766	5.59582	5.77171
TTCGCATTGGCCCGTCCAATCATC	TRCN0000466937	HSD17B8	6.44838	6.27941	6.32786	5.83203	6.32318	6.27791	5.74487	6.08035	6.07046	6.35924
CTGACTCAGCCGCGCGCCGTCCTA	TRCN0000466938	CAPG	4.58111	5.03134	4.88805	5.13756	5.15675	4.57407	5.54255	5.084	4.70712	4.9639
ATTAGCGAAGTGTTGCCACCTGTG	TRCN0000466939	RASSF4	5.00982	4.25272	4.35807	3.74813	4.96136	4.58475	5.16347	5.47703	5.29614	4.96016
ACAATACCCGGATAGGTCCACTCT	TRCN0000466940	TMEM256	7.87345	7.37313	7.95473	7.17017	7.82911	7.62076	7.99246	7.15601	8.09672	7.24299
TCTGTCGACTCCGTCACCAGAGAT	TRCN0000466941	CDK5R1	4.63759	4.10601	4.26355	2.03886	4.64758	4.43941	5.49896	4.46052	4.3541	5.96878
CGAATCTAATAAGTATAACGCTGT	TRCN0000466943	DTX3	5.85057	5.72732	5.49878	5.9815	5.19206	5.49902	5.12013	5.75773	4.81387	5.4209
TATCTTCATCGTTGTCGTTGCAGG	TRCN0000466944	GCM2	2.94292	3.40389	3.13798	0	3.97576	3.9214	3.27033	2.84337	4.56549	3.41856
CACTTTGTAGCGCTGGGGCCCTAC	TRCN0000466945	SRP9	6.854	6.73875	6.78452	7.07357	6.77526	6.65997	6.65281	6.54112	6.56098	6.29688
CCCCACATGGCGCCATGTGGGGGC	TRCN0000466946	ACADS	2.75146	2.22847	2.29321	2.03886	1.90698	2.0026	1.6794	2.68339	2.13808	2.37857
CCGTTTGACTCAATTATGTGCTTA	TRCN0000466947	ZSCAN26	6.07167	5.66579	5.95705	5.9087	6.23938	5.61811	6.19554	4.96726	6.40638	5.63535
TTTAAAGCAATGTTTATTCGGAAC	TRCN0000466948	RRM2	4.981	4.4842	4.44677	3.74813	5.20365	5.0529	5.7558	5.79735	5.20697	5.85259
AATCTATCATGCTATATATCGTTA	TRCN0000466949	CLCC1	1.3745	1.30716	0	0	1.41673	1.16238	0.651809	2.1587	0.687571	1.74089
AAAAATGGGCGCTCTGAGACACAC	TRCN0000466950	ZNF680	3.16413	2.93272	1.20194	0	3.51243	3.98725	3.57691	4.9392	3.79797	5.59252
CTTCCGCGACGGGCGACCCGGAAC	TRCN0000466951	RBM4B	4.76137	4.8588	3.66725	4.69342	4.89624	5.01393	4.3633	5.07436	4.25872	4.74671
CGATTGCCGTTTTAGCATTAGGCG	TRCN0000466952	LAPTM4A	7.18611	7.77632	7.43183	7.42632	7.01325	7.62723	6.68977	6.87322	6.56098	7.51619
TAAAGTCTGCATATGCCAAGCTGG	TRCN0000466953	SNAP47	7.60261	7.53959	7.93187	7.3732	7.73514	7.47489	7.89099	7.17644	7.63662	7.30914
CGCCCAAGTATTAATTACCCAGTC	TRCN0000466954	43352	3.05776	4.1665	4.60933	4.50872	3.0815	3.7231	4.34024	3.8713	3.91103	3.79108
GTGCAGCCCAAAGGGTGCATCTCC	TRCN0000466955	MRPL18	6.80962	6.27254	5.76341	5.9087	6.81859	6.62161	6.58208	6.91974	6.79088	6.33635
AGTAAACTATATCATTCACATCGA	TRCN0000466957	GALNT6	4.60018	3.75848	3.80786	4.29685	4.75119	4.09572	5.31605	3.67257	4.88799	4.67553
TGCTAACGTTGTCCTTGTTTGCCC	TRCN0000466958	ZNF264	4.23566	4.30746	3.51145	4.50872	4.29736	3.9547	4.35182	4.10397	4.3167	4.12744
TGATTTTGACAGATTGTTTCTGGC	TRCN0000466959	ZDHHC22	4.28364	4.53096	3.51145	4.69342	3.70945	4.86426	4.89336	5.24741	4.02363	4.9898
TGTTCACCGCTGGTTGAATTGGAA	TRCN0000466961	TECRL	0	0	0	0	0	0	0	0	0	0
ACAAGATGGATAGCATCTCGGTTG	TRCN0000466962	ZNF131	2.36211	1.98152	1.20194	0	2.51468	1.16238	1.30371	0.610983	1.92265	1.34181
TGTCGCGCTGGACGTACAAGTCTT	TRCN0000466963	CHMP4A	6.72526	6.35931	6.94539	6.24072	6.53053	6.1144	6.46837	5.64063	6.59912	5.8384
TACCGGGCAGGACGAATCGCAGGC	TRCN0000466964	CDO1	6.20846	6.65151	6.44016	6.18015	6.1161	6.08086	4.87342	5.11255	5.76735	6.01456
GGCGGTGACCAAATCACCCCTTGC	TRCN0000466965	AICDA	6.92	7.21746	6.94539	7.17017	6.9039	7.00609	7.17836	7.00259	6.65763	6.63959
GACGGAGTTGGTCTGACTGTAAAT	TRCN0000466966	RAD51D	4.8437	4.50777	5.17445	4.29685	5.27492	4.27777	5.0508	4.59701	4.99446	4.20531
TAACCAAGCCATCAACATTGAGGC	TRCN0000466967	NSMCE4A	6.26334	6.3463	6.88318	6.40852	6.28916	6.10702	6.10095	5.62969	6.0946	5.90409
CTAACCAAGCCGTAATTCCAATCG	TRCN0000466968	TECR	6.45887	6.66729	6.71478	6.7376	6.2186	6.85556	5.92421	6.23552	6.39894	6.45666
AATCAGTGCATCGAGCAACCATTA	TRCN0000466969	NO_MATCH_21	5.00982	4.66278	4.68422	4.50872	5.22653	5.00601	5.3937	5.04174	5.08992	4.93371
CGTCACTACGCGACTGGTTTAGTC	TRCN0000466970	NO_MATCH_124	4.05391	4.62016	4.1624	5.25967	4.20818	4.45113	4.09368	4.87028	4.46081	5.40173
TTAAGTTAGCCAGTTCCTGTGTAT	TRCN0000466971	BCL2L2	5.66376	5.67623	5.22549	5.57405	5.97454	5.83481	5.81554	6.25273	5.7604	6.34498
TGGCTTTTGCAAAACTGACTTGGT	TRCN0000466972	VSX1	5.20933	5.38952	6.07307	4.69342	5.32173	4.73606	4.21273	2.8881	4.81834	4.43277
GCGCCCTTACAGAGCGCGTTGTAT	TRCN0000466974	REXO5	2.68155	2.33771	1.20194	0	2.8845	2.18203	1.09914	3.55728	2.22139	2.80265
CGTACTACTGGTTGTAATCGATAG	TRCN0000466975	NO_MATCH_122	5.58935	5.67623	6.58399	5.13756	6.36676	5.52141	6.50512	5.36018	6.22144	5.28703
AAGATTGACTTAACAATATTTTCA	TRCN0000466977	PRAME	4.10822	2.53413	1.20194	3.36844	4.16933	3.24656	3.6062	3.45198	4.33552	3.48251
TTACTTGGCCAGTTCCACACTACA	TRCN0000466978	PSG1	5.31701	4.93031	4.68422	3.74813	4.76689	5.199	4.91303	5.23592	4.38454	4.94888
ACGCTGAGGCCAGTGTCCTACTAC	TRCN0000466979	NOB1	4.39705	4.33408	4.35807	4.29685	4.67557	4.98199	4.5707	4.84403	4.51135	7.08459
ATAGACGTTACGCATTAGAGGAGG	TRCN0000466980	TSEN2	3.84593	3.79725	2.90736	2.85169	3.53706	4.3421	3.16927	4.14755	3.30697	4.44887
ACGAACGGCGAAGTCCAAAGCAAG	TRCN0000466982	EMC6	6.30462	6.16547	5.83089	5.9815	6.32141	5.99143	5.98865	5.91008	8.64184	5.85661
TATCGTATGCAGTGATGCCATGTC	TRCN0000466983	ZNF626	5.35119	5.18544	5.95705	5.00415	5.16862	5.13508	5.42417	5.51555	5.34959	5.02602
AACCGCTAGTGGTACGGCGCCTCA	TRCN0000466984	LASP1	3.8136	3.45328	3.51145	2.03886	3.72024	3.7423	4.62418	3.4117	3.54119	3.74836
CATCTGGGATGTCAAGACGTACAA	TRCN0000466985	PLEKHG3	0.711152	0.45274	0	0	0.836557	1.72231	0	2.34134	0.687571	2.8519
TCACGGGATGAGCTCCAAAAATGA	TRCN0000466986	HIST3H2BB	6.83399	6.95135	7.31885	6.89664	7.17692	7.05681	7.72788	7.09531	7.55466	6.986
TAGGGTTTGACCTTCGTCGAGAGG	TRCN0000466987	SP6	5.58935	5.01499	5.22549	5.13756	5.61273	5.57057	4.68035	5.48917	5.24397	4.90677
TTTGATACTTCGTTTTAAGAATTT	TRCN0000466988	CD8B	4.48177	3.35275	3.51145	3.74813	4.62479	4.30385	4.46807	4.6799	4.39055	3.79108
CCATTAATTGGTTTACTCTGACCC	TRCN0000466989	RIT1	6.1897	6.17287	6.10067	5.00415	6.12425	5.96308	6.11121	5.23592	6.19076	5.67467
TAGACGGTTTTATACGCTCAGCCA	TRCN0000466990	EFHD1	4.81133	5.74725	6.01623	6.0508	4.60745	5.16384	3.6254	3.94371	3.74264	4.8634
CCCTGTGGATACATCTAACCATGC	TRCN0000466991	AP1AR	6.31043	6.87638	6.8672	6.81931	6.26172	6.47726	6.59432	6.14013	6.25807	6.34641
ACTAGTCCCATTTAAAGACCATTC	TRCN0000466992	FBXO3	4.37507	4.04288	4.44677	4.50872	4.78756	4.53057	5.56261	4.30977	5.07879	4.60546
CTGAGGTAACTTTCACCTCCACCT	TRCN0000466993	MGRN1	4.74432	4.70417	5.00951	4.29685	5.22275	4.89031	5.82803	3.78721	5.24397	4.67553
GGAGCTTACAACCGCTGACGTTAG	TRCN0000466994	SLAIN1	6.90474	7.56228	7.38769	7.85226	7.39382	7.27519	7.6249	7.5091	8.69199	7.06992
AATGCCTGTAAACGACAACTGTGT	TRCN0000466995	ASF1A	6.9162	6.25872	6.04493	6.11692	6.96416	6.77396	7.39246	7.04682	6.86616	6.70024
AACTTACCAGCTTGCCCCCCGTCA	TRCN0000466996	LY6H	7.054	6.5128	6.54434	5.37225	7.09637	6.52792	7.4821	6.69589	7.40232	6.3943
TGGTGTATAAAAGTACCGACCGTC	TRCN0000466997	AP4B1	3.87754	3.54726	4.60933	4.04842	3.74158	3.44707	4.6337	3.57563	4.51135	3.74836
CCAAACTCTCTTCACTCATTACTC	TRCN0000466998	BTD	6.3334	6.33316	6.71478	6.51045	6.21288	6.34537	5.96435	6.31411	6.08165	6.08835
GAGTCGCTCCAGCTTCTTACAACA	TRCN0000467000	TBX22	4.05391	3.45328	2.29321	4.50872	3.43593	3.66393	3.82962	4.34228	4.1424	4.33222
TATCTTTTAGTCCTAATTAGTTCC	TRCN0000467001	PIKFYVE	4.92158	4.55378	3.80786	3.74813	4.83797	5.0529	4.56574	4.77426	4.65812	5.01884
GGTTATATTCTAATGCGACATACC	TRCN0000467002	RUNDC3A	6.03008	5.67623	5.45668	5.25967	5.89819	5.75672	6.69773	6.28514	5.75342	5.56571
ACATATTCCTGAGATAGCATTCCT	TRCN0000467004	PHF20L1	5.4172	5.17075	5.32245	3.36844	5.86939	5.47626	6.49211	5.34422	6.23152	6.24405
TCACATAAATCGCGGGAGCTGACA	TRCN0000467005	SLC25A39	6.54013	6.63555	6.54434	7.23115	6.50423	6.59809	6.8288	6.71671	6.27116	6.33057
AACACAACTGCTTAACGTGATTGC	TRCN0000467006	SERINC2	5.97269	6.23773	5.92653	5.9087	6.08512	6.27462	5.96247	6.31001	6.23987	5.87857
TACTGCGCTTTGTGACAAACGGTT	TRCN0000467007	CSF1R	5.81019	5.54569	5.95705	6.35473	5.83256	5.47052	5.49896	6.13859	5.80385	5.6563
CCTAATCTACTCTTGTATTGAAAG	TRCN0000467008	HK2	1.69148	2.70698	1.84839	0	2.63362	2.34159	0.9241	1.80151	2.35037	1.5149
ATACCCTGTCGGTTGGTCAATCAC	TRCN0000467009	ULK4	4.81133	4.07479	4.26355	3.36844	4.82803	4.4276	4.99283	4.91779	4.86658	4.78947
CATTAATGCTATATTACTCACAGA	TRCN0000467010	CSNK1G2	4.21106	4.76411	4.35807	5.57405	3.7936	4.99004	2.91213	4.49467	3.45201	4.71156
ACTGTTACGCCTCCAGGACCGCTA	TRCN0000467011	AK2	7.26591	7.07089	6.66017	7.20098	7.43862	7.26028	7.20972	7.52335	7.33999	7.1833
GACCTTCGTGTCCCGTTGGGCACG	TRCN0000467012	IKBKE	2.94292	3.29973	3.13798	3.36844	2.90356	4.22416	3.54701	4.96379	2.98016	5.4977
TAAAAGTATTAAACATGTTCTTAT	TRCN0000467013	HIST2H2AB	4.23566	4.33408	2.63272	4.29685	4.15349	3.47028	3.87043	3.0543	3.85995	3.8569
TTGCCATGATGAACCCCCTTACCA	TRCN0000467014	TPM3	5.6728	5.22863	5.92653	3.74813	5.72147	5.60244	5.85675	5.04503	6.05918	5.12618
AAACGAGAGTGGATTCCGGTTATC	TRCN0000467015	CABS1	2.81815	2.43926	4.26355	3.74813	3.313	3.86997	3.23325	4.83644	3.58379	4.54185
AACAATATACGTGGATATGACGCA	TRCN0000467017	PRKACG	4.16055	4.36021	3.33677	4.50872	4.15349	4.31671	4.90126	4.90333	4.05425	4.11405
ACGCATAGGCGATTCACTTTACGA	TRCN0000467018	ZNF23	3.11192	4.25272	2.63272	3.36844	3.70945	3.7231	4.31089	4.10397	4.09164	3.5636
CGTGGCCACCAATAGGTCAGCGGT	TRCN0000467019	TTI2	6.30462	6.59211	6.41839	6.65098	6.07465	6.46864	5.81763	6.44211	6.11834	6.62903
TTCATTTTCCATGGAAACCTATGT	TRCN0000467020	SLC25A33	4.65594	4.1665	2.90736	2.03886	4.63052	4.65734	4.73883	5.39675	4.81387	4.75967
GAGAAGGTCCATTGGGGCTGACTC	TRCN0000467021	CPT1B	4.92158	4.84035	5.12154	3.74813	5.01494	4.80158	4.52541	4.92138	4.68772	5.00076
TGCTTCTGCTGGGTACGCTTGCTA	TRCN0000467022	SIDT2	4.60018	4.19581	4.82325	3.36844	5.17647	4.27777	5.52476	3.2383	4.4891	3.22027
ATTACAAAATGAAGAGACTAGAAG	TRCN0000467023	TKTL2	3.26319	2.86132	1.20194	3.74813	3.23988	3.44707	3.00303	3.92237	3.0117	3.98753
CCAGATAGTCAACAAACTCACATC	TRCN0000467024	TM2D2	5.99448	6.43502	6.78452	7.07357	5.988	6.31043	5.58975	6.17664	6.05351	6.10029
CCATGATCGTCGAGCGAATAGGTC	TRCN0000467025	KIF24	3.52511	3.54726	2.29321	0	4.02011	2.91555	2.14627	3.31674	3.84251	2.69879
AAACTACTGAGCCCATGATGCACT	TRCN0000467026	KRTAP10-3	7.42413	6.78771	6.4616	5.9815	7.52809	7.17278	7.95073	7.60265	7.20919	7.08459
CGTGATTGTCTTAACGCGGAATCC	TRCN0000467027	PDIA3	2.81815	2.86132	3.13798	3.36844	2.35765	2.81033	3.82132	3.51037	2.59908	3.57342
CGACTAAGAACAGAGCAATGAGGG	TRCN0000467028	ETNK1	6.32196	6.72876	6.93009	7.34589	6.30895	6.34851	6.56975	5.94402	6.09644	6.99972
CCCACTCCTTGTCATCCAGAGAGG	TRCN0000467029	PBDC1	6.28118	6.57548	6.85103	6.35473	6.64681	6.35164	6.52954	5.90102	6.50111	5.95757
CCCCGAAGACACACTGGGCAACCC	TRCN0000467030	ARF5	5.76864	6.41646	6.07307	6.7376	5.48567	6.06189	5.50934	5.40959	5.08622	6.02355
TCATCGATATATTGTGACTATTAG	TRCN0000467031	MRPL39	5.00982	4.33408	4.53034	3.74813	5.02803	4.46275	4.72109	4.48984	4.86226	5.4209
AATGGGATCCGGTGGTTCCAGCAG	TRCN0000467032	GRAP2	3.60282	3.12786	2.90736	2.85169	3.54921	3.62309	3.4208	3.77138	4.06932	4.56665
TATCTGGGCGCTCCACACCTACCC	TRCN0000467033	ABRAXAS2	5.51089	5.60152	5.61818	6.24072	5.6723	5.51026	5.25262	6.38734	6.01511	6.23479
AGCACTCCACTGTAGAATCTAGAC	TRCN0000467034	CNDP1	4.76137	4.4842	4.95006	2.03886	4.52983	4.53057	3.27033	3.9786	4.55483	4.52676
TAGACGGCAAACCGAACAATATTT	TRCN0000467035	RPS4Y1	5.72587	5.38952	5.65588	5.37225	5.64707	5.38149	6.09752	5.83211	5.79481	5.55831
CCCGTTGAGCGTCTTGCGCTGGGC	TRCN0000467037	MTMR14	5.69958	5.94149	6.15434	6.46039	5.61273	5.60244	5.5651	5.71492	5.08251	5.5434
ATGCTACGCCCGAGCGTATCCGTA	TRCN0000467038	SULT1A3	4.18603	3.83501	3.33677	2.03886	4.56018	4.21044	4.4358	3.86385	4.5866	4.25499
TTGTCCAAACTAATCCGTTCCGGA	TRCN0000467039	TESPA1	4.44003	3.8718	4.35807	4.29685	5.04958	4.39158	5.13695	5.14977	5.28972	4.94888
GACATATCCCTACTGGACTTCCCC	TRCN0000467040	PGLS	6.11209	6.12794	6.04493	6.60564	6.22619	6.38866	5.80295	6.59608	6.31923	6.25934
TAGGCTAACGAATTTCATACGTCC	TRCN0000467041	CDADC1	7.28961	7.62289	7.14417	7.40001	7.30252	7.61816	6.96222	7.31938	7.18431	7.35755
ACCCCTACGATCTTGCTGCGAGAT	TRCN0000467042	IL23R	6.64488	6.75853	6.60342	6.65098	6.64823	6.59809	6.25993	6.92243	6.27604	6.80504
CTCTCAGATTCCCATTCCCCGGAA	TRCN0000467043	CACNA2D4	6.33909	5.64468	6.44016	6.60564	6.41073	6.01924	7.12033	5.91369	6.79201	5.74153
GCTTAACGGAGGCCGATTATCACG	TRCN0000467044	ZNF550	6.07848	5.72732	5.69262	5.75106	6.35987	5.96716	6.23201	5.77172	6.25148	5.83228
ATTCCTTGAAGTCGGTAGCTTGTG	TRCN0000467045	ZNF764	3.90847	2.53413	2.29321	3.36844	4.05463	3.51562	3.40976	3.8787	3.90264	3.81611
ACCTGGACCTAACAACAGGTACAA	TRCN0000467046	C1orf27	3.16413	3.54726	2.29321	4.04842	2.90356	4.08071	2.27345	3.04116	2.39889	3.73091
AAATTTTAGCTTCAAAAGTCAAGT	TRCN0000467048	NDUFA7	5.03807	3.94269	1.20194	2.85169	5.13271	4.73606	5.15359	5.01846	5.74406	4.5064
TTGATAAATGTCCAAAATACATCT	TRCN0000467049	FAM32A	2.26983	1.98152	2.29321	0	2.35765	2.48524	2.09208	1.60116	2.22139	2.13503
ATAGCCAAGTAGACCCTCATTTTT	TRCN0000467050	SPHK1	5.65467	5.65527	4.95006	4.29685	5.72683	5.80773	5.75362	5.20089	5.6669	5.48475
CACATCTCGATGTGCCCCTACTTC	TRCN0000467051	TTC9B	7.46112	7.60114	7.96978	7.57488	7.61523	7.4849	7.4373	7.38196	7.55265	7.34972
AACGGTAAACGTGCGTAGCCTCTG	TRCN0000467052	RALGAPA2	4.67405	3.24468	4.44677	3.36844	4.56018	3.49313	4.33442	4.47526	4.67299	3.95032
TCCTGGTGCGGGTACCTTCGAGCA	TRCN0000467053	RAC2	6.23921	6.18753	6.37383	6.11692	6.06198	6.15078	5.70931	6.1524	5.75808	5.76315
AGTCATTATCCACTGCTTCTACTG	TRCN0000467054	DOCK8	6.42718	5.7071	5.00951	5.75106	6.24873	6.65238	6.33912	6.32228	6.2938	6.71585
TTCCACGCCAAAAAACCCCTTACG	TRCN0000467055	OR10W1	3.60282	4.28035	4.26355	4.29685	4.29736	4.13981	3.96392	4.78612	3.93591	4.716
AGATTTTCATGCAACTTTTCTCGA	TRCN0000467056	MT1E	6.77227	6.03367	5.53969	6.18015	6.7452	6.64475	6.97444	6.79904	6.77027	6.90275
CCTCTATCCGAATTATGGTTCAGC	TRCN0000467057	ASPM	0.398958	0.45274	0	0	0	1.64282	0	3.47171	0	2.54755
CCGGTGCGTTAATTACAAGCCTGG	TRCN0000467058	HEATR1	7.63996	7.9943	8.13907	8.27059	7.6007	7.87019	7.40154	7.42117	7.529	8.42611
CCGGAGGTCTCTCACAATCTACTA	TRCN0000467059	TMOD2	3.96842	3.8718	2.29321	4.50872	4.41496	4.03474	3.38744	4.0525	3.85125	4.0094
GCGGAGGTTCGGGACTCGTTCATC	TRCN0000467060	NMUR1	5.66376	6.04982	5.17445	5.83203	5.66114	5.58127	5.26798	5.74563	5.72039	5.11949
ACGAAATATTGCTAAGACTAAATC	TRCN0000467061	GALNT15	0	0	0	0	0.135171	0.234987	0	0.293942	0.687571	0.403914
ATAGTAGACTGGCCCTGTGATGCC	TRCN0000467062	FSBP	6.55975	6.23066	6.25603	5.47668	6.6168	6.52792	6.70564	6.18414	6.75754	6.24405
TCGGACAAAATCTCATTTTCATAA	TRCN0000467064	EZH2	4.4187	2.43926	3.13798	2.85169	3.90185	2.88132	3.48528	2.46459	2.96412	3.08948
CAGCGACGATACGTCTCCGCGCAG	TRCN0000467065	GABPB2	5.07943	5.27056	5.17445	4.85713	4.94306	4.89889	4.71213	4.07847	4.78221	4.99712
TCTGATCAAATTACTATTACAATT	TRCN0000467066	PPP1R7	4.35275	3.8718	3.80786	4.69342	4.91984	4.37937	4.96295	4.58347	7.29021	4.87138
TTGCGAAATGGGACGTCCTCAGGT	TRCN0000467068	IP6K1	5.05199	4.72443	4.35807	5.37225	5.37392	5.1278	4.34024	5.6098	5.40706	4.99712
GAAGAGGTACACTCTACTGTTCAT	TRCN0000467069	UBE2L6	6.59345	6.553	7.01957	7.07357	6.76357	6.56343	7.02413	6.09791	6.89711	6.33057
CGTCCTCTCCCGCCCGCTTAGCAG	TRCN0000467070	XLOC_l2_001669	5.3624	5.4394	5.83089	5.37225	5.89104	5.49902	5.8709	5.4549	6.13455	5.30778
GCCGAGATTTATCTGATCGGGAAA	TRCN0000467071	TPD52L3	7.88711	7.75678	8.03561	7.55116	7.83098	7.69776	8.28891	7.60153	7.86537	7.32812
CTGGAACAGATCCCTCCGACATAA	TRCN0000467072	PRKCG	5.02401	4.94765	4.75541	3.74813	4.73531	4.71678	4.35182	5.15588	4.70229	5.22918
TGCAGCGACGCCTCGATCAATGGT	TRCN0000467073	MAP3K19	2.88188	2.62314	2.63272	0	2.95928	1.93747	2.17262	0	2.51352	1.5149
TGTTATTAGCTCGGCAGTGATAAT	TRCN0000467074	PRMT1	4.79487	3.45328	4.44677	4.85713	4.57809	4.21044	3.90227	3.58472	3.82486	4.01662
GAATTTCCCGCCGTAGCTTTTCAC	TRCN0000467075	KCNMA1	6.27526	5.56828	5.83089	5.9087	6.54578	6.28447	6.2843	6.28514	6.59392	6.33923
ACCGTTCCATCCTACGTAGTTTCC	TRCN0000467076	DLX6	5.98725	5.47571	5.57947	4.69342	5.45045	5.74249	4.59525	5.23592	5.61649	5.29002
TTCTAACCTCCATTATGTCATTCT	TRCN0000467077	CARNS1	5.59887	5.36392	5.00951	4.50872	5.82258	5.53248	5.92808	5.72112	5.74641	5.56817
GTACCATCTACACTATCAATTAAC	TRCN0000467078	CABP1	5.88986	5.31132	5.61818	5.37225	5.79987	5.27347	5.56012	5.37335	5.718	4.74671
TGCGAGCAGGACAGGTGCAATGTA	TRCN0000467080	NANP	7.94979	8.48169	8.47587	8.55925	7.89667	7.9394	7.78397	7.4917	7.70997	7.56378
AATGGGAAATGACATTGAAAATTA	TRCN0000467081	RAB3A	5.39553	5.27056	4.68422	4.50872	5.66951	5.03744	5.63309	5.6275	5.79027	5.07869
AAGGCTGCAACCCTGACGCTCCCA	TRCN0000467082	RAD51C	6.96851	6.37862	6.12775	6.35473	6.78172	6.86872	6.92396	6.86299	6.56364	6.81956
CGCCGCCAACGAATGTACATCACT	TRCN0000467083	ARHGAP29	5.4596	5.62326	6.37383	6.35473	5.47933	5.42966	5.61639	5.42738	4.96656	5.00802
ACCGATTTAAGGTTGATTACTGGG	TRCN0000467084	ZC3H7A	6.22084	6.23066	5.3686	5.00415	6.17612	6.12906	6.48818	5.72729	6.32866	5.61648
ACTCCTGGGAGTCTCCGGCAATGA	TRCN0000467085	RPS11	4.99548	5.33786	4.05362	4.29685	5.21895	5.63875	5.01484	6.41817	5.17946	5.70626
TGGGTCATAACATCTGTTCATTTC	TRCN0000467086	PIGR	4.28364	3.90768	4.88805	2.03886	4.43475	4.26456	4.40279	3.57563	4.74983	3.55371
CATTGACAGCCTATTAACGGATAT	TRCN0000467088	SMCO1	7.15742	7.25624	7.4534	7.45217	7.28536	7.26693	7.30361	6.81264	7.36158	7.12104
CCAGTTTAGAATTTATGGACCGAA	TRCN0000467089	PTPN3	4.37507	5.03134	4.1624	5.25967	4.33296	4.59535	5.29521	5.2897	4.47785	4.51151
TTTGCATTTCGGACCAAGTGCCTA	TRCN0000467090	FAM167A	6.37829	5.76692	5.53969	5.83203	6.30358	6.30075	6.13485	6.5927	6.16293	6.29688
CGAGCGGAACCCCGGGGAAAATGA	TRCN0000467091	DDX53	4.54219	4.50777	4.60933	5.00415	4.94306	4.3421	5.62118	4.84024	4.50582	4.73363
TCATCAATTAGCTCTATATGTTCT	TRCN0000467092	CLHC1	3.05776	2.22847	3.13798	2.85169	3.7936	2.69683	3.22068	1.1894	4.23886	1.55511
GTTACGCTAACCGCTGATAGGTTA	TRCN0000467093	TCF25	6.44838	5.71724	4.88805	5.00415	6.64964	6.09213	6.89755	6.20344	6.90762	6.20825
CAAGTGTCCTCTAGTGCTCAAACC	TRCN0000467094	PEPD	4.61901	4.53096	4.26355	3.36844	4.83301	4.15422	4.11422	3.68106	5.09729	4.0238
CCCTTGATCCAGACTGAGTATTTA	TRCN0000467095	LPL	5.20933	5.55703	4.88805	5.83203	5.07923	5.68413	4.60496	5.56229	4.48349	5.15916
TCATAGAACCTCGCCTAGACGACG	TRCN0000467096	DCUN1D1	5.82648	5.47571	5.65588	5.25967	5.58347	5.92158	5.27103	5.85482	5.52107	5.77597
ACACAAACGCTCATCAGCCCTGGC	TRCN0000467097	CD300LB	6.55975	6.99787	6.62259	7.17017	6.70773	6.94734	6.23514	6.73417	6.88225	6.77556
CCTCCTCCAGTGATCTTTCCTTTG	TRCN0000467098	MAN2B1	0.967661	0	0	0	0.668425	0	0.407477	0	0.231983	0
TGGTAACCACAAGTGCTACCTGCA	TRCN0000467099	TGM2	4.93667	4.8588	4.95006	5.57405	5.07503	4.91589	4.70764	5.25312	4.21873	4.5217
ATAAATGATAGGGGAGCCCGGGCA	TRCN0000467100	NKIRAS2	5.49059	4.76411	4.95006	4.69342	5.56862	5.42966	5.12688	5.8302	5.48218	5.87062
GTCAGCAAGTATGTGTCTGACAGT	TRCN0000467101	SAP30BP	3.60282	3.71864	3.93596	3.74813	3.83391	3.85241	4.28697	1.63654	3.90264	2.78585
GCTCACCGGGGCTCCGTACAGTTT	TRCN0000467102	UFD1	5.15876	5.19998	3.80786	5.00415	5.03669	5.31893	5.39929	5.34956	5.01407	4.81867
CGGCACTTCAGCGCTGGCAACACT	TRCN0000467103	XLOC_l2_015937	7.49208	7.93251	7.99206	8.22634	7.37772	7.7039	7.46488	7.51089	7.28376	7.42081
CGGTGCTGTTCTCGTATACTCTGA	TRCN0000467104	COPS7B	6.25734	6.11265	6.94539	6.46039	6.36504	6.18275	5.8709	5.46723	6.21637	6.11381
GATCTTTCCCTTTTATTAGGGTTA	TRCN0000467105	ID1	4.8276	4.895	3.66725	3.36844	4.93381	4.67742	4.74323	4.08488	5.04489	4.20531
AGCGATGATACCCTAACGCCTAGG	TRCN0000467106	LMO3	7.42145	7.57906	7.9008	8.21128	7.51808	8.04367	8.7161	9.31139	8.16144	8.82236
GTTATGTTGGCCATTTATTACTCA	TRCN0000467107	CPLX1	4.85962	4.10601	3.13798	4.04842	4.83301	4.49706	3.66306	4.16582	4.44934	4.64791
ATCGAAGTGTATTTATCACAGTGT	TRCN0000467108	TES	5.79371	5.1559	5.22549	5.00415	6.00795	5.49336	5.81763	5.68355	5.55358	5.08213
AGTGCGATACACCGCATTCATCGA	TRCN0000467109	BRF2	5.40641	5.25672	4.68422	5.00415	5.0959	4.82878	5.80926	4.88874	5.06006	4.74236
CAACAAGTCGCAGGAAAAGTCGAG	TRCN0000467111	INTS5	2.53065	2.93272	0	2.03886	2.27223	3.32505	0.9241	1.45025	1.58792	2.4008
TTTTACCGAACAATGCGTGCGCGC	TRCN0000467112	FCF1	6.07167	5.25672	5.00951	4.69342	6.17023	6.0657	5.96247	6.72905	6.07793	6.27748
AAACACGCAGTACTACAAACCGAG	TRCN0000467113	Hoxa10	5.89759	5.07932	5.57947	5.57405	5.89819	5.42966	5.80084	5.60311	6.13455	5.46378
ATCCATATCAAGTGAAAACGTATG	TRCN0000467114	RTKN	6.13843	5.61243	5.45668	5.25967	6.07465	5.64896	6.51545	5.69828	6.31608	5.43174
GGGACGAGTTGCCCCCCCGATCGG	TRCN0000467115	PPID	5.72587	5.67623	5.49878	6.0508	5.89343	5.64386	5.48326	6.68114	5.75342	5.78022
AGGAAAGTCCTCACAACCTTAAGA	TRCN0000467116	HLA-E	5.23396	5.07932	5.79754	5.13756	5.46656	5.47052	5.99605	5.50601	5.37103	5.46905
ATGTGTCCCAATCTGATGCATCTC	TRCN0000467117	G6PD	4.13462	3.45328	3.66725	2.03886	4.14551	3.90446	4.04459	3.43198	4.25213	3.5636
GGACGTTGCCGCAGGCCATCTAAC	TRCN0000467118	WAPL	6.10543	6.14307	6.07307	6.46039	5.67784	5.92158	6.16141	6.21665	5.59582	6.1618
CCTCTCCCACGGCCTAATGCTCAA	TRCN0000467119	43344	5.03807	5.54569	5.3686	5.9087	5.19979	5.14232	4.54067	4.42555	4.30402	4.44887
TAATGTATCAATGAGGATACCAAA	TRCN0000467120	FAAP24	6.14494	5.88861	6.18044	5.57405	6.46146	5.80773	6.6004	6.06095	6.56497	5.63535
TACAGAGCGCGACATTTACCCTTA	TRCN0000467121	ARAP3	7.05746	7.5679	7.62478	7.64378	6.88724	7.54079	6.79422	6.99238	7.09693	7.29882
CTCTAGGACAGCTATTCCGGCATA	TRCN0000467122	CX3CL1	6.15142	6.08941	5.76341	5.47668	6.51822	5.70873	6.1891	5.48917	6.49275	5.89824
GGCTTCTCACGATCCGCATATTCC	TRCN0000467124	TWISTNB	4.30705	4.895	4.1624	5.47668	4.40161	4.66742	4.22537	4.2017	3.56265	4.76397
TTAGATGTCCGTACCCCCACATTC	TRCN0000467125	SERPINB11	6.15142	5.71724	6.10067	6.51045	6.16629	6.13996	5.93771	6.27535	5.74875	5.91765
AGGTTATTAATACCTTTACCCCGG	TRCN0000467126	LINC00597	3.11192	1.98152	2.63272	3.74813	2.76451	3.19175	2.57943	2.27553	2.75634	3.31699
CAGAACAGTTGGTCTGCACCAGTT	TRCN0000467127	OCLM	3.64016	4.07479	3.51145	4.04842	4.1049	3.47028	3.66306	4.52802	3.79797	3.15636
AAGAATATGTGGTAGTGCTTGATG	TRCN0000467128	AMT	4.70962	4.62016	2.90736	4.04842	4.63623	4.58475	4.56574	5.18006	4.5708	5.18502
AATGAGAAATCGCCCGGTTAGTGC	TRCN0000467129	TMEM129	5.95798	5.21437	4.60933	3.36844	5.76902	5.49902	5.65895	5.6428	5.71321	5.69506
TCGAGGTAGCACTGCGTTGTGACG	TRCN0000467130	LEFTY1	6.22084	6.31991	6.73253	6.29885	6.29639	6.13271	6.32157	5.26447	5.76735	5.81168
TAGACCAACTACACCAAACAAGCG	TRCN0000467131	FAM213B	6.43782	6.15805	7.09012	6.46039	6.57728	6.32004	6.66098	5.66225	6.30975	5.88252
TCTCCGCAAGCTAGCCTTGTTAAG	TRCN0000467132	PGRMC2	6.28707	5.82436	5.65588	5.47668	6.58025	6.031	5.9868	5.77966	6.29058	5.9762
CAATGTCAGGACATGAAGTCAATG	TRCN0000467133	CAMP	7.53731	7.77632	7.72573	7.85226	7.51575	7.69407	7.32726	7.86006	7.35083	7.56562
TGAGGCTATTGACGCAGGCGAGGC	TRCN0000467134	BCDIN3D	6.37829	6.86274	6.60342	7.66604	6.2224	6.91809	6.09408	8.17708	5.72515	6.94497
GCCGCTTACCTCTTTAAGGCTCTA	TRCN0000467135	CPA5	5.77705	5.56828	5.45668	5.37225	5.79987	5.6233	5.95679	6.47425	5.66442	6.43527
CCCATTACAGGGTATGAGATTCAT	TRCN0000467136	RIMBP3	3.8136	4.38587	4.75541	4.04842	4.55416	4.01908	4.6986	3.39113	4.13526	3.63099
AAGATGTGTTGCATGTTATGCTTC	TRCN0000467137	TRIM41	4.25985	3.71864	3.13798	2.03886	4.64758	4.05023	5.41593	4.42555	5.07133	4.65255
TTCGAGCCTGTGGTCAGAATCACT	TRCN0000467138	ETV5	6.20224	5.95012	4.95006	4.69342	6.62113	6.24127	4.82025	4.98453	7.42079	7.07425
CTGAATGACTCAAGCGAATCGATC	TRCN0000467139	KLHL29	6.00167	6.13553	6.01623	5.83203	5.81253	5.99943	6.34637	6.02302	5.49898	5.8845
ACATTGCCCCAGTGTCTAGAGCCC	TRCN0000467140	SELPLG	5.20933	4.8588	4.82325	5.47668	5.19206	4.86426	5.69802	4.34228	5.88274	5.05084
CTTTGTCTTACTAAGTAAGTCCAC	TRCN0000467141	RAD1	5.47	5.33786	5.27479	4.85713	5.95868	5.60244	6.16305	5.58737	6.6223	5.44518
ACCCTAGGCGTCCCAGGTAAACCC	TRCN0000467142	KCNK4	6.60766	6.79251	6.50356	6.65098	6.857	6.78557	6.75878	6.57913	6.77027	6.58965
CTGAGTATGAATGCTAATCGCCCT	TRCN0000467143	NDUFA12	6.65403	6.77805	6.28038	6.65098	6.58911	6.85114	6.24138	6.72495	6.26463	6.45134
CACAGTGCTGGACCATAGCCAGGA	TRCN0000467144	CHEK2	6.20846	6.27941	6.28038	6.40852	5.9053	5.857	5.83835	5.86231	5.78343	5.62122
AATAATGTTTAACCGTTACCCGGA	TRCN0000467145	ADCK1	4.35275	2.93272	1.84839	2.03886	3.93001	3.32505	3.89438	4.68413	3.69485	3.95784
TCTTGTTAAGTTATAACTTGTTTC	TRCN0000467146	MAP3K5	3.00148	2.62314	2.90736	3.36844	2.72218	2.88132	3.1823	2.08377	3.76132	2.28603
ATCACCGGTGCAAGCGATCAAGAT	TRCN0000467147	LATS2	5.39553	5.52274	4.53034	5.00415	5.45045	5.35055	5.7138	5.91189	5.81283	5.54839
TTCCATGCTATTCTTCTTCCACAT	TRCN0000467148	TAF8	5.02401	4.57625	4.35807	4.85713	4.79268	4.53057	5.44324	4.22514	5.10463	4.29709
GTTCAACACCCCCACCGCCAACGT	TRCN0000467149	CSNK1D	4.56178	4.4842	4.1624	4.85713	4.59578	4.97389	3.91012	5.4019	4.51685	4.85537
GCTTCATAGTAAGAAGGTACGTCA	TRCN0000467150	ATP6V0A2	1.54168	1.30716	2.29321	3.36844	2.7435	2.57364	2.3447	4.43563	1.54544	3.55371
GCTGGCTCTAACTAGCCCCAATCA	TRCN0000467151	LRRC25	4.4187	4.1665	4.05362	3.74813	3.83391	4.57407	3.43175	5.50362	3.84251	4.40553
TTAGCCCTAAGAGTCGGCCAGGAC	TRCN0000467152	C1orf94	5.35119	5.27056	4.60933	5.47668	5.0453	5.48199	5.83217	5.3864	5.29294	5.05084
GCACGACAGCTACGTCGTTTAACC	TRCN0000467153	ZFC3H1	4.61901	4.25272	4.60933	4.04842	4.63623	4.27777	4.47337	4.2539	3.86859	4.27919
ATCAGTGCCACCCTGGCCTAATTG	TRCN0000467154	ARMC9	5.07943	4.22455	4.35807	4.50872	5.46336	4.63697	5.9868	3.30579	5.98164	4.0238
CCCTCTGAGTGTACCATCTCGAAG	TRCN0000467155	RNF8	5.85851	5.89756	6.25603	5.9087	5.85966	5.63875	6.33037	5.71906	5.89337	5.74371
ACGTAATGGAGAAAGATACAATCC	TRCN0000467156	MLX	6.81779	6.77319	6.71478	6.9338	6.96869	6.82662	6.64224	6.79415	6.51906	6.54292
AATCGTATCATCACATTTATCATT	TRCN0000467157	AK4	6.41646	5.52274	5.83089	5.57405	6.50735	6.14358	6.39054	6.75142	6.38996	6.42174
GTGTAGGAGTTCGCCGCGGACCGG	TRCN0000467158	ZNF419	0	0	0	0	0.135171	0.234987	0.113155	0	0.335338	0
AGTATACGATAATTTCTCCAAAAA	TRCN0000467159	HIST1H1E	7.1083	6.13553	6.07307	6.29885	7.07446	6.66752	7.15955	6.57685	7.13324	6.57383
CAGGGACTCGGCCGAGGACCGGCT	TRCN0000467160	KIAA0753	6.86587	6.95992	7.37644	6.77903	6.86796	7.00808	6.72246	6.68748	6.63754	6.7114
CTCAACGGAAAATATCTGAGTTTC	TRCN0000467161	FRS3	4.44003	4.41109	5.32245	5.13756	4.19276	4.11056	5.12013	2.70021	4.4025	3.26944
GTTAGACCGGTCGCTGGTCCGGGT	TRCN0000467162	USP25	0.398958	1.68339	0	0	0.258755	1.27212	0	1.32571	0	1.47353
TCTCTTAGGATATTAATGTATTTT	TRCN0000467163	SPRTN	4.93667	4.01025	3.51145	4.04842	5.0959	4.39158	4.99283	4.48013	4.7215	4.42194
GACTCTCCTCGTACCATCCACGCC	TRCN0000467164	ATP12A	0.967661	0	1.84839	0	1.66034	0.234987	1.8846	0.92899	2.46876	0.403914
ATTGAATTAGGCTGATTTGACTCT	TRCN0000467165	C20orf141	6.41646	5.33786	5.3686	5.57405	6.55183	5.90037	6.67025	6.16457	6.74116	5.9762
GGCGGGGTGGTGACGGTCGCGTAC	TRCN0000467166	ZSCAN16	6.32196	6.53016	6.91462	6.89664	6.27459	6.13634	6.43747	5.67081	6.27279	5.43713
CCGATTGATAACTCAGTGGTCTTG	TRCN0000467167	NELFE	3.67656	4.55378	2.90736	5.37225	3.99366	4.51948	3.36476	3.39113	3.15986	4.48574
ATCTCAGAGGACAAAGGGGTCTTC	TRCN0000467168	C11orf42	5.3624	5.11044	5.17445	5.37225	5.80495	5.10573	5.98494	5.49641	5.87633	5.50798
AAACACACCTATAACCATGTGGCA	TRCN0000467169	GPR3	4.33008	3.75848	4.35807	2.03886	5.02803	4.30385	4.50482	4.09764	5.07507	4.96016
TTCGCAAGACCCAAAATTATTTTG	TRCN0000467170	CDK5R1	5.09296	5.04751	4.26355	5.37225	5.10416	5.26021	4.19998	5.09993	4.42611	4.96763
AATTCCAATACGTCGGGCCACCTA	TRCN0000467171	HORMAD2	4.13462	2.93272	2.63272	2.03886	4.41496	3.64365	3.84608	3.29476	4.06932	4.34375
GCCGGCACTCAGCGGTCTAGCTGC	TRCN0000467172	BLVRA	6.71655	6.81158	6.97552	7.3732	6.52285	6.58486	6.23201	6.876	6.66012	6.26541
ACACTATAAGAGCAACATAGCTTC	TRCN0000467173	MMS19	7.52738	7.44509	7.25887	7.2607	7.49705	7.50189	7.20014	7.70879	7.28134	7.60387
AGGCTCACCGTTGGTGCGTTGACA	TRCN0000467174	ANAPC15	4.8276	5.01499	4.26355	5.37225	4.94306	5.31253	5.36828	5.64931	4.87089	5.3851
GCCATCCTCATTCAGCAAACGTGC	TRCN0000467175	NO_MATCH_159	7.46112	7.43897	7.35368	7.3732	7.67747	7.36771	7.3534	7.59592	7.60659	7.3857
CCATAAAAAGTCACAGCGCCGACC	TRCN0000467176	SLC37A4	4.16055	4.72443	3.80786	4.85713	3.62007	4.4276	3.4641	3.88607	3.26831	4.03094
AGCCATCACGAAAAGCTCGTGACT	TRCN0000467177	IFNW1	5.2217	5.01499	4.44677	5.47668	4.07998	4.66742	4.29898	4.3793	3.91103	4.40003
ATGCCTCGGGATGCGGACAGATCC	TRCN0000467178	TTLL10	5.65467	5.1559	5.12154	5.66527	5.73483	5.54893	5.54255	5.1031	5.74641	6.59207
CTGATTATCCTAACCGTAGCCACG	TRCN0000467180	MARK4	6.68563	6.0972	6.25603	5.47668	6.50891	6.08839	6.41557	5.4549	6.26463	5.83023
CGAGCTCGCTCGCCCCCGGCTCCG	TRCN0000467181	EGFLAM	2.17124	2.22847	1.84839	0	2.27223	2.48524	1.04312	1.32571	2.16638	2.18714
AGCTGAGAAGCTCAGATATCAATT	TRCN0000467182	FBXL14	5.20933	5.14091	5.83089	5.37225	5.49826	5.36301	5.82388	6.07068	5.33407	5.67695
ACACGATCCGCGTCCTTACAATAC	TRCN0000467183	PSTPIP1	4.13462	3.54726	3.51145	5.13756	4.52368	4.23775	5.15689	3.61164	4.20515	4.05918
ACCTATTACAAAGACCAGTAGCTT	TRCN0000467184	ADORA2A	5.11964	4.66278	4.44677	4.29685	5.22275	5.17094	4.73883	4.93565	5.27355	5.51819
CCCCCTTTTATTGTCTATAGACCC	TRCN0000467185	TMEM14A	5.93563	5.53426	5.86348	5.47668	5.84986	5.74249	5.50675	5.86044	5.41003	5.19141
GGTCAAGCTTATCGCCCTTGGGAG	TRCN0000467186	HSD17B10	6.90474	6.76832	6.78452	6.77903	6.70502	6.73136	6.60282	6.53996	6.99605	6.49592
CAATAAAAAAATAATACGGATCCC	TRCN0000467187	NRP1	4.08132	3.97686	3.33677	4.85713	3.93001	4.50831	4.94012	4.46052	3.58379	4.9639
TTTAGCGAGAGCCCCCGCGACACC	TRCN0000467188	TSC22D4	4.39705	4.30746	3.33677	3.36844	4.70304	4.78316	3.38744	4.35295	4.4947	4.70711
ATTCTACAGGCGCCATACAAGTTC	TRCN0000467190	RNF114	5.00982	4.19581	3.13798	3.74813	4.42818	4.50831	4.20637	5.46477	4.5278	4.88722
TCGTCTAGCCTGCTTTGTCAACCC	TRCN0000467191	FGFBP2	6.56461	6.50696	6.41839	6.11692	6.4355	6.67253	6.4456	7.07289	6.42992	6.5566
CTTTAAAATTACTTAGGATCCCGT	TRCN0000467192	SHISA3	5.74313	5.29786	5.3686	4.85713	5.62139	5.35055	5.97375	5.27293	5.42475	5.10263
CAGAGTACTCCGAGACTACAGGTC	TRCN0000467194	C2orf73	6.15142	6.22356	6.66017	6.60564	5.88146	5.90464	6.22888	5.03843	5.79481	5.59494
CCGACTGTACATGTTCGCCGCGTG	TRCN0000467195	AP4E1	0.398958	0	0	0	0.668425	1.27212	0.113155	1.03886	0.522178	0
AACCAAGCCCCCATACGACCTATC	TRCN0000467196	SLC4A5	2.17124	2.70698	0	0	2.70055	2.18203	3.84608	2.34134	2.46876	2.69879
TCGCAACTATATGAGTGTACCTCC	TRCN0000467197	BPIFB3	5.75168	5.60152	5.89535	5.83203	5.96323	6.00739	6.74678	6.21372	6.1942	6.02712
ACTTGATCTAAGCACTTCTCCGCC	TRCN0000467198	RPP30	6.27526	6.01735	5.92653	5.75106	6.44203	6.33593	7.0205	6.97348	6.46453	6.45931
GCACACTTCTAGCTTCACCCATGT	TRCN0000467199	NO_MATCH_155	6.7596	6.80208	6.85103	6.18015	6.63688	6.62936	6.66562	6.21226	6.4372	6.54417
TAGCTATATCGCCTAAGGGGTTCG	TRCN0000467200	PPM1N	6.41107	6.74372	7.01957	6.81931	6.71314	6.8176	7.30212	6.54346	6.46168	7.27494
ACATTCACGGATTTCTCGACATCA	TRCN0000467201	MAGT1	5.07943	4.55378	3.80786	4.29685	4.85276	4.53057	4.75636	4.40004	4.85358	4.59585
CCCGAATCTTACTTCGGTGAATTA	TRCN0000467202	CSGALNACT1	4.85962	5.57945	5.53969	4.29685	5.08759	4.71678	4.32857	4.68413	5.56426	4.64791
ACGATTAAAGCTCTTAACATGTAT	TRCN0000467203	SLC36A4	3.44297	1.68339	2.90736	2.03886	3.98474	2.73567	5.36542	1.40992	3.99235	3.22027
CCGGTGTTAACATGATCCTAAAGC	TRCN0000467204	WASL	6.02303	5.69688	6.01623	6.35473	6.11814	5.73293	5.61639	6.40412	6.15412	5.77809
CGAGTACCACAATTAACGCCGTCT	TRCN0000467205	TMEM171	6.82996	7.15539	6.80143	6.51045	6.61536	6.6112	5.70706	5.27293	6.82901	6.50365
GACTGTCGCGAGATGACGCACAAT	TRCN0000467206	SUPV3L1	4.21106	3.29973	4.68422	2.03886	4.76167	3.49313	4.07982	2.59622	4.97058	2.56734
CAATGCACCCAAATGTCCCCAAAT	TRCN0000467207	ZCCHC12	4.60018	5.25672	5.41331	4.69342	3.93001	5.35679	5.24953	4.98109	4.46081	5.21983
ACCTCCAGTCGTTTCTAGCTACTG	TRCN0000467208	SAV1	5.03807	4.43587	4.75541	4.29685	5.01494	4.83773	4.19998	4.25959	4.7215	5.20727
ATCGCCCAGGGTACGTTCCTAGCC	TRCN0000467209	CYTH3	5.94311	5.91529	5.69262	6.0508	5.56862	5.88318	6.1891	6.325	5.66937	5.73717
TATTTAGCACGCAAGAGCCGGAAC	TRCN0000467210	GABRA5	6.55487	5.51112	6.4616	4.50872	6.48221	5.86139	6.48949	5.29524	6.49275	5.92725
TCGACAATGATCTCATCATGGCAT	TRCN0000467211	APBB2	6.80962	6.83506	7.09012	7.20098	6.83234	6.73376	7.26739	6.99494	6.88118	6.83189
TTTCATTTTTATTCTGCGATCTAT	TRCN0000467212	ICK	4.25985	3.29973	2.90736	2.03886	4.32591	4.30385	4.47337	3.92237	4.3541	4.04513
TGGCCGCCCGCGGCTACTTAACTC	TRCN0000467214	EPN3	3.11192	2.70698	2.90736	4.29685	3.32718	2.39108	2.72896	3.08024	2.39889	3.4929
GAGACTAACTGAGTCTGTATGGGC	TRCN0000467215	ADPRH	4.981	4.68362	4.95006	6.0508	5.2565	5.26686	5.41868	5.68143	5.23731	6.48165
TAGCCGTCAGTGGGACTTTTCTTA	TRCN0000467216	CCND1	4.69194	4.33408	4.68422	5.00415	4.76689	4.49706	3.85425	5.0516	4.75916	4.56172
ATGGTAGCGTTTTAACGACATATG	TRCN0000467217	C5orf24	4.90634	4.46024	4.1624	4.50872	4.94306	4.89889	4.23165	5.66225	6.34887	5.35978
GTGTCATGCCCCCCGTTTACCGTT	TRCN0000467218	PPIE	4.87536	4.36021	4.53034	4.04842	5.39091	4.62668	4.79078	4.83263	5.90181	4.19898
GTTCACATACATCCATATTGTTCG	TRCN0000467219	ARMCX6	3.44297	2.78622	1.84839	0	2.24259	3.49313	1.81939	2.84337	2.79312	3.53372
ATTTTGTGCCGACTTTTCAACGTC	TRCN0000467220	PLPP5	6.18339	4.72443	4.26355	2.85169	6.2224	5.96308	6.08023	6.07068	6.34887	6.27146
TTACCGAGATCTCTTTTCATATCT	TRCN0000467221	GSTA2	6.3672	5.82436	6.04493	6.0508	6.3906	6.28774	6.02164	6.03301	6.2938	6.35213
AGAGGCTATGTACACTGCCGAGAG	TRCN0000467222	BNIP3L	7.14123	7.24226	6.96054	6.81931	7.37346	7.22319	7.3498	7.52453	7.92923	7.18651
TCCCTGGAGCACACAACACCTAAC	TRCN0000467223	VAMP4	7.7887	7.92597	7.55666	8.10125	7.56148	7.82476	6.75878	7.41417	7.50703	7.57849
TTCGTTTTAAACCACGATTGTGAA	TRCN0000467225	TTC26	0.398958	0	0	0	0.576391	0.234987	0.651809	0.538013	0.335338	0.489405
GAAGTACTCCAGGATCCCCAGGCT	TRCN0000467226	C2orf83	8.68516	8.25848	8.44927	7.9462	8.69461	8.35946	8.51842	8.3128	8.62759	8.33702
GGCGCACAGTTTAAACAGAGTGTT	TRCN0000467227	PPP4R1L	6.88543	7.22103	7.53659	6.97003	6.73059	6.77396	6.95465	6.85174	6.8179	6.74438
AACTACCCGAAGAAGGGTCCCAAG	TRCN0000467228	XLOC_000477	5.81019	5.41467	4.44677	5.00415	5.54757	5.39974	5.15689	5.82062	5.20014	5.18502
TTGATTCCCGCAGGTTAACACAGA	TRCN0000467230	PRPF38B	7.41608	7.09832	6.97552	6.81931	7.24296	7.07396	7.20174	7.06479	7.2544	7.20163
CAGTCAATCTATGAAAGGGAGACG	TRCN0000467231	TRPM1	7.75293	8.17996	7.9008	8.13355	7.76019	8.13909	7.9621	7.86985	7.54795	7.93958
CCATCTTTAAACGACTAACACCTT	TRCN0000467232	ZNF655	4.99548	5.41467	4.60933	3.74813	5.16467	5.22653	5.11674	4.50428	5.11192	5.00076
TAACACCTGACTCACCTCTCTGGT	TRCN0000467233	Srgap3	5.4596	5.35095	5.98694	5.57405	5.76642	5.6233	5.44864	5.89006	5.70358	5.6815
GTACAGAATACCCGCTGTAAGCCT	TRCN0000467234	ECSIT	6.7296	6.47742	6.6415	6.46039	6.69274	6.60072	6.48687	6.83946	6.61075	6.38038
TTGATGGAGCACTCTTGGTGCAAC	TRCN0000467235	CENPK	5.69958	5.4394	5.72845	5.13756	5.97454	5.68413	6.4293	5.25027	6.10743	5.36262
GCCAAAAGATGGAAACCGGCGGGT	TRCN0000467236	HLA-DRB1	6.17068	5.65527	6.15434	5.47668	6.2167	5.83033	6.61127	5.77172	6.27767	5.47168
ATATTAAAATGATTAAATACTATC	TRCN0000467237	LYSMD2	7.12157	5.83372	5.41331	5.37225	7.11182	6.77629	7.62609	7.26389	7.43322	6.85724
GGAACCGAGTTCATGCCAATAGCC	TRCN0000467238	MAGED2	5.82648	5.47571	6.20608	6.11692	5.81756	5.55437	5.78598	5.81676	5.46804	5.70179
ATTCAGTTTTGCAGACGGGCGGCA	TRCN0000467239	RAD23B	4.25985	3.67766	1.84839	2.85169	4.96136	4.13981	4.72999	3.84885	5.72515	4.27318
CTTTGCCTAATCTACCTGGGAGCG	TRCN0000467240	RAB41	5.66376	5.62326	5.41331	5.13756	5.71068	6.01924	6.51674	5.43745	5.75808	6.06068
GAATTTTTCCCTAATATCTCTGGG	TRCN0000467241	ORAI1	5.76864	4.82167	4.26355	3.36844	6.01454	5.06819	5.6636	5.09993	6.1056	5.09242
TGTCGCACCGGAAGCGTACAAGAA	TRCN0000467242	TMEM196	5.4596	5.47571	6.18044	5.25967	5.41103	4.48571	4.84093	4.36882	5.5073	4.5064
AGGGGGGAGTATGCTCTATGCATA	TRCN0000467243	RNF10	2.88188	2.43926	2.63272	0	3.5248	2.57364	2.76404	2.68339	2.81116	1.29509
CGATCCCTGGTATGATTTCTCTGG	TRCN0000467244	MKL2	5.80198	5.83372	5.92653	5.9087	5.38074	5.66413	4.90912	6.08356	5.07507	5.48215
TGTAACTTAAGACTACCCCTGTGT	TRCN0000467245	XLOC_l2_004840	4.08132	4.01025	4.26355	2.85169	4.83301	3.86997	3.95635	3.82604	4.67792	3.89656
AAAACCTTTGAGCGGAGCAAATAT	TRCN0000467247	SPTSSA	6.60294	5.59053	5.22549	5.57405	6.57134	6.51681	6.40033	7.16361	6.68845	6.77024
TACCCGACAGTCGCGCTCAACCGT	TRCN0000467248	TSSK1B	5.18427	5.42709	5.22549	4.50872	5.07082	4.82878	5.11674	4.6799	5.11192	4.26108
TCCTGCAAAAAGTCTCTTCCTGTA	TRCN0000467249	S1PR1	4.70962	4.70417	4.82325	4.69342	4.44779	4.64719	3.5369	4.3793	4.26528	4.41649
ACATCTTCCGGCGTCTCCTCGCAG	TRCN0000467250	CHCHD6	5.85851	4.87701	4.95006	4.50872	5.46656	4.99805	5.06493	4.40518	5.33407	4.78526
GGTATTGGATTGTGTTGTTTGGTC	TRCN0000467251	ZNF684	6.96116	6.98952	6.85103	6.89664	6.89321	7.26028	6.71688	6.94818	6.70423	6.98324
AAAGCGTGTCGACCCCGATTACAG	TRCN0000467253	HENMT1	4.05391	3.40389	2.90736	0	4.16143	3.98725	4.16103	4.09127	4.06181	3.61205
AGGAATAGCGCCAAATCGGCCCCC	TRCN0000467254	APIP	6.04407	5.47571	6.15434	6.18015	6.23186	5.66916	5.87892	5.66439	5.97965	5.35978
GGCCCACATTTACCTATTGACTTG	TRCN0000467255	EDN3	7.28077	7.60934	7.61525	7.40001	7.17202	7.47632	7.36273	6.79415	7.41269	7.12522
GCCAGATTTTCCCCACATAAGCAC	TRCN0000467259	CARD11	6.57911	6.46543	6.8672	6.65098	6.88724	6.60859	7.06689	6.97175	7.09417	6.77663
CAGACTTTGACATACCAAACCATC	TRCN0000467260	SULF2	4.35275	4.13657	4.35807	3.74813	4.06313	3.86997	4.50482	3.60272	4.43195	3.98016
GATAACGAAGTGCTTTGCGACCGT	TRCN0000467261	CGB8	7.45589	7.34069	7.39885	7.31805	7.50175	7.52563	7.53319	7.77826	7.36158	7.51428
ATGAGCCTTATTGGAGGCTGAAAT	TRCN0000467262	LINC00242	5.83455	5.37678	5.41331	4.85713	6.03846	5.81681	6.09924	6.02969	5.71081	5.63535
GAAGACACTCTCCAACTGCCGTTC	TRCN0000467263	NSUN5	7.14449	7.21029	7.13085	6.85849	7.2012	7.25862	7.28184	7.0186	7.07563	6.96936
CCGTACCATTAAGGCTAAAAATGA	TRCN0000467264	SLC25A37	6.31043	6.23773	6.44016	6.85849	6.4838	6.45416	6.57839	5.93871	6.24153	6.12721
AACTCATGCTGGTCAACCACTTAT	TRCN0000467265	PDE6G	6.01594	5.88861	5.61818	4.69342	6.15837	6.13634	6.18101	6.02802	6.44588	6.08492
TGCGCCGCCTTCAAAGTTGCGGAA	TRCN0000467266	LRFN3	3.8136	4.19581	3.93596	5.47668	3.89234	4.09572	2.88051	4.69256	2.79312	3.74836
GCATAGGTTTGACCGGCAAAGATC	TRCN0000467267	CLN8	6.25734	6.25872	6.32786	6.29885	6.45178	5.95898	6.11461	5.58963	6.22481	5.56325
CATGATATCTACGTGGCCCTGGTC	TRCN0000467268	TSPAN17	6.01594	6.0972	6.41839	6.11692	6.02764	6.06951	6.21627	5.63626	5.61649	6.05893
GATAATGCTGATCCTGAGGGTGGA	TRCN0000467269	LARP4	5.42792	4.76411	5.00951	4.50872	5.50139	5.23333	5.60676	5.36282	6.22649	5.61885
TCGTTTCGCATTCAAGCCGCGTGT	TRCN0000467270	TMPRSS2	3.8136	3.0657	2.29321	3.36844	3.59684	2.77348	2.95829	3.65542	3.63533	2.56734
TTCACCAACTTAGCGATAACATTC	TRCN0000467271	REG3A	6.98675	6.87638	6.91462	6.51045	7.13519	6.8709	6.97351	6.61727	8.02123	6.52279
TGACCCAGGTAACATAAACGCCTC	TRCN0000467273	NR4A1	4.56178	4.93031	4.75541	4.50872	4.1294	3.76124	3.87846	2.93148	4.27831	4.69816
GGGGGAGTGATTCTGGCAACTAAG	TRCN0000467274	RIPOR2	4.10822	3.97686	3.13798	2.03886	2.21233	3.53776	0.724849	2.9027	2.57816	2.62515
CACGCCTGACTCGATTACCTCACA	TRCN0000467275	NO_MATCH_81	7.57395	7.74939	7.98467	7.83272	7.50799	7.35062	7.95025	7.61323	7.61431	7.22752
ACCTTCAATTATTCTCGGTAAAAT	TRCN0000467276	CA8	5.92053	5.42709	5.32245	5.00415	5.71339	5.92158	5.6449	6.18114	5.68413	5.90019
AGGTCTACGGTTGTTGCAACCCAT	TRCN0000467277	LRRC8B	5.94311	5.04751	5.22549	5.13756	6.21479	5.38149	6.41833	5.72729	6.61846	5.69055
CTACTACTTTACATTCGACTGCCA	TRCN0000467278	DYRK4	6.18339	6.32655	5.95705	6.35473	6.45178	6.37335	6.12139	6.30176	5.95755	6.09688
TGGACATTTATCAAGAATTAGTAC	TRCN0000467282	KLF6	6.87764	7.13283	6.96054	7.10649	6.62113	6.78557	6.36791	7.19139	6.71505	6.90664
AGATACACTTTATTAATGCGAATC	TRCN0000467283	SPDEF	5.20933	4.80273	4.53034	3.36844	4.66444	5.06056	4.56574	4.91419	4.16362	4.93371
CAGCAGTTCGGTCAGAAGCTAACC	TRCN0000467284	RGS4	7.23269	7.55946	7.43183	7.42632	7.21271	7.45612	7.16202	6.88246	7.18863	7.13022
CGTGAAGCCACTTTAAACCCACAC	TRCN0000467285	SLC52A3	5.95798	6.44116	6.50356	6.7376	5.85477	6.3917	5.4727	5.96156	5.31207	6.93739
GAACAGGAATGCGAATTAAGGCAG	TRCN0000467286	SDC3	6.60766	6.36577	6.39628	6.46039	6.51822	6.46575	6.09752	6.41435	6.24486	6.60888
ACCAAATTTTTTACCGGGCTGTTT	TRCN0000467287	MAP4K1	2.68155	2.11027	1.20194	0	3.2548	2.06493	3.34173	2.44477	2.35037	1.66942
CGAATTGCCCCTTACTCTATAGGA	TRCN0000467288	CSNK1G3	6.51522	6.85816	6.54434	7.2607	6.35122	6.77629	6.67487	6.3182	6.32866	6.73457
TTGGGCCAAGATATCTAAGAACAG	TRCN0000467289	TEAD1	5.81019	5.54569	5.57947	5.13756	5.69162	6.00739	5.90666	6.34251	5.53742	5.96319
TAGCGAGGCGCACCCTCTACTGAT	TRCN0000467290	BSND	5.20933	5.53426	4.44677	5.47668	5.05811	5.58127	4.21273	5.99091	4.24551	5.62122
GACAGGGTCCTCATCCTACTGCTT	TRCN0000467291	FAM57A	6.1897	6.73376	6.07307	6.77903	6.17023	6.71202	6.18425	6.47669	6.09275	6.37055
CCCTATGAAGGCCTGAAGCGGGCA	TRCN0000467292	METTL21A	7.53484	7.84269	7.92416	8.22634	7.43944	8.04173	7.6075	8.37141	7.46562	7.85905
GAACAAGGCTCTTGCCCGTGGTAT	TRCN0000467293	SNN	6.37276	6.39766	6.12775	5.83203	6.32141	6.47439	6.32304	6.09155	6.3688	6.06068
ATGCTCACCAGATGCTTGGTCTGG	TRCN0000467294	CATSPERE	3.48463	2.86132	4.26355	2.85169	3.54921	2.53012	4.93244	2.34134	3.15986	3.23272
ACCATCATGATTGCCCTGGGATGG	TRCN0000467295	RLIM	5.29376	5.40215	4.53034	5.13756	4.90572	5.44145	4.8894	5.6253	4.42024	5.59011
AACGATAACCCCCTAGTCTACTTT	TRCN0000467296	MEPCE	6.32196	6.00083	6.01623	5.83203	6.26725	6.36718	6.20354	6.53411	6.04591	6.454
TGTATCTAGCGAGGTCCATGAACG	TRCN0000467297	AHNAK	8.23705	8.52131	8.74436	8.13355	8.24334	8.34541	8.25848	8.08163	8.06605	8.35136
TGACGTCCGTCCCAGACCGTCTGC	TRCN0000467298	GRB7	5.76864	5.01499	5.06661	4.69342	5.2416	4.86426	5.03293	5.06789	4.86658	4.70264
ATTTACCCCAGACATTCGTTGTGC	TRCN0000467300	BBOX1	3.74671	2.70698	1.84839	2.85169	3.7936	3.2732	4.07982	3.001	3.28132	3.04781
CACCGTCATCACTCAATCAATTTC	TRCN0000467301	RGSL1	4.48177	4.38587	5.27479	2.85169	4.75119	4.29087	4.71213	4.30428	4.44356	4.33222
AGACATGTGAATTGTTCCCCCCGT	TRCN0000467302	ARHGEF38	7.3158	7.08662	7.1174	7.23115	7.64739	7.11872	7.88004	7.39364	7.54121	7.22752
CACTCGACAAAGCTGCATTGCTTT	TRCN0000467303	KRTAP19-5	7.54472	7.85653	8.014	8.13355	7.55321	7.7732	7.02503	7.10482	7.29423	7.24529
CCATAACCTGAGTTTTTTTGTAAA	TRCN0000467304	CDHR3	4.63759	4.50777	3.33677	4.69342	4.53595	4.37937	3.95635	5.43745	3.59425	4.78102
AGCCTACGTTTGAAAATACCCGAC	TRCN0000467307	NT5C	5.4172	5.64468	5.76341	5.13756	6.01235	5.76613	6.23514	5.6098	5.89337	5.3541
TAGACCTGTTCCCTTGTCGCGGCA	TRCN0000467308	REEP4	4.33008	4.62016	3.66725	4.50872	4.26824	4.11056	4.73441	3.42188	3.96037	3.58318
TGAACCCCTCATCCAGGGCCATCA	TRCN0000467309	ZNF555	3.11192	2.70698	2.90736	2.03886	3.28419	2.73567	1.8846	3.20333	2.35037	3.4929
ACTAATTTTCTAGTCCGAAAAGTC	TRCN0000467310	LMNB1	6.20846	5.35095	4.53034	5.37225	6.02764	6.06189	6.33183	5.98062	5.87419	6.03781
AAACTTTGATACGATTGTACTTTT	TRCN0000467311	MAPRE2	3.96842	2.93272	2.90736	2.85169	3.6085	3.60222	3.89438	3.8787	4.00807	3.58318
TACAATCAGTACACTTAAGCATCA	TRCN0000467312	C11orf65	5.47	5.76692	5.53969	5.25967	5.00173	5.0529	5.13025	4.50428	3.93591	4.74671
GGTTCGCGGGTTAAAGGTGATCCG	TRCN0000467313	NRG1	7.73362	7.49016	7.76076	7.23115	7.80714	7.57063	7.6356	7.28006	7.66604	7.32304
AGTCCTCGTGCTGAATCCCCGTCT	TRCN0000467314	ATP6V0C	4.63759	4.55378	4.26355	4.29685	4.96591	4.66742	5.48063	4.9533	5.51006	4.55678
GACCCCCCTTGGGAATACTATTAT	TRCN0000467315	DKFZP434K028	5.81019	5.09497	5.86348	4.69342	6.03846	5.59189	5.91058	5.23303	6.0742	5.68829
TTTGCGCCCGGTCTCGGCCTCAGT	TRCN0000467316	SNX9	3.87754	3.0657	1.84839	2.03886	2.99527	2.61588	3.0606	2.59622	2.1092	2.48647
TACGCATTTGTGCAAATTTACCTG	TRCN0000467317	CNP	5.62704	5.60152	5.06661	5.9815	5.2416	5.80773	4.85727	5.60311	5.42475	5.69506
ATCAATTTTCAGTCGCCGGCAGGT	TRCN0000467318	PHF10	4.99548	3.40389	4.05362	2.03886	5.23031	4.64719	5.14363	4.75829	4.88799	4.92607
CACTAATCTAATCTTCGCCGCAAA	TRCN0000467319	OR7A17	5.00982	5.57945	5.61818	5.47668	5.04958	5.45315	5.58485	5.19793	5.14431	5.77384
TAACGCTCGCTATCCTTGATATCC	TRCN0000467320	FAM20B	3.90847	3.75848	2.63272	2.85169	3.89234	3.3503	3.0321	3.5008	3.92766	3.2573
TTGGCTGTAACTCGGGGTGTTTGC	TRCN0000467321	WNT9B	2.26983	3.24468	2.29321	2.85169	2.38504	1.93747	2.63734	2.98736	2.67985	2.2125
GTATTCAGCATCTCTCAATGAAGC	TRCN0000467322	STK17B	6.55975	5.93281	6.23127	5.47668	6.88604	6.33908	7.01141	6.00958	6.79881	6.2639
ATTATTATTCCCTTCCAGCCTTAG	TRCN0000467323	CMPK1	4.61901	3.75848	3.51145	3.74813	5.44721	4.59535	5.84451	5.35222	5.46519	4.89898
CACGCCCTACATCCTCGCGTACAT	TRCN0000467324	SNCG	6.22084	6.58659	6.41839	6.35473	6.15241	6.42178	5.79237	5.88272	5.68169	6.18281
CTACACTTTGTGTTAATATTTTAA	TRCN0000467326	LY6E	7.8317	7.82639	7.49559	7.45217	7.82161	7.79059	7.49976	7.80572	7.86375	7.62586
ATAAGTGAACCAGAGCAAGCGTTC	TRCN0000467327	FBXO44	6.47446	6.01735	6.10067	5.57405	6.52746	6.41282	6.16961	6.28235	6.3002	7.46104
ATTATTCATTACTGCAATCTGCCG	TRCN0000467329	AMIGO1	5.30543	3.63549	3.80786	2.85169	5.60401	4.68736	5.57254	5.37073	5.45662	5.11613
AACTCGTTTTTGTACTACGACACG	TRCN0000467330	SNX32	4.52233	4.1665	3.51145	3.74813	4.58991	4.39158	4.35182	5.27854	4.13526	5.20095
ATTAGTGATGACCTCCACCAATAT	TRCN0000467331	C3orf52	6.41646	5.82436	5.06661	5.37225	6.78686	6.33276	6.76637	6.42577	7.01368	6.47381
CCTTACGGAAGTATAAACTGTTTT	TRCN0000467332	PASD1	3.16413	3.12786	3.93596	3.36844	2.92238	3.44707	2.98827	4.93565	2.46876	3.40762
CTAATTTGCATACTGGAAAGTTTA	TRCN0000467333	SVOP	4.89093	4.91276	4.60933	5.47668	5.28222	5.09083	5.26186	4.86282	5.20697	5.09583
TCCACTCCTTAATCAGCTTTAACT	TRCN0000467334	TSPEAR	4.89093	4.25272	4.88805	4.50872	4.62479	4.68736	5.31013	4.79006	5.23731	4.72484
TAGAACGACTTTGCCCCAGTTTGC	TRCN0000467335	SLC38A2	2.06542	1.68339	2.29321	0	2.58721	1.46934	3.10232	2.31974	3.33218	2.54755
AGGATTCAGGGTCCTTTCTATAGG	TRCN0000467336	FRK	5.50078	4.93031	4.53034	4.29685	5.28586	4.95756	4.60979	5.33617	5.28972	5.11613
CACGTATATACCTACTTTCAATTG	TRCN0000467337	WLS	4.54219	4.87701	4.26355	4.85713	4.87708	4.92432	4.73883	5.22724	5.47088	4.65255
TCTCACCGGGAGTCGGAGGTTATT	TRCN0000467339	CTNS	6.30462	5.79593	5.49878	6.46039	6.37532	6.09959	6.0889	6.50568	6.52043	6.49463
TGTTGTAAACCATATGAGTGCAAT	TRCN0000467340	HLA-DPA1	2.75146	3.0657	3.13798	0	2.70055	1.3741	2.14627	1.56489	2.42256	1.03566
ATAAAATCCCCCATTCACTACGTG	TRCN0000467342	CC2D1B	6.46408	5.9925	5.49878	5.47668	6.57431	6.63194	6.075	6.98382	6.38244	6.49721
CAACACGAGGCCATACATTGCTTA	TRCN0000467344	PRKAA1	5.50078	6.00083	6.04493	6.11692	5.33934	5.49336	5.07893	4.33152	5.38615	5.20095
CTTTCTCAACCTAGGCCGGTAGAG	TRCN0000467345	CLIP4	3.60282	1.07444	2.29321	0	2.94095	0.914166	2.49843	1.67108	1.81947	1.96637
TCGGTAACGTACCGTACCCTCTAT	TRCN0000467346	LMO2	5.99448	6.53016	6.28038	7.34589	6.54729	7.07396	7.07128	7.94762	7.41785	7.71064
CTTACCCTTGAAAATGTTCACGCA	TRCN0000467347	FAM122C	7.11163	7.21029	7.00504	7.45217	7.01982	7.05873	6.60766	6.89256	6.70664	7.19289
CCCAAAGGATTCGTGCTTCAACGT	TRCN0000467348	RPSA	4.25985	4.22455	4.44677	3.36844	3.80379	2.57364	4.16759	1.0908	2.96412	1.66942
AAGCTACCCACTACACCAGGGGTA	TRCN0000467349	PIK3R5	3.11192	3.00074	3.13798	2.03886	2.70055	3.10543	3.1823	2.78149	2.57816	3.18226
AATTGCCCACGCCCGCAATCTTAG	TRCN0000467350	PCGF6	6.36162	5.61243	4.82325	5.13756	6.37019	6.20021	6.39054	6.43459	6.40043	6.61365
TTTTGAAGTCCAGCTAAGCATCCA	TRCN0000467351	PPM1M	6.58869	6.15805	6.10067	5.66527	6.8123	6.48867	6.81945	6.77046	6.72103	6.51261
TCCCATTAAATCCAGATATGTCTA	TRCN0000467353	E4F1	4.30705	4.04288	4.26355	0	4.67557	3.9214	3.208	2.36263	4.4947	3.18226
TGATTTCAGTCGGTATGGAGCATG	TRCN0000467354	PHF1	4.23566	3.54726	4.88805	4.29685	4.44779	3.3995	5.8486	5.3838	4.46651	3.71325
GCCCTATTTTCGAATCGCCCAAAT	TRCN0000467355	PCDHGB1	4.16055	3.90768	3.66725	3.74813	3.86342	4.12526	3.38744	4.85158	3.80699	3.97276
ACATGAGGTCCACGCCAACTTGTC	TRCN0000467356	THRAP3	0	0	0	0	0	0	0	0	0	0
CTTGCTCGATTTACATATATTCAT	TRCN0000467357	ANGPTL3	4.13462	3.54726	3.13798	2.85169	3.7936	4.11056	4.48393	4.00591	3.77057	3.84883
GCAACTTTACACCAATTTTGTATC	TRCN0000467358	AGTPBP1	0	0	0	0	0	0	0	0	0	0
GCGGCTCATTGTCAACTTTCAGGT	TRCN0000467359	FOXP4	5.15876	5.61243	5.06661	5.13756	5.30749	5.66413	4.20637	6.17213	5.35267	5.56817
CCAGGCACCAATACCCGTGCTCCA	TRCN0000467360	SPATA46	7.34436	7.38591	7.7079	7.59821	7.35885	7.44591	7.16037	6.99067	7.19208	7.24299
GTAATTTTTGTGACGAGATGCGTT	TRCN0000467361	WBP2NL	6.65403	6.11265	5.06661	4.85713	6.66088	6.48583	6.69091	6.84608	6.65763	6.48816
GTACTTACTTAAATACTATTCCTT	TRCN0000467362	ACLY	2.53065	1.07444	2.63272	2.03886	3.47469	3.21942	3.34173	1.83235	3.69485	3.01935
CGCTTAACAAGTTTTGGTGCAGTT	TRCN0000467363	ERCC1	6.50007	7.04696	6.71478	6.85849	6.21288	6.98409	6.3579	6.71774	6.15058	6.40946
TAAATTGTAGACCCGGCTTTATCA	TRCN0000467364	PTS	6.20846	6.21643	6.30431	5.47668	6.40739	6.22771	6.51159	6.56083	5.95755	6.24251
GAACATCGGTGATTGGGACGTACA	TRCN0000467365	PNRC2	5.86641	5.92408	6.23127	5.37225	5.53845	6.13634	5.48326	5.70037	5.35267	5.70849
CCTCACAGTACTTGCCATCCTGAC	TRCN0000467366	RBX1	7.66282	8.01295	7.90863	7.75179	7.55547	7.81686	7.23962	7.40971	7.5091	7.60865
ACTCGGGGTTTTGCCCGAAGCCTT	TRCN0000467367	PCM1	3.67656	3.79725	2.63272	3.74813	4.21583	4.4276	3.68153	4.83263	4.4025	4.88327
AGAAACATGGGCGAGCATGGACCA	TRCN0000467368	NEU1	5.68178	5.48761	6.04493	5.57405	5.53845	5.44731	5.86283	5.27854	5.74171	5.57307
TGTGCTGAGTTTTTGTGATCCTGG	TRCN0000467369	TMPRSS11E	5.97999	6.2998	6.07307	6.24072	6.17416	5.65909	6.56727	5.00498	6.0073	4.9639
CTCACTTAAACACATATTGAACCT	TRCN0000467370	XPO5	4.02597	3.59205	3.80786	4.50872	4.63052	3.2732	3.4534	1.92111	4.4025	2.97558
CGTGAAGCTTCAAACGTCTTAAGC	TRCN0000467371	UBASH3B	3.44297	3.0657	3.51145	4.29685	2.70055	2.39108	2.7111	1.32571	3.11699	0.216047
TTCGTTTGGGCTTTCCTCTTGTCT	TRCN0000467372	ACOT13	4.93667	4.98171	5.49878	4.85713	4.93844	4.94104	5.71156	5.07113	5.3089	4.93371
ATAACGGGACGGCTTATCCCTGAA	TRCN0000467373	NT5C3A	5.43856	5.27056	4.95006	4.50872	5.38414	5.26686	6.27976	6.57913	6.03059	5.21356
CTACCACTCGGCATGCCGGGTATG	TRCN0000467378	SPANXA1	6.37276	6.48338	6.81816	6.55883	6.39734	6.39474	6.38209	5.55538	6.5025	6.47512
TTAACGGGTTACTCGTGGGGGTTC	TRCN0000467379	FBXO46	0.398958	0	1.20194	0	1.56777	0	0.651809	0	0	0
AGCCAGCAACAATTAACCAACAAT	TRCN0000467380	MCCC2	5.23396	4.93031	5.12154	5.25967	5.24534	5.09083	5.57994	5.6253	5.24064	5.3851
CTTTACTACACTGCTCCGGAAGTG	TRCN0000467381	BCS1L	4.05391	4.04288	4.1624	4.04842	4.09665	4.29087	4.38036	4.55139	4.44934	4.22414
CTACTTAACACCAAATGCCTTACG	TRCN0000467382	ZDHHC9	5.49059	5.76692	5.41331	6.18015	5.43087	5.63362	5.79661	5.36282	5.40112	5.82407
CAAGGAGGGGCGCGTAATGTTACA	TRCN0000467384	AIM2	6.38381	6.15058	6.7674	6.7376	6.32495	5.84816	6.35646	6.58932	6.15589	5.38789
TCGATCCCGAGGGCACGCGACACC	TRCN0000467385	EMG1	5.47	5.82436	5.41331	5.47668	5.6723	5.91736	5.62357	5.44246	5.7604	5.20095
CACCTTGCCAGGTGCAGTGAGCAG	TRCN0000467386	IL34	6.06482	5.9925	5.61818	6.40852	6.17219	6.03878	6.24914	5.92447	6.06858	5.90409
TTTAAGAATTCTATTTCCAAAATG	TRCN0000467387	RNF125	6.21466	5.59053	5.00951	6.11692	6.23938	6.23451	6.63041	6.68643	6.45021	6.3564
CAGTCTCATTCTCTGGCACTACGG	TRCN0000467389	FAM9B	6.23311	6.25175	6.32786	6.46039	6.29999	6.52792	5.88889	6.25699	6.24153	6.08663
ACAGGTGTTTTGGCCGACTACTAA	TRCN0000467390	C15orf53	7.15097	7.07484	7.18343	7.10649	7.0974	7.1424	6.79739	6.79806	7.23698	6.87621
TGGAGACCCCCCCTCATATCGGAA	TRCN0000467391	SLC1A5	5.33988	5.32465	6.12775	5.66527	5.4407	5.7233	6.09063	5.1031	5.5509	5.22296
CGAGCTTTACGATTCCGACTATTG	TRCN0000467392	PRR30	5.43856	6.00083	5.95705	6.60564	5.3288	5.86578	5.8218	5.94578	5.53199	5.78234
CTCCCACTTTAGCCATCCTACATA	TRCN0000467393	HSD17B4	1.69148	1.30716	1.20194	2.85169	2.41192	1.72231	1.78565	1.45025	1.85468	3.19505
AATGAACCCTGTGGGCATCAACCT	TRCN0000467394	PLTP	4.39705	3.8718	2.63272	3.36844	3.94849	3.47028	3.65374	3.51037	4.04666	3.82436
ATAGAACGTGACCAATCGTTGTTT	TRCN0000467395	PIPOX	5.11964	5.14091	4.35807	5.75106	5.27857	5.44731	4.82441	5.24454	5.2768	5.30483
TACCTCCTCCAGGGTCGGTTCAGC	TRCN0000467396	PALM	4.33008	4.80273	4.68422	5.66527	4.67557	4.83773	4.9817	5.01846	4.51685	4.37216
TTTCTTTCTTCATTCCGACATTTT	TRCN0000467397	PCOLCE2	3.90847	1.98152	2.29321	2.03886	4.20818	2.81033	4.23165	2.2978	4.39055	2.37857
TCAGGTGCATTTAGCAAGACACTC	TRCN0000467398	DPM1	6.76806	6.5128	7.17046	6.55883	6.71449	6.70714	6.64577	6.95521	6.69939	8.46587
TCTATCTCCGTCTGTAGATCTGTC	TRCN0000467399	PIH1D1	5.30543	5.04751	4.1624	4.85713	5.70798	5.37536	5.13025	5.58285	6.03635	5.66091
AACCTTGCGGGTGACGCCCTCTAA	TRCN0000467400	PDAP1	5.50078	4.53096	4.53034	4.04842	5.49826	4.89031	5.93387	5.45242	6.03443	5.01884
ATTCAGTCAAGCCTAAACTATCTA	TRCN0000467401	CDK18	3.40008	3.18745	1.84839	2.03886	3.5248	3.44707	3.39864	1.89213	3.5194	3.15636
TCAGAGCAATATCCCATAATCAGT	TRCN0000467402	RUVBL1	5.80198	5.89756	5.95705	5.83203	5.94033	5.3876	5.79024	5.60087	5.5238	5.05084
TGCAAATTCTCGGGTGTGTTTTAA	TRCN0000467403	PLIN3	4.50219	5.01499	5.32245	5.00415	4.93381	4.65734	4.23165	4.64557	4.66309	5.02959
TGCCATGCGGCTGGGATGGCTATC	TRCN0000467404	STRAP	6.35602	6.44116	6.5241	6.51045	6.38722	6.28447	5.53495	6.78728	6.07793	6.32186
GCGTACAAATGTAGATCTTTTTCC	TRCN0000467405	CDKL4	6.16429	6.21643	6.07307	6.24072	6.33551	6.38866	6.1382	6.5927	6.11834	6.20825
AGATGGACTTCCAACCATTGGCCG	TRCN0000467406	NO_MATCH_47	6.87372	6.69835	6.7674	5.57405	6.84102	6.90324	6.94799	6.48399	6.8279	6.86225
GTCATATTTAACTATCTCAGGAAC	TRCN0000467407	C8A	4.21106	4.10601	3.51145	3.74813	4.54812	4.7924	5.5145	5.82254	4.69745	5.05435
TGTCAGCAGAATTGCACCCACGAG	TRCN0000467408	YIPF7	6.24528	6.60309	6.7674	6.81931	6.20137	6.67003	6.068	6.54811	5.89971	6.25477
TACAATGTACCATGTCAAGCCAAT	TRCN0000467409	POGLUT1	5.81836	5.74725	6.28038	5.37225	5.90056	5.41178	5.81135	4.58347	6.48153	5.80752
CGGTCTACGAGCTAAAAATAACAT	TRCN0000467410	LMO2	4.79487	4.78355	5.41331	5.66527	4.88669	5.1567	5.12688	6.84892	6.86939	6.40946
ACCTCAGCCTCCAAATCACGACAT	TRCN0000467411	ZBTB49	7.2509	7.10991	7.25887	6.9338	7.36832	7.37542	7.16284	7.88877	7.11701	7.2966
CATAATCATGTCTCCCTTCAGCCG	TRCN0000467412	EEF1D	3.44297	3.24468	2.90736	0	3.64294	2.84626	4.18711	2.44477	3.64543	2.60614
AACTTTTCCTCGATACTAAAAATC	TRCN0000467414	TSG101	3.48463	2.43926	3.13798	2.85169	2.80562	3.58105	3.11596	3.35972	2.79312	3.3966
TCGGCGCAGACCGAAAAATCTGCA	TRCN0000467415	PCYT2	4.46105	4.46024	4.60933	3.74813	3.93001	4.30385	3.37615	3.99913	2.44584	4.50126
TGAACAATCTGTCTGGCTTTCACA	TRCN0000467416	STAU2	5.282	4.84035	5.65588	4.29685	5.07503	4.48571	5.24953	4.55601	4.5278	4.12076
CGTAGTAACGCTTTCGGATACGAT	TRCN0000467417	NAMPT	3.44297	4.04288	4.53034	4.04842	3.93001	4.25122	4.9052	3.90796	3.38131	3.80782
AATCTCTAACTGCCTTATGGTTAG	TRCN0000467418	ZSCAN2	5.54082	4.70417	4.35807	4.50872	5.38414	5.1278	5.62834	5.80903	5.31839	5.67922
ATAACCAAGTTATGGAAACAGGCC	TRCN0000467420	CPSF4	6.49498	5.96722	5.61818	6.46039	6.52593	6.60072	6.44964	6.69694	6.4226	6.47249
CTATCCCGCCAGCTTGCGTGCTTA	TRCN0000467421	YARS	3.35588	3.12786	2.29321	3.36844	2.27223	3.9214	2.88051	3.81836	1.88907	4.1341
TCCTTTCTTTCACTGACCGCTGCG	TRCN0000467422	COPS6	5.69071	5.0635	4.88805	5.47668	6.01235	5.68413	7.02322	5.46969	6.91703	6.27297
TCCGACACATCAACACTCGTCCTC	TRCN0000467423	AKTIP	6.09874	6.30654	6.39628	6.40852	5.74544	6.04653	6.24759	6.28235	5.77426	5.78445
CGCATGCCTGCGATCATAACATCA	TRCN0000467425	SH2B3	5.18427	5.83372	5.86348	5.75106	4.83301	5.24683	5.30716	5.76774	5.07133	5.08557
TACATCCCGGTGGAATTAGATAGG	TRCN0000467426	LIME1	6.94633	7.05498	7.09012	6.35473	6.89916	6.85556	6.75987	6.85644	6.80445	6.55289
CCTTCTTCGGGGACGGAAGTTACA	TRCN0000467427	MAX	6.17068	6.21643	6.18044	5.83203	5.91237	6.1757	6.475	6.05442	5.87847	5.84855
ACCCGCCTCTGCCGCGGTAATACA	TRCN0000467428	TXNL4A	5.97999	5.27056	5.32245	5.13756	5.97904	5.6233	5.79237	5.53208	5.61392	5.60455
AATGTCTTGTTCAGAGGGACGTGC	TRCN0000467429	FGF17	4.8276	4.10601	3.51145	3.36844	4.94765	4.63697	5.28921	4.84024	5.38314	4.98245
CCATCGAACTTAGCCTGAATTGTA	TRCN0000467430	CDHR4	6.98675	7.27696	7.07628	7.28966	6.87038	7.02581	6.54475	7.01944	6.81901	6.68673
TCCCGCCCTTTGAACTGACGTCCA	TRCN0000467432	MCAM	3.64016	3.59205	1.84839	2.03886	2.53926	2.43893	1.71569	2.1587	2.6197	2.56734
GCTCCTGATTCGTCGTGAGTGGCC	TRCN0000467433	PSMB9	6.45887	6.53016	5.89535	6.0508	6.80978	6.83335	6.12139	7.15525	6.30339	6.58359
CTCTATCCAATTCTCGAACTCACC	TRCN0000467434	ZBTB44	4.81133	4.70417	4.05362	4.50872	4.78242	4.60586	5.0508	5.00159	5.28972	5.56571
GAACTTAAGGTCCAATAAACACGT	TRCN0000467435	FAAH2	3.40008	2.86132	2.63272	3.36844	2.86518	3.13478	1.20505	3.29476	1.81947	2.86796
TGGATCCTATGCCTCATTGTTTAG	TRCN0000467436	TBC1D3H	6.54013	6.41646	6.94539	6.89664	6.85332	6.75282	6.60645	6.65226	6.56098	6.90372
TATATACACCAGTCCAATCCGGTT	TRCN0000467437	DDX55	5.81836	5.14091	5.45668	4.85713	5.92875	5.53248	5.85268	5.86604	6.07606	5.6701
CTCGGGGCGCTAGTGCCGCCAATA	TRCN0000467438	ST8SIA1	6.18339	6.66729	6.54434	5.66527	6.08094	6.45707	6.28127	6.61061	6.2938	6.14543
CGCAATAACCGCTACCACTGAGTG	TRCN0000467439	TSHB	2.06542	4.41109	3.66725	3.36844	3.2548	3.3503	2.32134	2.18283	3.34462	2.68073
ATCGAGGACATGAGCCTGCAAAAC	TRCN0000467440	NO_MATCH_65	5.06577	3.97686	4.44677	4.29685	5.28586	4.89889	5.18628	4.72168	5.10828	5.0044
ATGAAAATTGTCTACATCACGGCC	TRCN0000467441	ZCCHC14	4.16055	3.67766	1.84839	2.03886	4.25346	3.49313	3.63491	3.45198	3.59425	3.50322
TAAGCTGCTGAGACCTCGGGTCCT	TRCN0000467442	SNHG7	8.56532	8.64204	8.68634	8.69532	8.62668	8.70227	8.595	8.78067	8.67577	8.69008
CTTTCTTCACCATTTACAATCGGG	TRCN0000467443	KLHDC4	3.21451	3.75848	3.51145	3.74813	3.01293	3.62309	2.59899	4.30977	2.84658	3.84072
TATCCGTAATCCGGGTCCGTCCGA	TRCN0000467444	ACTRT1	5.2217	5.37678	5.57947	4.85713	5.52004	5.51585	6.07849	5.60311	5.2865	5.73717
ACCTTCTTGAACCCCGTGAGATGC	TRCN0000467445	HSD3B1	5.97269	5.1559	5.12154	5.57405	5.84	5.26021	5.13025	5.49641	5.87633	5.25687
CCTTGCATATCCAATTGTCTATAA	TRCN0000467446	NO_MATCH_112	6.72091	6.29303	6.91462	5.75106	6.4007	6.41282	6.59554	5.79931	6.31133	5.89824
[truncated: 15,256 more rows]

## Sheet: SI1 GO_enriched_in_galactose
GO Term	Description	P-value	FDR q-value	Enrichment	N	B	n	b	Genes
GO:0000165	MAPK cascade	8.91e-05	0.00519	3.52	11683	248	214	16	[FGFR2 - fibroblast growth factor receptor 2, MAPKAPK3 - mitogen-activated protein kinase-activated protein kinase 3, MAPK7 - mitogen-activated protein kinase 7, SRPK2 - srsf protein kinase 2, FGFR3 - fibroblast growth factor receptor 3, MAP3K8 - mitogen-activated protein kinase kinase kinase 8, FLT3 - fms-related tyrosine kinase 3, MET - met proto-oncogene, ARAF - v-raf murine sarcoma 3611 viral…
GO:0000186	activation of MAPKK activity	0.000328	0.0151	7.25	11683	38	297	7	[ADORA1 - adenosine a1 receptor, MAP3K8 - mitogen-activated protein kinase kinase kinase 8, RIPK2 - receptor-interacting serine-threonine kinase 2, ARAF - v-raf murine sarcoma 3611 viral oncogene homolog, BRAF - v-raf murine sarcoma viral oncogene homolog b, MAP3K6 - mitogen-activated protein kinase kinase kinase 6, RAF1 - v-raf-1 murine leukemia viral oncogene homolog 1]
GO:0001525	angiogenesis	0.000249	0.0124	2.71	11683	181	476	20	[MMP2 - matrix metallopeptidase 2 (gelatinase a, 72kda gelatinase, 72kda type iv collagenase), FGFR2 - fibroblast growth factor receptor 2, ITGA5 - integrin, alpha 5 (fibronectin receptor, alpha polypeptide), EPHA1 - eph receptor a1, HOXB13 - homeobox b13, SRPK2 - srsf protein kinase 2, SYK - spleen tyrosine kinase, GATA2 - gata binding protein 2, PTEN - phosphatase and tensin homolog, MMP14 - ma…
GO:0002009	morphogenesis of an epithelium	3.49e-05	0.00255	2.28	11683	152	1077	32	[FGFR2 - fibroblast growth factor receptor 2, FZD5 - frizzled family receptor 5, FGF7 - fibroblast growth factor 7, RIPK4 - receptor-interacting serine-threonine kinase 4, KDR - kinase insert domain receptor (a type iii receptor tyrosine kinase), KRT6A - keratin 6a, HAND2 - heart and neural crest derivatives expressed 2, GRB2 - growth factor receptor-bound protein 2, PRKX - protein kinase, x-link…
GO:0002068	glandular epithelial cell development	0.000231	0.0116	17.37	11683	10	269	4	[HNF4A - hepatocyte nuclear factor 4, alpha, RARB - retinoic acid receptor, beta, SMO - smoothened, frizzled family receptor, BMP5 - bone morphogenetic protein 5]
GO:0002431	Fc receptor mediated stimulatory signaling pathway	0.000154	0.0083	15.31	11683	53	72	5	[ABL1 - c-abl oncogene 1, non-receptor tyrosine kinase, PLCG2 - phospholipase c, gamma 2 (phosphatidylinositol-specific), SYK - spleen tyrosine kinase, ACTR3 - arp3 actin-related protein 3 homolog (yeast), PIK3R1 - phosphoinositide-3-kinase, regulatory subunit 1 (alpha)]
GO:0002433	immune response-regulating cell surface receptor signaling pathway involved in phagocytosis	0.000127	0.00704	15.91	11683	51	72	5	[ABL1 - c-abl oncogene 1, non-receptor tyrosine kinase, PLCG2 - phospholipase c, gamma 2 (phosphatidylinositol-specific), SYK - spleen tyrosine kinase, ACTR3 - arp3 actin-related protein 3 homolog (yeast), PIK3R1 - phosphoinositide-3-kinase, regulatory subunit 1 (alpha)]
GO:0002521	leukocyte differentiation	0.00081	0.03	3.32	11683	207	221	13	[EPHA2 - eph receptor a2, GATA3 - gata binding protein 3, FLT3 - fms-related tyrosine kinase 3, MITF - microphthalmia-associated transcription factor, ZBTB1 - zinc finger and btb domain containing 1, LCK - lymphocyte-specific protein tyrosine kinase, PTPN2 - protein tyrosine phosphatase, non-receptor type 2, PIK3R1 - phosphoinositide-3-kinase, regulatory subunit 1 (alpha), ABL1 - c-abl oncogene 1…
GO:0002888	positive regulation of myeloid leukocyte mediated immunity	0.000686	0.026	5.63	11683	19	765	7	[DHX36 - deah (asp-glu-ala-his) box polypeptide 36, DDX21 - dead (asp-glu-ala-asp) box helicase 21, SYK - spleen tyrosine kinase, PTAFR - platelet-activating factor receptor, GATA2 - gata binding protein 2, F2RL1 - coagulation factor ii (thrombin) receptor-like 1, SPHK2 - sphingosine kinase 2]
GO:0003006	developmental process involved in reproduction	0.000253	0.0125	1.67	11683	384	1130	62	[PAQR7 - progestin and adipoq receptor family member vii, PRKACA - protein kinase, camp-dependent, catalytic, alpha, HSD17B4 - hydroxysteroid (17-beta) dehydrogenase 4, NR5A1 - nuclear receptor subfamily 5, group a, member 1, RFX2 - regulatory factor x, 2 (influences hla class ii expression), CDC25B - cell division cycle 25b, TEX11 - testis expressed 11, GPR149 - g protein-coupled receptor 149, A…
GO:0003018	vascular process in circulatory system	0.000366	0.0162	2.72	11683	104	826	20	[P2RY1 - purinergic receptor p2y, g-protein coupled, 1, PTAFR - platelet-activating factor receptor, ADRB1 - adrenoceptor beta 1, ADRB2 - adrenoceptor beta 2, surface, PLOD3 - procollagen-lysine, 2-oxoglutarate 5-dioxygenase 3, YES1 - v-yes-1 yamaguchi sarcoma viral oncogene homolog 1, HTR2B - 5-hydroxytryptamine (serotonin) receptor 2b, g protein-coupled, GJA1 - gap junction protein, alpha 1, 43…
GO:0003323	type B pancreatic cell development	0.000847	0.0312	21.58	11683	7	232	3	[HNF4A - hepatocyte nuclear factor 4, alpha, SMO - smoothened, frizzled family receptor, BMP5 - bone morphogenetic protein 5]
GO:0003376	sphingosine-1-phosphate receptor signaling pathway	2.15e-05	0.00172	19.2	11683	13	234	5	[GPR6 - g protein-coupled receptor 6, S1PR2 - sphingosine-1-phosphate receptor 2, S1PR1 - sphingosine-1-phosphate receptor 1, S1PR4 - sphingosine-1-phosphate receptor 4, S1PR5 - sphingosine-1-phosphate receptor 5]
GO:0003416	endochondral bone growth	2.42e-07	3.65e-05	280.39	11683	5	25	3	[FGFR2 - fibroblast growth factor receptor 2, FGFR3 - fibroblast growth factor receptor 3, DDR2 - discoidin domain receptor tyrosine kinase 2]
GO:0006213	pyrimidine nucleoside metabolic process	0.000103	0.00593	292.08	11683	40	2	2	[UPP2 - uridine phosphorylase 2, UPP1 - uridine phosphorylase 1]
GO:0006218	uridine catabolic process	1.47e-08	2.88e-06	5,841.50	11683	2	2	2	[UPP2 - uridine phosphorylase 2, UPP1 - uridine phosphorylase 1]
GO:0006220	pyrimidine nucleotide metabolic process	0.000109	0.0062	284.95	11683	41	2	2	[UPP2 - uridine phosphorylase 2, UPP1 - uridine phosphorylase 1]
GO:0006221	pyrimidine nucleotide biosynthetic process	5.36e-05	0.00353	389.43	11683	30	2	2	[UPP2 - uridine phosphorylase 2, UPP1 - uridine phosphorylase 1]
GO:0006222	UMP biosynthetic process	2.98e-06	0.000322	1,298.11	11683	9	2	2	[UPP2 - uridine phosphorylase 2, UPP1 - uridine phosphorylase 1]
GO:0006874	cellular calcium ion homeostasis	6.39e-05	0.00406	2.24	11683	307	577	34	[CCR4 - chemokine (c-c motif) receptor 4, P2RY10 - purinergic receptor p2y, g-protein coupled, 10, STIM2 - stromal interaction molecule 2, PRKACA - protein kinase, camp-dependent, catalytic, alpha, TMEM38B - transmembrane protein 38b, CCR1 - chemokine (c-c motif) receptor 1, PTGER3 - prostaglandin e receptor 3 (subtype ep3), TRPC4 - transient receptor potential cation channel, subfamily c, member…
GO:0006875	cellular metal ion homeostasis	0.000876	0.0321	1.9	11683	394	577	37	[CCR4 - chemokine (c-c motif) receptor 4, P2RY10 - purinergic receptor p2y, g-protein coupled, 10, STIM2 - stromal interaction molecule 2, PRKACA - protein kinase, camp-dependent, catalytic, alpha, TMEM38B - transmembrane protein 38b, ATP1A3 - atpase, na+/k+ transporting, alpha 3 polypeptide, CCR1 - chemokine (c-c motif) receptor 1, PTGER3 - prostaglandin e receptor 3 (subtype ep3), TRPC4 - trans…
GO:0007167	enzyme linked receptor protein signaling pathway	1.2e-06	0.000149	2.94	11683	473	252	30	[FGFR2 - fibroblast growth factor receptor 2, SYK - spleen tyrosine kinase, FGFR3 - fibroblast growth factor receptor 3, FLT3 - fms-related tyrosine kinase 3, PTEN - phosphatase and tensin homolog, DDR2 - discoidin domain receptor tyrosine kinase 2, BRAF - v-raf murine sarcoma viral oncogene homolog b, RAF1 - v-raf-1 murine leukemia viral oncogene homolog 1, PIK3R1 - phosphoinositide-3-kinase, re…
GO:0007169	transmembrane receptor protein tyrosine kinase signaling pathway	8.13e-07	0.000108	3.31	11683	364	252	26	[FGFR2 - fibroblast growth factor receptor 2, SYK - spleen tyrosine kinase, FGFR3 - fibroblast growth factor receptor 3, FLT3 - fms-related tyrosine kinase 3, DDR2 - discoidin domain receptor tyrosine kinase 2, PTEN - phosphatase and tensin homolog, BRAF - v-raf murine sarcoma viral oncogene homolog b, RAF1 - v-raf-1 murine leukemia viral oncogene homolog 1, PIK3R1 - phosphoinositide-3-kinase, re…
GO:0007187	G protein-coupled receptor signaling pathway, coupled to cyclic nucleotide second messenger	1.1e-10	4.56e-08	2.96	11683	194	937	46	[GPR101 - g protein-coupled receptor 101, S1PR2 - sphingosine-1-phosphate receptor 2, ADRB1 - adrenoceptor beta 1, ADRB2 - adrenoceptor beta 2, surface, GALR1 - galanin receptor 1, CCR1 - chemokine (c-c motif) receptor 1, PTGER3 - prostaglandin e receptor 3 (subtype ep3), HTR4 - 5-hydroxytryptamine (serotonin) receptor 4, g protein-coupled, PTGER4 - prostaglandin e receptor 4 (subtype ep4), HTR2C…
GO:0007188	adenylate cyclase-modulating G protein-coupled receptor signaling pathway	4.04e-10	1.36e-07	4.63	11683	169	388	26	[GPR101 - g protein-coupled receptor 101, S1PR2 - sphingosine-1-phosphate receptor 2, ADRB1 - adrenoceptor beta 1, PTGER3 - prostaglandin e receptor 3 (subtype ep3), PTH2R - parathyroid hormone 2 receptor, ADCY2 - adenylate cyclase 2 (brain), GPR3 - g protein-coupled receptor 3, P2RY1 - purinergic receptor p2y, g-protein coupled, 1, GPR6 - g protein-coupled receptor 6, ADCYAP1R1 - adenylate cycla…
GO:0007189	adenylate cyclase-activating G protein-coupled receptor signaling pathway	2.52e-07	3.75e-05	11.3	11683	94	110	10	[GPR6 - g protein-coupled receptor 6, LPAR1 - lysophosphatidic acid receptor 1, S1PR2 - sphingosine-1-phosphate receptor 2, GPR26 - g protein-coupled receptor 26, S1PR4 - sphingosine-1-phosphate receptor 4, ADRA2A - adrenoceptor alpha 2a, CALCRL - calcitonin receptor-like, GPR119 - g protein-coupled receptor 119, S1PR5 - sphingosine-1-phosphate receptor 5, ADCY2 - adenylate cyclase 2 (brain)]
GO:0007193	adenylate cyclase-inhibiting G protein-coupled receptor signaling pathway	2.99e-05	0.00226	3.79	11683	66	747	16	[P2RY1 - purinergic receptor p2y, g-protein coupled, 1, GNAZ - guanine nucleotide binding protein (g protein), alpha z polypeptide, NPR3 - natriuretic peptide receptor c/guanylate cyclase c (atrionatriuretic peptide receptor c), GNAI3 - guanine nucleotide binding protein (g protein), alpha inhibiting activity polypeptide 3, HTR4 - 5-hydroxytryptamine (serotonin) receptor 4, g protein-coupled, GRM…
GO:0007196	adenylate cyclase-inhibiting G protein-coupled glutamate receptor signaling pathway	0.000187	0.00969	177.02	11683	6	22	2	[GRM8 - glutamate receptor, metabotropic 8, GRM4 - glutamate receptor, metabotropic 4]
GO:0007200	phospholipase C-activating G protein-coupled receptor signaling pathway	5.52e-05	0.00361	10.22	11683	69	116	7	[C3AR1 - complement component 3a receptor 1, HTR2B - 5-hydroxytryptamine (serotonin) receptor 2b, g protein-coupled, AGTR1 - angiotensin ii receptor, type 1, ADRA2A - adrenoceptor alpha 2a, NMUR1 - neuromedin u receptor 1, TRHR - thyrotropin-releasing hormone receptor, GPR139 - g protein-coupled receptor 139]
GO:0007202	activation of phospholipase C activity	0.000941	0.0334	14.51	11683	28	115	4	[HTR2B - 5-hydroxytryptamine (serotonin) receptor 2b, g protein-coupled, LPAR1 - lysophosphatidic acid receptor 1, S1PR4 - sphingosine-1-phosphate receptor 4, NMUR1 - neuromedin u receptor 1]
GO:0007204	positive regulation of cytosolic calcium ion concentration	2.48e-06	0.000279	4.94	11683	211	168	15	[CCR4 - chemokine (c-c motif) receptor 4, P2RY10 - purinergic receptor p2y, g-protein coupled, 10, P2RY1 - purinergic receptor p2y, g-protein coupled, 1, GPR6 - g protein-coupled receptor 6, LCK - lymphocyte-specific protein tyrosine kinase, C3AR1 - complement component 3a receptor 1, ABL1 - c-abl oncogene 1, non-receptor tyrosine kinase, HTR2B - 5-hydroxytryptamine (serotonin) receptor 2b, g pro…
GO:0007275	multicellular organism development	0.000128	0.00704	2.46	11683	449	286	27	[FGFR2 - fibroblast growth factor receptor 2, FGFR3 - fibroblast growth factor receptor 3, EDF1 - endothelial differentiation-related factor 1, FLT3 - fms-related tyrosine kinase 3, DDR2 - discoidin domain receptor tyrosine kinase 2, BRCA1 - breast cancer 1, early onset, WDR47 - wd repeat domain 47, KDR - kinase insert domain receptor (a type iii receptor tyrosine kinase), POGK - pogo transposabl…
GO:0007411	axon guidance	0.000885	0.0322	2.79	11683	141	475	16	[EPHA2 - eph receptor a2, CDK5 - cyclin-dependent kinase 5, EPHA3 - eph receptor a3, EPHA1 - eph receptor a1, MAPK7 - mitogen-activated protein kinase 7, GATA3 - gata binding protein 3, B3GNT2 - udp-glcnac:betagal beta-1,3-n-acetylglucosaminyltransferase 2, NTN5 - netrin 5, EPHA7 - eph receptor a7, PIK3R1 - phosphoinositide-3-kinase, regulatory subunit 1 (alpha), SEMA4A - sema domain, immunoglobu…
GO:0007519	skeletal muscle tissue development	0.000189	0.00977	4.76	11683	32	767	10	[HOXD10 - homeobox d10, HOXD9 - homeobox d9, CDK5 - cyclin-dependent kinase 5, MYOD1 - myogenic differentiation 1, PITX1 - paired-like homeodomain 1, MYF6 - myogenic factor 6 (herculin), MYOG - myogenin (myogenic factor 4), GPCPD1 - glycerophosphocholine phosphodiesterase gde1 homolog (s. cerevisiae), MSC - musculin, MAPK14 - mitogen-activated protein kinase 14]
GO:0007610	behavior	5.52e-05	0.00362	1.83	11683	327	1074	55	[PRKAA1 - protein kinase, amp-activated, alpha 1 catalytic subunit, AFF2 - af4/fmr2 family, member 2, GPR52 - g protein-coupled receptor 52, CHRNB1 - cholinergic receptor, nicotinic, beta 1 (muscle), RNF180 - ring finger protein 180, ABAT - 4-aminobutyrate aminotransferase, LPAR5 - lysophosphatidic acid receptor 5, LDLR - low density lipoprotein receptor, HAND2 - heart and neural crest derivative…
GO:0008283	cell proliferation	0.000643	0.0248	1.69	11683	315	1166	53	[CDC25A - cell division cycle 25a, RHBDF1 - rhomboid 5 homolog 1 (drosophila), FLT3 - fms-related tyrosine kinase 3, IFNA1 - interferon, alpha 1, IFNA4 - interferon, alpha 4, ABL1 - c-abl oncogene 1, non-receptor tyrosine kinase, HAND2 - heart and neural crest derivatives expressed 2, IFT80 - intraflagellar transport 80 homolog (chlamydomonas), FAM83B - family with sequence similarity 83, member …
GO:0008356	asymmetric cell division	0.00029	0.0139	122.98	11683	5	38	2	[ETV5 - ets variant 5, ACTR3 - arp3 actin-related protein 3 homolog (yeast)]
GO:0008630	intrinsic apoptotic signaling pathway in response to DNA damage	0.000614	0.0241	17.66	11683	49	54	4	[ABL1 - c-abl oncogene 1, non-receptor tyrosine kinase, TNFRSF1A - tumor necrosis factor receptor superfamily, member 1a, DYRK2 - dual-specificity tyrosine-(y)-phosphorylation regulated kinase 2, PIK3R1 - phosphoinositide-3-kinase, regulatory subunit 1 (alpha)]
GO:0008655	pyrimidine-containing compound salvage	2.98e-06	0.000327	1,298.11	11683	9	2	2	[UPP2 - uridine phosphorylase 2, UPP1 - uridine phosphorylase 1]
GO:0009116	nucleoside metabolic process	0.000589	0.0233	134.29	11683	87	2	2	[UPP2 - uridine phosphorylase 2, UPP1 - uridine phosphorylase 1]
GO:0009119	ribonucleoside metabolic process	0.000391	0.017	162.26	11683	72	2	2	[UPP2 - uridine phosphorylase 2, UPP1 - uridine phosphorylase 1]
GO:0009123	nucleoside monophosphate metabolic process	0.000403	0.0173	30.64	11683	143	8	3	[PRKAG2 - protein kinase, amp-activated, gamma 2 non-catalytic subunit, UPP2 - uridine phosphorylase 2, UPP1 - uridine phosphorylase 1]
GO:0009124	nucleoside monophosphate biosynthetic process	0.000259	0.0127	48.68	11683	90	8	3	[PRKAG2 - protein kinase, amp-activated, gamma 2 non-catalytic subunit, UPP2 - uridine phosphorylase 2, UPP1 - uridine phosphorylase 1]
GO:0009129	pyrimidine nucleoside monophosphate metabolic process	9.27e-06	0.000837	834.5	11683	14	2	2	[UPP2 - uridine phosphorylase 2, UPP1 - uridine phosphorylase 1]
GO:0009130	pyrimidine nucleoside monophosphate biosynthetic process	3.97e-06	0.000411	1,168.30	11683	10	2	2	[UPP2 - uridine phosphorylase 2, UPP1 - uridine phosphorylase 1]
GO:0009156	ribonucleoside monophosphate biosynthetic process	0.000223	0.0113	50.94	11683	86	8	3	[PRKAG2 - protein kinase, amp-activated, gamma 2 non-catalytic subunit, UPP2 - uridine phosphorylase 2, UPP1 - uridine phosphorylase 1]
GO:0009161	ribonucleoside monophosphate metabolic process	0.000885	0.0322	32.45	11683	135	8	3	[PRKAG2 - protein kinase, amp-activated, gamma 2 non-catalytic subunit, UPP2 - uridine phosphorylase 2, UPP1 - uridine phosphorylase 1]
GO:0009163	nucleoside biosynthetic process	6.74e-05	0.00417	354.03	11683	33	2	2	[UPP2 - uridine phosphorylase 2, UPP1 - uridine phosphorylase 1]
GO:0009164	nucleoside catabolic process	3.87e-05	0.00272	449.35	11683	26	2	2	[UPP2 - uridine phosphorylase 2, UPP1 - uridine phosphorylase 1]
GO:0009166	nucleotide catabolic process	0.000431	0.0182	153.72	11683	76	2	2	[UPP2 - uridine phosphorylase 2, UPP1 - uridine phosphorylase 1]
GO:0009173	pyrimidine ribonucleoside monophosphate metabolic process	7.48e-06	0.000697	898.69	11683	13	2	2	[UPP2 - uridine phosphorylase 2, UPP1 - uridine phosphorylase 1]
GO:0009174	pyrimidine ribonucleoside monophosphate biosynthetic process	2.98e-06	0.00032	1,298.11	11683	9	2	2	[UPP2 - uridine phosphorylase 2, UPP1 - uridine phosphorylase 1]
GO:0009218	pyrimidine ribonucleotide metabolic process	3.49e-05	0.00256	467.32	11683	25	2	2	[UPP2 - uridine phosphorylase 2, UPP1 - uridine phosphorylase 1]
GO:0009220	pyrimidine ribonucleotide biosynthetic process	1.68e-05	0.00138	649.06	11683	18	2	2	[UPP2 - uridine phosphorylase 2, UPP1 - uridine phosphorylase 1]
GO:0009260	ribonucleotide biosynthetic process	0.000256	0.0126	11.96	11683	148	33	5	[PRKAG2 - protein kinase, amp-activated, gamma 2 non-catalytic subunit, UPP2 - uridine phosphorylase 2, PANK4 - pantothenate kinase 4, UPP1 - uridine phosphorylase 1, ADCY2 - adenylate cyclase 2 (brain)]
GO:0009725	response to hormone	5.68e-05	0.00369	1.8	11683	456	839	59	[PRKAA1 - protein kinase, amp-activated, alpha 1 catalytic subunit, PAQR7 - progestin and adipoq receptor family member vii, PRKACA - protein kinase, camp-dependent, catalytic, alpha, FLT3 - fms-related tyrosine kinase 3, KBTBD2 - kelch repeat and btb (poz) domain containing 2, NR5A1 - nuclear receptor subfamily 5, group a, member 1, ATP1A3 - atpase, na+/k+ transporting, alpha 3 polypeptide, ELK1…
GO:0009755	hormone-mediated signaling pathway	0.000877	0.032	2.63	11683	97	871	19	[PPARGC1B - peroxisome proliferator-activated receptor gamma, coactivator 1 beta, RBFOX2 - rna binding protein, fox-1 homolog (c. elegans) 2, PAQR7 - progestin and adipoq receptor family member vii, NR5A1 - nuclear receptor subfamily 5, group a, member 1, RXRA - retinoid x receptor, alpha, GHSR - growth hormone secretagogue receptor, RARB - retinoic acid receptor, beta, SRC - v-src avian sarcoma …
GO:0009888	tissue development	1.59e-07	2.59e-05	2.25	11683	334	823	53	[TFIP11 - tuftelin interacting protein 11, BMX - bmx non-receptor tyrosine kinase, TMEM38B - transmembrane protein 38b, NR5A1 - nuclear receptor subfamily 5, group a, member 1, KDR - kinase insert domain receptor (a type iii receptor tyrosine kinase), LOXL3 - lysyl oxidase-like 3, IFT80 - intraflagellar transport 80 homolog (chlamydomonas), ZFP36L1 - zfp36 ring finger protein-like 1, RET - ret pr…
GO:0010138	pyrimidine ribonucleotide salvage	5.63e-07	7.9e-05	2,336.60	11683	5	2	2	[UPP2 - uridine phosphorylase 2, UPP1 - uridine phosphorylase 1]
GO:0010463	mesenchymal cell proliferation	0.000101	0.00583	7.94	11683	9	981	6	[FGFR2 - fibroblast growth factor receptor 2, HAND2 - heart and neural crest derivatives expressed 2, MSX1 - msh homeobox 1, SIX2 - six homeobox 2, BMP7 - bone morphogenetic protein 7, FGF7 - fibroblast growth factor 7]
GO:0010517	regulation of phospholipase activity	9.1e-07	0.000117	14.26	11683	57	115	8	[FGFR2 - fibroblast growth factor receptor 2, ABL1 - c-abl oncogene 1, non-receptor tyrosine kinase, HTR2B - 5-hydroxytryptamine (serotonin) receptor 2b, g protein-coupled, LPAR1 - lysophosphatidic acid receptor 1, FGFR3 - fibroblast growth factor receptor 3, AGTR1 - angiotensin ii receptor, type 1, S1PR4 - sphingosine-1-phosphate receptor 4, NMUR1 - neuromedin u receptor 1]
GO:0010518	positive regulation of phospholipase activity	5.56e-06	0.000547	14.22	11683	50	115	7	[FGFR2 - fibroblast growth factor receptor 2, HTR2B - 5-hydroxytryptamine (serotonin) receptor 2b, g protein-coupled, LPAR1 - lysophosphatidic acid receptor 1, FGFR3 - fibroblast growth factor receptor 3, AGTR1 - angiotensin ii receptor, type 1, S1PR4 - sphingosine-1-phosphate receptor 4, NMUR1 - neuromedin u receptor 1]
GO:0010632	regulation of epithelial cell migration	0.000905	0.0327	2.71	11683	156	470	17	[EPHA2 - eph receptor a2, GATA3 - gata binding protein 3, GATA2 - gata binding protein 2, HDAC7 - histone deacetylase 7, MET - met proto-oncogene, PTEN - phosphatase and tensin homolog, SEMA4A - sema domain, immunoglobulin domain (ig), transmembrane domain (tm) and short cytoplasmic domain, (semaphorin) 4a, KDR - kinase insert domain receptor (a type iii receptor tyrosine kinase), ABL1 - c-abl on…
GO:0010700	negative regulation of norepinephrine secretion	0.000561	0.0225	26.08	11683	8	168	3	[GHSR - growth hormone secretagogue receptor, P2RY1 - purinergic receptor p2y, g-protein coupled, 1, ADRA2A - adrenoceptor alpha 2a]
GO:0010720	positive regulation of cell development	1.69e-08	3.23e-06	5.14	11683	337	135	20	[ETV5 - ets variant 5, EPHA3 - eph receptor a3, MARK2 - map/microtubule affinity-regulating kinase 2, S1PR2 - sphingosine-1-phosphate receptor 2, EEF2K - eukaryotic elongation factor-2 kinase, MYF6 - myogenic factor 6 (herculin), MYOG - myogenin (myogenic factor 4), GPR68 - g protein-coupled receptor 68, SMURF1 - smad specific e3 ubiquitin protein ligase 1, PLXNA4 - plexin a4, CSNK1E - casein kin…
GO:0010824	regulation of centrosome duplication	7.34e-05	0.00444	4.18	11683	30	1117	12	[VPS4B - vacuolar protein sorting 4 homolog b (s. cerevisiae), CHMP5 - charged multivesicular body protein 5, NUP62 - nucleoporin 62kda, CHMP4C - charged multivesicular body protein 4c, XRCC3 - x-ray repair complementing defective repair in chinese hamster cells 3, NPM1 - nucleophosmin (nucleolar phosphoprotein b23, numatrin), RBM14 - rna binding motif protein 14, MDM1 - mdm1 nuclear protein homo…
GO:0010826	negative regulation of centrosome duplication	6.46e-05	0.00407	14.35	11683	11	370	5	[NPM1 - nucleophosmin (nucleolar phosphoprotein b23, numatrin), RBM14 - rna binding motif protein 14, MDM1 - mdm1 nuclear protein homolog (mouse), BRCA1 - breast cancer 1, early onset, TRIM37 - tripartite motif containing 37]
GO:0010827	regulation of glucose transmembrane transport	0.000841	0.0311	16.33	11683	54	53	4	[PRKAG2 - protein kinase, amp-activated, gamma 2 non-catalytic subunit, PRKCI - protein kinase c, iota, BRAF - v-raf murine sarcoma viral oncogene homolog b, PIK3R1 - phosphoinositide-3-kinase, regulatory subunit 1 (alpha)]
GO:0010831	positive regulation of myotube differentiation	0.00041	0.0175	7.97	11683	20	440	6	[MYOD1 - myogenic differentiation 1, MYF6 - myogenic factor 6 (herculin), MYOG - myogenin (myogenic factor 4), MMP14 - matrix metallopeptidase 14 (membrane-inserted), SMYD1 - set and mynd domain containing 1, MAPK14 - mitogen-activated protein kinase 14]
GO:0010975	regulation of neuron projection development	0.000546	0.0221	2.23	11683	295	479	27	[STK24 - serine/threonine kinase 24, MARK2 - map/microtubule affinity-regulating kinase 2, EEF2K - eukaryotic elongation factor-2 kinase, CAMK1D - calcium/calmodulin-dependent protein kinase id, PTEN - phosphatase and tensin homolog, CAMK2B - calcium/calmodulin-dependent protein kinase ii beta, SEMA4A - sema domain, immunoglobulin domain (ig), transmembrane domain (tm) and short cytoplasmic domai…
GO:0014065	phosphatidylinositol 3-kinase signaling	0.000311	0.0145	8.91	11683	28	281	6	[HTR2B - 5-hydroxytryptamine (serotonin) receptor 2b, g protein-coupled, GATA3 - gata binding protein 3, ERBB3 - v-erb-b2 avian erythroblastic leukemia viral oncogene homolog 3, KBTBD2 - kelch repeat and btb (poz) domain containing 2, PTEN - phosphatase and tensin homolog, PIK3R1 - phosphoinositide-3-kinase, regulatory subunit 1 (alpha)]
GO:0014706	striated muscle tissue development	0.000104	0.00593	4.01	11683	48	790	13	[CDK5 - cyclin-dependent kinase 5, MYOD1 - myogenic differentiation 1, MYF6 - myogenic factor 6 (herculin), PITX1 - paired-like homeodomain 1, MYOG - myogenin (myogenic factor 4), GPCPD1 - glycerophosphocholine phosphodiesterase gde1 homolog (s. cerevisiae), PTEN - phosphatase and tensin homolog, HOXD10 - homeobox d10, HOXD9 - homeobox d9, MSC - musculin, BMP5 - bone morphogenetic protein 5, BMP7…
GO:0014831	gastro-intestinal system smooth muscle contraction	0.000566	0.0227	10.88	11683	6	716	4	[PTGER3 - prostaglandin e receptor 3 (subtype ep3), SULF2 - sulfatase 2, HTR2B - 5-hydroxytryptamine (serotonin) receptor 2b, g protein-coupled, HTR1D - 5-hydroxytryptamine (serotonin) receptor 1d, g protein-coupled]
GO:0014873	response to muscle activity involved in regulation of muscle adaptation	0.000404	0.0173	79.48	11683	3	98	2	[MYOG - myogenin (myogenic factor 4), PRKAG3 - protein kinase, amp-activated, gamma 3 non-catalytic subunit]
GO:0016255	attachment of GPI anchor to protein	0.000373	0.0164	17.28	11683	3	676	3	[PIGK - phosphatidylinositol glycan anchor biosynthesis, class k, GPAA1 - glycosylphosphatidylinositol anchor attachment 1, PIGT - phosphatidylinositol glycan anchor biosynthesis, class t]
GO:0018105	peptidyl-serine phosphorylation	4.65e-10	1.5e-07	3.86	11683	155	605	31	[PRKAA1 - protein kinase, amp-activated, alpha 1 catalytic subunit, MARK2 - map/microtubule affinity-regulating kinase 2, PRKACA - protein kinase, camp-dependent, catalytic, alpha, SYK - spleen tyrosine kinase, CAMK1D - calcium/calmodulin-dependent protein kinase id, AURKB - aurora kinase b, DYRK2 - dual-specificity tyrosine-(y)-phosphorylation regulated kinase 2, CSNK1A1L - casein kinase 1, alph…
GO:0018108	peptidyl-tyrosine phosphorylation	2.27e-12	2.68e-09	4.22	11683	122	794	35	[FGFR2 - fibroblast growth factor receptor 2, FGFR3 - fibroblast growth factor receptor 3, BMX - bmx non-receptor tyrosine kinase, SYK - spleen tyrosine kinase, FLT3 - fms-related tyrosine kinase 3, DDR2 - discoidin domain receptor tyrosine kinase 2, NTRK3 - neurotrophic tyrosine kinase, receptor, type 3, DYRK2 - dual-specificity tyrosine-(y)-phosphorylation regulated kinase 2, KDR - kinase inser…
GO:0018209	peptidyl-serine modification	2.48e-10	9.26e-08	3.97	11683	171	533	31	[PRKAA1 - protein kinase, amp-activated, alpha 1 catalytic subunit, EGFLAM - egf-like, fibronectin type iii and laminin g domains, MARK2 - map/microtubule affinity-regulating kinase 2, PRKACA - protein kinase, camp-dependent, catalytic, alpha, SYK - spleen tyrosine kinase, CAMK1D - calcium/calmodulin-dependent protein kinase id, AURKB - aurora kinase b, DYRK2 - dual-specificity tyrosine-(y)-phosp…
GO:0018212	peptidyl-tyrosine modification	6.94e-13	1.23e-09	4.27	11683	124	794	36	[FGFR2 - fibroblast growth factor receptor 2, FGFR3 - fibroblast growth factor receptor 3, BMX - bmx non-receptor tyrosine kinase, SYK - spleen tyrosine kinase, FLT3 - fms-related tyrosine kinase 3, DDR2 - discoidin domain receptor tyrosine kinase 2, NTRK3 - neurotrophic tyrosine kinase, receptor, type 3, DYRK2 - dual-specificity tyrosine-(y)-phosphorylation regulated kinase 2, KDR - kinase inser…
GO:0019216	regulation of lipid metabolic process	3.72e-06	0.000388	3.58	11683	295	232	21	[PRKAG2 - protein kinase, amp-activated, gamma 2 non-catalytic subunit, HNF4A - hepatocyte nuclear factor 4, alpha, NFYB - nuclear transcription factor y, beta, PRKAA1 - protein kinase, amp-activated, alpha 1 catalytic subunit, FGFR3 - fibroblast growth factor receptor 3, EDF1 - endothelial differentiation-related factor 1, FLT3 - fms-related tyrosine kinase 3, NR0B1 - nuclear receptor subfamily …
GO:0019722	calcium-mediated signaling	0.000311	0.0145	3.24	11683	100	577	16	[CCR4 - chemokine (c-c motif) receptor 4, PRKAA1 - protein kinase, amp-activated, alpha 1 catalytic subunit, PRKACA - protein kinase, camp-dependent, catalytic, alpha, PPP3CA - protein phosphatase 3, catalytic subunit, alpha isozyme, TMEM38B - transmembrane protein 38b, NR5A1 - nuclear receptor subfamily 5, group a, member 1, CCR1 - chemokine (c-c motif) receptor 1, KDR - kinase insert domain rec…
GO:0019932	second-messenger-mediated signaling	7.54e-10	2.23e-07	3.42	11683	234	526	36	[CCR4 - chemokine (c-c motif) receptor 4, GPR101 - g protein-coupled receptor 101, PRKAA1 - protein kinase, amp-activated, alpha 1 catalytic subunit, S1PR2 - sphingosine-1-phosphate receptor 2, PRKACA - protein kinase, camp-dependent, catalytic, alpha, ADRB1 - adrenoceptor beta 1, NR5A1 - nuclear receptor subfamily 5, group a, member 1, CCR1 - chemokine (c-c motif) receptor 1, PTGER3 - prostaglan…
GO:0019933	cAMP-mediated signaling	8.19e-08	1.38e-05	10.82	11683	108	110	11	[GPR6 - g protein-coupled receptor 6, MAPK7 - mitogen-activated protein kinase 7, LPAR1 - lysophosphatidic acid receptor 1, S1PR2 - sphingosine-1-phosphate receptor 2, GPR26 - g protein-coupled receptor 26, S1PR4 - sphingosine-1-phosphate receptor 4, ADRA2A - adrenoceptor alpha 2a, CALCRL - calcitonin receptor-like, GPR119 - g protein-coupled receptor 119, S1PR5 - sphingosine-1-phosphate receptor…
GO:0019935	cyclic-nucleotide-mediated signaling	4.73e-08	8.6e-06	9.91	11683	123	115	12	[GPR6 - g protein-coupled receptor 6, HTR2B - 5-hydroxytryptamine (serotonin) receptor 2b, g protein-coupled, MAPK7 - mitogen-activated protein kinase 7, LPAR1 - lysophosphatidic acid receptor 1, S1PR2 - sphingosine-1-phosphate receptor 2, GPR26 - g protein-coupled receptor 26, S1PR4 - sphingosine-1-phosphate receptor 4, ADRA2A - adrenoceptor alpha 2a, CALCRL - calcitonin receptor-like, GPR119 - …
GO:0021700	developmental maturation	0.000147	0.00799	2.66	11683	113	895	23	[MMP2 - matrix metallopeptidase 2 (gelatinase a, 72kda gelatinase, 72kda type iv collagenase), DLD - dihydrolipoamide dehydrogenase, TRPC4AP - transient receptor potential cation channel, subfamily c, member 4 associated protein, HOXB13 - homeobox b13, FZD5 - frizzled family receptor 5, PRKACA - protein kinase, camp-dependent, catalytic, alpha, GATA3 - gata binding protein 3, FGFR3 - fibroblast g…
GO:0021960	anterior commissure morphogenesis	9.99e-05	0.0058	35.91	11683	4	244	3	[NFIB - nuclear factor i/b, NR2E1 - nuclear receptor subfamily 2, group e, member 1, PLXNA4 - plexin a4]
GO:0022407	regulation of cell-cell adhesion	0.000527	0.0217	3.18	11683	306	180	15	[MAPK7 - mitogen-activated protein kinase 7, SYK - spleen tyrosine kinase, GATA3 - gata binding protein 3, MAP3K8 - mitogen-activated protein kinase kinase kinase 8, ZBTB1 - zinc finger and btb domain containing 1, LCK - lymphocyte-specific protein tyrosine kinase, PTPN2 - protein tyrosine phosphatase, non-receptor type 2, PIK3R1 - phosphoinositide-3-kinase, regulatory subunit 1 (alpha), EPHA7 - …
GO:0023014	signal transduction by protein phosphorylation	8.91e-05	0.00521	3.52	11683	248	214	16	[FGFR2 - fibroblast growth factor receptor 2, MAPKAPK3 - mitogen-activated protein kinase-activated protein kinase 3, MAPK7 - mitogen-activated protein kinase 7, SRPK2 - srsf protein kinase 2, FGFR3 - fibroblast growth factor receptor 3, MAP3K8 - mitogen-activated protein kinase kinase kinase 8, FLT3 - fms-related tyrosine kinase 3, MET - met proto-oncogene, ARAF - v-raf murine sarcoma 3611 viral…
GO:0023061	signal release	0.000913	0.0329	6.58	11683	90	138	7	[GHSR - growth hormone secretagogue receptor, GRM4 - glutamate receptor, metabotropic 4, GATA3 - gata binding protein 3, GPR119 - g protein-coupled receptor 119, CPLX2 - complexin 2, RAF1 - v-raf-1 murine leukemia viral oncogene homolog 1, GAD1 - glutamate decarboxylase 1 (brain, 67kda)]
GO:0030155	regulation of cell adhesion	0.000663	0.0253	1.84	11683	493	553	43	[ITGA5 - integrin, alpha 5 (fibronectin receptor, alpha polypeptide), EGFLAM - egf-like, fibronectin type iii and laminin g domains, PTAFR - platelet-activating factor receptor, SYK - spleen tyrosine kinase, MAP3K8 - mitogen-activated protein kinase kinase kinase 8, ZBTB1 - zinc finger and btb domain containing 1, PTEN - phosphatase and tensin homolog, CHRD - chordin, PIK3R1 - phosphoinositide-3-…
GO:0030168	platelet activation	0.000701	0.0264	6.76	11683	72	168	7	[P2RY1 - purinergic receptor p2y, g-protein coupled, 1, PLCG2 - phospholipase c, gamma 2 (phosphatidylinositol-specific), SYK - spleen tyrosine kinase, ADRA2A - adrenoceptor alpha 2a, LCK - lymphocyte-specific protein tyrosine kinase, RAF1 - v-raf-1 murine leukemia viral oncogene homolog 1, PIK3R1 - phosphoinositide-3-kinase, regulatory subunit 1 (alpha)]
GO:0030182	neuron differentiation	0.000443	0.0186	2.2	11683	140	988	26	[FZD5 - frizzled family receptor 5, LHX8 - lim homeobox 8, HAND2 - heart and neural crest derivatives expressed 2, XRN2 - 5'-3' exoribonuclease 2, ATOH1 - atonal homolog 1 (drosophila), SMO - smoothened, frizzled family receptor, NRBP2 - nuclear receptor binding protein 2, NR2E1 - nuclear receptor subfamily 2, group e, member 1, LHX4 - lim homeobox 4, NEUROD4 - neuronal differentiation 4, NEUROG1…
GO:0030183	B cell differentiation	0.000778	0.0292	11.11	11683	73	72	5	[ABL1 - c-abl oncogene 1, non-receptor tyrosine kinase, PLCG2 - phospholipase c, gamma 2 (phosphatidylinositol-specific), FLT3 - fms-related tyrosine kinase 3, PTPN2 - protein tyrosine phosphatase, non-receptor type 2, PIK3R1 - phosphoinositide-3-kinase, regulatory subunit 1 (alpha)]
GO:0030855	epithelial cell differentiation	6.7e-05	0.00418	3.75	11683	182	257	15	[EPHA2 - eph receptor a2, FGFR2 - fibroblast growth factor receptor 2, HNF4A - hepatocyte nuclear factor 4, alpha, NEUROG3 - neurogenin 3, PCK2 - phosphoenolpyruvate carboxykinase 2 (mitochondrial), GATA3 - gata binding protein 3, EDF1 - endothelial differentiation-related factor 1, NR0B1 - nuclear receptor subfamily 0, group b, member 1, NFIB - nuclear factor i/b, KDR - kinase insert domain rece…
GO:0031000	response to caffeine	0.000276	0.0134	13.5	11683	6	577	4	[PRKAA1 - protein kinase, amp-activated, alpha 1 catalytic subunit, ADORA2A - adenosine a2a receptor, TMEM38B - transmembrane protein 38b, PPARG - peroxisome proliferator-activated receptor gamma]
GO:0031344	regulation of cell projection organization	0.000539	0.022	2	11683	408	500	35	[STK24 - serine/threonine kinase 24, MARK2 - map/microtubule affinity-regulating kinase 2, EEF2K - eukaryotic elongation factor-2 kinase, CAMK1D - calcium/calmodulin-dependent protein kinase id, PTEN - phosphatase and tensin homolog, CAMK2B - calcium/calmodulin-dependent protein kinase ii beta, PIK3R1 - phosphoinositide-3-kinase, regulatory subunit 1 (alpha), SEMA4A - sema domain, immunoglobulin …
GO:0031346	positive regulation of cell projection organization	0.000581	0.0231	6.41	11683	228	56	7	[EPHA3 - eph receptor a3, PRKCI - protein kinase c, iota, MARK2 - map/microtubule affinity-regulating kinase 2, LPAR1 - lysophosphatidic acid receptor 1, EEF2K - eukaryotic elongation factor-2 kinase, ACTR3 - arp3 actin-related protein 3 homolog (yeast), PIK3R1 - phosphoinositide-3-kinase, regulatory subunit 1 (alpha)]
GO:0031348	negative regulation of defense response	0.000627	0.0244	4.66	11683	160	141	9	[GHSR - growth hormone secretagogue receptor, MAPK7 - mitogen-activated protein kinase 7, TNFRSF1A - tumor necrosis factor receptor superfamily, member 1a, FAM3A - family with sequence similarity 3, member a, GATA3 - gata binding protein 3, CALCRL - calcitonin receptor-like, DUSP10 - dual specificity phosphatase 10, PTPN2 - protein tyrosine phosphatase, non-receptor type 2, PPARG - peroxisome pro…
GO:0032103	positive regulation of response to external stimulus	0.000931	0.0332	1.89	11683	223	969	35	[CCR4 - chemokine (c-c motif) receptor 4, FFAR2 - free fatty acid receptor 2, CMKLR1 - chemokine-like receptor 1, CAMK1D - calcium/calmodulin-dependent protein kinase id, USF1 - upstream transcription factor 1, CCR1 - chemokine (c-c motif) receptor 1, NTRK3 - neurotrophic tyrosine kinase, receptor, type 3, PGC - progastricsin (pepsinogen c), NOD1 - nucleotide-binding oligomerization domain contai…
GO:0032147	activation of protein kinase activity	8.11e-10	2.3e-07	6.97	11683	232	130	18	[PRKAG2 - protein kinase, amp-activated, gamma 2 non-catalytic subunit, PRKAA1 - protein kinase, amp-activated, alpha 1 catalytic subunit, MARK2 - map/microtubule affinity-regulating kinase 2, S1PR2 - sphingosine-1-phosphate receptor 2, SYK - spleen tyrosine kinase, MAP3K8 - mitogen-activated protein kinase kinase kinase 8, ARAF - v-raf murine sarcoma 3611 viral oncogene homolog, BRAF - v-raf mur…
GO:0032262	pyrimidine nucleotide salvage	5.63e-07	7.98e-05	2,336.60	11683	5	2	2	[UPP2 - uridine phosphorylase 2, UPP1 - uridine phosphorylase 1]
GO:0032868	response to insulin	6.35e-05	0.00407	2.81	11683	114	839	23	[SP1 - sp1 transcription factor, PCK2 - phosphoenolpyruvate carboxykinase 2 (mitochondrial), EEF2K - eukaryotic elongation factor-2 kinase, PCK1 - phosphoenolpyruvate carboxykinase 1 (soluble), KBTBD2 - kelch repeat and btb (poz) domain containing 2, SRSF5 - serine/arginine-rich splicing factor 5, PTEN - phosphatase and tensin homolog, SLC2A1 - solute carrier family 2 (facilitated glucose transpo…
GO:0032869	cellular response to insulin stimulus	1.33e-05	0.00113	3.63	11683	69	839	18	[SP1 - sp1 transcription factor, PCK2 - phosphoenolpyruvate carboxykinase 2 (mitochondrial), PCK1 - phosphoenolpyruvate carboxykinase 1 (soluble), EEF2K - eukaryotic elongation factor-2 kinase, SRSF5 - serine/arginine-rich splicing factor 5, PTEN - phosphatase and tensin homolog, USF1 - upstream transcription factor 1, PRKCZ - protein kinase c, zeta, PIK3R1 - phosphoinositide-3-kinase, regulatory…
GO:0032870	cellular response to hormone stimulus	4.31e-07	6.17e-05	2.46	11683	232	839	41	[PRKAA1 - protein kinase, amp-activated, alpha 1 catalytic subunit, EEF2K - eukaryotic elongation factor-2 kinase, PRKACA - protein kinase, camp-dependent, catalytic, alpha, ATP1A3 - atpase, na+/k+ transporting, alpha 3 polypeptide, ELK1 - elk1, member of ets oncogene family, FLT3 - fms-related tyrosine kinase 3, PTEN - phosphatase and tensin homolog, USF1 - upstream transcription factor 1, PIK3R…
GO:0032958	inositol phosphate biosynthetic process	4.94e-05	0.00333	14.68	11683	10	398	5	[IP6K3 - inositol hexakisphosphate kinase 3, PLCG2 - phospholipase c, gamma 2 (phosphatidylinositol-specific), PTAFR - platelet-activating factor receptor, IP6K1 - inositol hexakisphosphate kinase 1, IP6K2 - inositol hexakisphosphate kinase 2]
GO:0033674	positive regulation of kinase activity	1.92e-11	1.51e-08	4.25	11683	434	209	33	[FGFR2 - fibroblast growth factor receptor 2, PRKAG2 - protein kinase, amp-activated, gamma 2 non-catalytic subunit, PRKAA1 - protein kinase, amp-activated, alpha 1 catalytic subunit, MARK2 - map/microtubule affinity-regulating kinase 2, S1PR2 - sphingosine-1-phosphate receptor 2, FGFR3 - fibroblast growth factor receptor 3, SYK - spleen tyrosine kinase, FLT3 - fms-related tyrosine kinase 3, MAP3…
GO:0034404	nucleobase-containing small molecule biosynthetic process	0.000991	0.0347	105.25	11683	111	2	2	[UPP2 - uridine phosphorylase 2, UPP1 - uridine phosphorylase 1]
GO:0034656	nucleobase-containing small molecule catabolic process	8.05e-05	0.00477	324.53	11683	36	2	2	[UPP2 - uridine phosphorylase 2, UPP1 - uridine phosphorylase 1]
GO:0035023	regulation of Rho protein signal transduction	0.000444	0.0186	7.18	11683	59	193	7	[P2RY10 - purinergic receptor p2y, g-protein coupled, 10, ABL1 - c-abl oncogene 1, non-receptor tyrosine kinase, LPAR1 - lysophosphatidic acid receptor 1, P2RY8 - purinergic receptor p2y, g-protein coupled, 8, MET - met proto-oncogene, RAF1 - v-raf-1 murine leukemia viral oncogene homolog 1, GPR35 - g protein-coupled receptor 35]
GO:0035265	organ growth	2.35e-05	0.00184	93.46	11683	15	25	3	[FGFR2 - fibroblast growth factor receptor 2, FGFR3 - fibroblast growth factor receptor 3, DDR2 - discoidin domain receptor tyrosine kinase 2]
GO:0035331	negative regulation of hippo signaling	0.000288	0.0139	11.73	11683	5	797	4	[MARK3 - map/microtubule affinity-regulating kinase 3, VGLL4 - vestigial like 4 (drosophila), MAPK14 - mitogen-activated protein kinase 14, MAP2K3 - mitogen-activated protein kinase kinase 3]
GO:0035588	G protein-coupled purinergic receptor signaling pathway	0.000176	0.00918	9.27	11683	19	398	6	[P2RY10 - purinergic receptor p2y, g-protein coupled, 10, P2RY1 - purinergic receptor p2y, g-protein coupled, 1, P2RY8 - purinergic receptor p2y, g-protein coupled, 8, ADORA2A - adenosine a2a receptor, ADORA1 - adenosine a1 receptor, PTAFR - platelet-activating factor receptor]
GO:0035635	entry of bacterium into host cell	0.000586	0.0233	18.45	11683	4	475	3	[GRB2 - growth factor receptor-bound protein 2, SRC - v-src avian sarcoma (schmidt-ruppin a-2) viral oncogene homolog, MET - met proto-oncogene]
GO:0035988	chondrocyte proliferation	0.000589	0.0233	103.85	11683	9	25	2	[FGFR3 - fibroblast growth factor receptor 3, DDR2 - discoidin domain receptor tyrosine kinase 2]
GO:0036270	response to diuretic	0.000276	0.0134	13.5	11683	6	577	4	[PRKAA1 - protein kinase, amp-activated, alpha 1 catalytic subunit, ADORA2A - adenosine a2a receptor, TMEM38B - transmembrane protein 38b, PPARG - peroxisome proliferator-activated receptor gamma]
GO:0038063	collagen-activated tyrosine kinase receptor signaling pathway	4.72e-05	0.00321	333.8	11683	5	14	2	[SYK - spleen tyrosine kinase, DDR2 - discoidin domain receptor tyrosine kinase 2]
GO:0038065	collagen-activated signaling pathway	4.72e-05	0.00323	333.8	11683	5	14	2	[SYK - spleen tyrosine kinase, DDR2 - discoidin domain receptor tyrosine kinase 2]
GO:0038094	Fc-gamma receptor signaling pathway	0.000141	0.00767	15.6	11683	52	72	5	[ABL1 - c-abl oncogene 1, non-receptor tyrosine kinase, PLCG2 - phospholipase c, gamma 2 (phosphatidylinositol-specific), SYK - spleen tyrosine kinase, ACTR3 - arp3 actin-related protein 3 homolog (yeast), PIK3R1 - phosphoinositide-3-kinase, regulatory subunit 1 (alpha)]
GO:0038096	Fc-gamma receptor signaling pathway involved in phagocytosis	0.000127	0.00701	15.91	11683	51	72	5	[ABL1 - c-abl oncogene 1, non-receptor tyrosine kinase, PLCG2 - phospholipase c, gamma 2 (phosphatidylinositol-specific), SYK - spleen tyrosine kinase, ACTR3 - arp3 actin-related protein 3 homolog (yeast), PIK3R1 - phosphoinositide-3-kinase, regulatory subunit 1 (alpha)]
GO:0040007	growth	0.000651	0.0251	4.66	11683	175	129	9	[FGFR2 - fibroblast growth factor receptor 2, ABL1 - c-abl oncogene 1, non-receptor tyrosine kinase, MYF6 - myogenic factor 6 (herculin), GATA3 - gata binding protein 3, FGFR3 - fibroblast growth factor receptor 3, MYOG - myogenin (myogenic factor 4), SMO - smoothened, frizzled family receptor, DDR2 - discoidin domain receptor tyrosine kinase 2, GPR149 - g protein-coupled receptor 149]
GO:0040008	regulation of growth	0.000484	0.0201	2.08	11683	427	435	33	[FGFR2 - fibroblast growth factor receptor 2, FGFR3 - fibroblast growth factor receptor 3, ADRB1 - adrenoceptor beta 1, PTEN - phosphatase and tensin homolog, IP6K2 - inositol hexakisphosphate kinase 2, ABL1 - c-abl oncogene 1, non-receptor tyrosine kinase, ENPP1 - ectonucleotide pyrophosphatase/phosphodiesterase 1, AGTR1 - angiotensin ii receptor, type 1, PAK4 - p21 protein (cdc42/rac)-activated…
GO:0042454	ribonucleoside catabolic process	2.96e-05	0.00225	507.96	11683	23	2	2	[UPP2 - uridine phosphorylase 2, UPP1 - uridine phosphorylase 1]
GO:0042455	ribonucleoside biosynthetic process	4.64e-05	0.0032	417.25	11683	28	2	2	[UPP2 - uridine phosphorylase 2, UPP1 - uridine phosphorylase 1]
GO:0042594	response to starvation	0.000217	0.0111	2.38	11683	137	966	27	[PRKAG2 - protein kinase, amp-activated, gamma 2 non-catalytic subunit, PRKAA1 - protein kinase, amp-activated, alpha 1 catalytic subunit, STK24 - serine/threonine kinase 24, ATG7 - autophagy related 7, EIF2AK1 - eukaryotic translation initiation factor 2-alpha kinase 1, XPR1 - xenotropic and polytropic retrovirus receptor 1, ULK2 - unc-51 like autophagy activating kinase 2, EIF2AK3 - eukaryotic …
GO:0043094	cellular metabolic compound salvage	5.36e-05	0.00355	389.43	11683	30	2	2	[UPP2 - uridine phosphorylase 2, UPP1 - uridine phosphorylase 1]
GO:0043097	pyrimidine nucleoside salvage	2.98e-06	0.000325	1,298.11	11683	9	2	2	[UPP2 - uridine phosphorylase 2, UPP1 - uridine phosphorylase 1]
GO:0043173	nucleotide salvage	6.14e-06	0.000596	973.58	11683	12	2	2	[UPP2 - uridine phosphorylase 2, UPP1 - uridine phosphorylase 1]
GO:0043174	nucleoside salvage	9.27e-06	0.000842	834.5	11683	14	2	2	[UPP2 - uridine phosphorylase 2, UPP1 - uridine phosphorylase 1]
GO:0043255	regulation of carbohydrate biosynthetic process	0.000891	0.0323	5.43	11683	61	282	8	[ENPP1 - ectonucleotide pyrophosphatase/phosphodiesterase 1, P2RY1 - purinergic receptor p2y, g-protein coupled, 1, FAM3A - family with sequence similarity 3, member a, PPP1CA - protein phosphatase 1, catalytic subunit, alpha isozyme, FBP1 - fructose-1,6-bisphosphatase 1, MAS1 - mas1 oncogene, PTPN2 - protein tyrosine phosphatase, non-receptor type 2, DYRK2 - dual-specificity tyrosine-(y)-phospho…
GO:0043405	regulation of MAP kinase activity	1.04e-07	1.73e-05	5.14	11683	248	165	18	[PRKAA1 - protein kinase, amp-activated, alpha 1 catalytic subunit, MAPKAPK3 - mitogen-activated protein kinase-activated protein kinase 3, S1PR2 - sphingosine-1-phosphate receptor 2, SYK - spleen tyrosine kinase, MAP3K8 - mitogen-activated protein kinase kinase kinase 8, HIPK3 - homeodomain interacting protein kinase 3, FLT3 - fms-related tyrosine kinase 3, ARAF - v-raf murine sarcoma 3611 viral…
GO:0043406	positive regulation of MAP kinase activity	3.8e-07	5.55e-05	5.71	11683	186	165	15	[PRKAA1 - protein kinase, amp-activated, alpha 1 catalytic subunit, MAPKAPK3 - mitogen-activated protein kinase-activated protein kinase 3, S1PR2 - sphingosine-1-phosphate receptor 2, SYK - spleen tyrosine kinase, FLT3 - fms-related tyrosine kinase 3, MAP3K8 - mitogen-activated protein kinase kinase kinase 8, ARAF - v-raf murine sarcoma 3611 viral oncogene homolog, BRAF - v-raf murine sarcoma vir…
GO:0043410	positive regulation of MAPK cascade	4.42e-06	0.000447	6.71	11683	399	48	11	[FGFR2 - fibroblast growth factor receptor 2, ABL1 - c-abl oncogene 1, non-receptor tyrosine kinase, LPAR1 - lysophosphatidic acid receptor 1, GRM4 - glutamate receptor, metabotropic 4, S1PR2 - sphingosine-1-phosphate receptor 2, FGFR3 - fibroblast growth factor receptor 3, SYK - spleen tyrosine kinase, FLT3 - fms-related tyrosine kinase 3, MAP3K8 - mitogen-activated protein kinase kinase kinase …
GO:0043434	response to peptide hormone	9.91e-06	0.000872	2.37	11683	206	839	35	[PRKACA - protein kinase, camp-dependent, catalytic, alpha, EEF2K - eukaryotic elongation factor-2 kinase, NR5A1 - nuclear receptor subfamily 5, group a, member 1, KBTBD2 - kelch repeat and btb (poz) domain containing 2, PTEN - phosphatase and tensin homolog, USF1 - upstream transcription factor 1, PIK3R1 - phosphoinositide-3-kinase, regulatory subunit 1 (alpha), CDO1 - cysteine dioxygenase type …
GO:0043555	regulation of translation in response to stress	7.65e-05	0.00457	6.19	11683	16	943	8	[EIF2AK1 - eukaryotic translation initiation factor 2-alpha kinase 1, NCK1 - nck adaptor protein 1, PPP1CA - protein phosphatase 1, catalytic subunit, alpha isozyme, EIF2AK3 - eukaryotic translation initiation factor 2-alpha kinase 3, RPS6KA3 - ribosomal protein s6 kinase, 90kda, polypeptide 3, RPS6KA1 - ribosomal protein s6 kinase, 90kda, polypeptide 1, EIF2AK4 - eukaryotic translation initiatio…
GO:0044206	UMP salvage	5.63e-07	7.83e-05	2,336.60	11683	5	2	2	[UPP2 - uridine phosphorylase 2, UPP1 - uridine phosphorylase 1]
GO:0044262	cellular carbohydrate metabolic process	0.000796	0.0297	3.35	11683	125	391	14	[PRKAG2 - protein kinase, amp-activated, gamma 2 non-catalytic subunit, ISYNA1 - inositol-3-phosphate synthase 1, PCK2 - phosphoenolpyruvate carboxykinase 2 (mitochondrial), PGM2L1 - phosphoglucomutase 2-like 1, UGP2 - udp-glucose pyrophosphorylase 2, PTEN - phosphatase and tensin homolog, BRAF - v-raf murine sarcoma viral oncogene homolog b, B3GNT2 - udp-glcnac:betagal beta-1,3-n-acetylglucosami…
GO:0045165	cell fate commitment	0.000674	0.0256	6.96	11683	87	135	7	[FGFR2 - fibroblast growth factor receptor 2, MYF6 - myogenic factor 6 (herculin), GATA3 - gata binding protein 3, MYOG - myogenin (myogenic factor 4), NR2E1 - nuclear receptor subfamily 2, group e, member 1, NEUROG1 - neurogenin 1, PPARG - peroxisome proliferator-activated receptor gamma]
GO:0045580	regulation of T cell differentiation	0.000922	0.0331	5.61	11683	98	170	8	[ABL1 - c-abl oncogene 1, non-receptor tyrosine kinase, AP3D1 - adaptor-related protein complex 3, delta 1 subunit, GATA3 - gata binding protein 3, SYK - spleen tyrosine kinase, ZBTB1 - zinc finger and btb domain containing 1, DUSP10 - dual specificity phosphatase 10, RARA - retinoic acid receptor, alpha, PTPN2 - protein tyrosine phosphatase, non-receptor type 2]
GO:0045663	positive regulation of myoblast differentiation	0.000546	0.022	9.48	11683	14	440	5	[MYOD1 - myogenic differentiation 1, MYF6 - myogenic factor 6 (herculin), MYOG - myogenin (myogenic factor 4), SMYD1 - set and mynd domain containing 1, MAPK14 - mitogen-activated protein kinase 14]
GO:0045664	regulation of neuron differentiation	4.51e-06	0.000453	4	11683	389	135	18	[ETV5 - ets variant 5, EPHA3 - eph receptor a3, MARK2 - map/microtubule affinity-regulating kinase 2, EEF2K - eukaryotic elongation factor-2 kinase, GATA3 - gata binding protein 3, SMURF1 - smad specific e3 ubiquitin protein ligase 1, PLXNA4 - plexin a4, CSNK1E - casein kinase 1, epsilon, ABL1 - c-abl oncogene 1, non-receptor tyrosine kinase, CSNK1D - casein kinase 1, delta, PRKCI - protein kinas…
GO:0045666	positive regulation of neuron differentiation	1.44e-05	0.00121	4.98	11683	226	135	13	[ETV5 - ets variant 5, EPHA3 - eph receptor a3, MARK2 - map/microtubule affinity-regulating kinase 2, EEF2K - eukaryotic elongation factor-2 kinase, SMURF1 - smad specific e3 ubiquitin protein ligase 1, PLXNA4 - plexin a4, CSNK1E - casein kinase 1, epsilon, CSNK1D - casein kinase 1, delta, PRKCI - protein kinase c, iota, LPAR1 - lysophosphatidic acid receptor 1, ATOH1 - atonal homolog 1 (drosophi…
GO:0045765	regulation of angiogenesis	5.96e-05	0.00385	3.29	11683	196	326	18	[ITGA5 - integrin, alpha 5 (fibronectin receptor, alpha polypeptide), EPHA2 - eph receptor a2, EPHA1 - eph receptor a1, MAPK7 - mitogen-activated protein kinase 7, EPN1 - epsin 1, BRCA1 - breast cancer 1, early onset, GHSR - growth hormone secretagogue receptor, C3AR1 - complement component 3a receptor 1, KDR - kinase insert domain receptor (a type iii receptor tyrosine kinase), ABL1 - c-abl onco…
GO:0045766	positive regulation of angiogenesis	0.000332	0.0152	3.24	11683	108	534	16	[ITGA5 - integrin, alpha 5 (fibronectin receptor, alpha polypeptide), EPHA1 - eph receptor a1, GATA2 - gata binding protein 2, HDAC7 - histone deacetylase 7, BRCA1 - breast cancer 1, early onset, GHSR - growth hormone secretagogue receptor, C3AR1 - complement component 3a receptor 1, KDR - kinase insert domain receptor (a type iii receptor tyrosine kinase), ABL1 - c-abl oncogene 1, non-receptor t…
GO:0045834	positive regulation of lipid metabolic process	7.26e-05	0.00442	6.93	11683	110	138	9	[GHSR - growth hormone secretagogue receptor, PRKAA1 - protein kinase, amp-activated, alpha 1 catalytic subunit, HTR2B - 5-hydroxytryptamine (serotonin) receptor 2b, g protein-coupled, MFSD2A - major facilitator superfamily domain containing 2a, TNFRSF1A - tumor necrosis factor receptor superfamily, member 1a, AGTR1 - angiotensin ii receptor, type 1, FGFR3 - fibroblast growth factor receptor 3, F…
GO:0045844	positive regulation of striated muscle tissue development	0.000308	0.0146	9.37	11683	43	174	6	[FGFR2 - fibroblast growth factor receptor 2, PRKAA1 - protein kinase, amp-activated, alpha 1 catalytic subunit, MYF6 - myogenic factor 6 (herculin), MYOG - myogenin (myogenic factor 4), ERBB3 - v-erb-b2 avian erythroblastic leukemia viral oncogene homolog 3, MAPK14 - mitogen-activated protein kinase 14]
GO:0045860	positive regulation of protein kinase activity	3.55e-09	8.25e-07	4.46	11683	374	175	25	[PRKAG2 - protein kinase, amp-activated, gamma 2 non-catalytic subunit, PRKAA1 - protein kinase, amp-activated, alpha 1 catalytic subunit, MARK2 - map/microtubule affinity-regulating kinase 2, S1PR2 - sphingosine-1-phosphate receptor 2, SYK - spleen tyrosine kinase, MAP3K8 - mitogen-activated protein kinase kinase kinase 8, FLT3 - fms-related tyrosine kinase 3, DDR2 - discoidin domain receptor ty…
GO:0046049	UMP metabolic process	7.48e-06	0.000702	898.69	11683	13	2	2	[UPP2 - uridine phosphorylase 2, UPP1 - uridine phosphorylase 1]
GO:0046108	uridine metabolic process	1.47e-08	2.84e-06	5,841.50	11683	2	2	2	[UPP2 - uridine phosphorylase 2, UPP1 - uridine phosphorylase 1]
GO:0046131	pyrimidine ribonucleoside metabolic process	6.34e-05	0.00409	365.09	11683	32	2	2	[UPP2 - uridine phosphorylase 2, UPP1 - uridine phosphorylase 1]
GO:0046132	pyrimidine ribonucleoside biosynthetic process	1.43e-05	0.0012	687.24	11683	17	2	2	[UPP2 - uridine phosphorylase 2, UPP1 - uridine phosphorylase 1]
GO:0046133	pyrimidine ribonucleoside catabolic process	1.24e-05	0.00106	730.19	11683	16	2	2	[UPP2 - uridine phosphorylase 2, UPP1 - uridine phosphorylase 1]
GO:0046134	pyrimidine nucleoside biosynthetic process	2.68e-05	0.00206	531.05	11683	22	2	2	[UPP2 - uridine phosphorylase 2, UPP1 - uridine phosphorylase 1]
GO:0046135	pyrimidine nucleoside catabolic process	1.88e-05	0.00152	614.89	11683	19	2	2	[UPP2 - uridine phosphorylase 2, UPP1 - uridine phosphorylase 1]
GO:0046390	ribose phosphate biosynthetic process	0.00031	0.0145	11.42	11683	155	33	5	[PRKAG2 - protein kinase, amp-activated, gamma 2 non-catalytic subunit, UPP2 - uridine phosphorylase 2, PANK4 - pantothenate kinase 4, UPP1 - uridine phosphorylase 1, ADCY2 - adenylate cyclase 2 (brain)]
GO:0046599	regulation of centriole replication	1.06e-05	0.000921	10.3	11683	14	567	7	[NUP62 - nucleoporin 62kda, NPM1 - nucleophosmin (nucleolar phosphoprotein b23, numatrin), RBM14 - rna binding motif protein 14, MDM1 - mdm1 nuclear protein homolog (mouse), BRCA1 - breast cancer 1, early onset, SPICE1 - spindle and centriole associated protein 1, TRIM37 - tripartite motif containing 37]
GO:0046600	negative regulation of centriole replication	0.000119	0.00665	18.04	11683	7	370	4	[RBM14 - rna binding motif protein 14, MDM1 - mdm1 nuclear protein homolog (mouse), BRCA1 - breast cancer 1, early onset, TRIM37 - tripartite motif containing 37]
GO:0046605	regulation of centrosome cycle	0.000317	0.0146	3.49	11683	39	1117	13	[CHMP4C - charged multivesicular body protein 4c, NPM1 - nucleophosmin (nucleolar phosphoprotein b23, numatrin), NAT10 - n-acetyltransferase 10 (gcn5-related), BRCA1 - breast cancer 1, early onset, SPICE1 - spindle and centriole associated protein 1, TRIM37 - tripartite motif containing 37, VPS4B - vacuolar protein sorting 4 homolog b (s. cerevisiae), CHMP5 - charged multivesicular body protein 5…
GO:0046606	negative regulation of centrosome cycle	0.00017	0.00901	12.14	11683	13	370	5	[NPM1 - nucleophosmin (nucleolar phosphoprotein b23, numatrin), RBM14 - rna binding motif protein 14, MDM1 - mdm1 nuclear protein homolog (mouse), BRCA1 - breast cancer 1, early onset, TRIM37 - tripartite motif containing 37]
GO:0046777	protein autophosphorylation	1.08e-08	2.22e-06	3.06	11683	155	863	35	[FGFR2 - fibroblast growth factor receptor 2, STK24 - serine/threonine kinase 24, MARK2 - map/microtubule affinity-regulating kinase 2, EIF2AK1 - eukaryotic translation initiation factor 2-alpha kinase 1, EEF2K - eukaryotic elongation factor-2 kinase, PRKACA - protein kinase, camp-dependent, catalytic, alpha, FGFR3 - fibroblast growth factor receptor 3, BMX - bmx non-receptor tyrosine kinase, FLT…
GO:0046834	lipid phosphorylation	0.000801	0.0298	5.47	11683	56	305	8	[IP6K3 - inositol hexakisphosphate kinase 3, PIK3R3 - phosphoinositide-3-kinase, regulatory subunit 3 (gamma), FAM126A - family with sequence similarity 126, member a, IP6K1 - inositol hexakisphosphate kinase 1, DGKA - diacylglycerol kinase, alpha 80kda, FAM126B - family with sequence similarity 126, member b, IP6K2 - inositol hexakisphosphate kinase 2, PIK3R1 - phosphoinositide-3-kinase, regulat…
GO:0048013	ephrin receptor signaling pathway	0.000354	0.0157	2.83	11683	67	1110	18	[EPHA2 - eph receptor a2, MMP2 - matrix metallopeptidase 2 (gelatinase a, 72kda gelatinase, 72kda type iv collagenase), EPHA3 - eph receptor a3, NGEF - neuronal guanine nucleotide exchange factor, EPHA1 - eph receptor a1, NCK1 - nck adaptor protein 1, EPHB4 - eph receptor b4, EPHA4 - eph receptor a4, EPHA7 - eph receptor a7, ANKS1B - ankyrin repeat and sterile alpha motif domain containing 1b, YE…
GO:0048468	cell development	4.66e-05	0.0032	2.01	11683	374	699	45	[FGFR2 - fibroblast growth factor receptor 2, MSH2 - muts homolog 2, colon cancer, nonpolyposis type 1 (e. coli), PAQR7 - progestin and adipoq receptor family member vii, CHRNB1 - cholinergic receptor, nicotinic, beta 1 (muscle), HSD17B4 - hydroxysteroid (17-beta) dehydrogenase 4, PRM2 - protamine 2, RARB - retinoic acid receptor, beta, AFF4 - af4/fmr2 family, member 4, HAND2 - heart and neural c…
GO:0048511	rhythmic process	8.09e-05	0.00476	3.7	11683	175	271	15	[HNF4A - hepatocyte nuclear factor 4, alpha, PRKAA1 - protein kinase, amp-activated, alpha 1 catalytic subunit, TEF - thyrotrophic embryonic factor, PIWIL2 - piwi-like rna-mediated gene silencing 2, PTEN - phosphatase and tensin homolog, ASS1 - argininosuccinate synthase 1, GPR149 - g protein-coupled receptor 149, CSNK1E - casein kinase 1, epsilon, NFIL3 - nuclear factor, interleukin 3 regulated,…
GO:0048589	developmental growth	0.000549	0.0221	4.77	11683	171	129	9	[FGFR2 - fibroblast growth factor receptor 2, ABL1 - c-abl oncogene 1, non-receptor tyrosine kinase, MYF6 - myogenic factor 6 (herculin), GATA3 - gata binding protein 3, FGFR3 - fibroblast growth factor receptor 3, MYOG - myogenin (myogenic factor 4), SMO - smoothened, frizzled family receptor, DDR2 - discoidin domain receptor tyrosine kinase 2, GPR149 - g protein-coupled receptor 149]
GO:0048634	regulation of muscle organ development	0.000857	0.0315	4.91	11683	85	252	9	[FGFR2 - fibroblast growth factor receptor 2, PRKAA1 - protein kinase, amp-activated, alpha 1 catalytic subunit, MAPK11 - mitogen-activated protein kinase 11, MYF6 - myogenic factor 6 (herculin), MYOG - myogenin (myogenic factor 4), ERBB3 - v-erb-b2 avian erythroblastic leukemia viral oncogene homolog 3, PTEN - phosphatase and tensin homolog, NEUROG1 - neurogenin 1, MAPK14 - mitogen-activated pro…
GO:0048636	positive regulation of muscle organ development	0.000308	0.0145	9.37	11683	43	174	6	[FGFR2 - fibroblast growth factor receptor 2, PRKAA1 - protein kinase, amp-activated, alpha 1 catalytic subunit, MYF6 - myogenic factor 6 (herculin), MYOG - myogenin (myogenic factor 4), ERBB3 - v-erb-b2 avian erythroblastic leukemia viral oncogene homolog 3, MAPK14 - mitogen-activated protein kinase 14]
GO:0048638	regulation of developmental growth	0.000656	0.0252	2.61	11683	203	419	19	[FGFR2 - fibroblast growth factor receptor 2, CDK5 - cyclin-dependent kinase 5, MAPK11 - mitogen-activated protein kinase 11, MYOD1 - myogenic differentiation 1, MT3 - metallothionein 3, FGFR3 - fibroblast growth factor receptor 3, ADRB1 - adrenoceptor beta 1, PTEN - phosphatase and tensin homolog, SMURF1 - smad specific e3 ubiquitin protein ligase 1, GPR21 - g protein-coupled receptor 21, EPHA7 …
GO:0048646	anatomical structure formation involved in morphogenesis	0.000133	0.0073	2.35	11683	415	347	29	[ITGA5 - integrin, alpha 5 (fibronectin receptor, alpha polypeptide), FGFR2 - fibroblast growth factor receptor 2, PRKACA - protein kinase, camp-dependent, catalytic, alpha, MYF6 - myogenic factor 6 (herculin), SYK - spleen tyrosine kinase, PTEN - phosphatase and tensin homolog, PNLDC1 - poly(a)-specific ribonuclease (parn)-like domain containing 1, KDR - kinase insert domain receptor (a type iii…
GO:0048729	tissue morphogenesis	3.79e-05	0.00267	2.12	11683	194	1077	38	[FGFR2 - fibroblast growth factor receptor 2, FZD5 - frizzled family receptor 5, MYF6 - myogenic factor 6 (herculin), FGF7 - fibroblast growth factor 7, RIPK4 - receptor-interacting serine-threonine kinase 4, KDR - kinase insert domain receptor (a type iii receptor tyrosine kinase), NRP2 - neuropilin 2, GRB2 - growth factor receptor-bound protein 2, HAND2 - heart and neural crest derivatives expr…
GO:0048731	system development	0.000841	0.031	1.96	11683	424	492	35	[PCDHA6 - protocadherin alpha 6, FGFR3 - fibroblast growth factor receptor 3, CAMK1D - calcium/calmodulin-dependent protein kinase id, PTEN - phosphatase and tensin homolog, DHX30 - deah (asp-glu-ala-his) box helicase 30, CHRD - chordin, ABL1 - c-abl oncogene 1, non-receptor tyrosine kinase, HAND2 - heart and neural crest derivatives expressed 2, ATOH1 - atonal homolog 1 (drosophila), EIF2AK3 - e…
GO:0048732	gland development	0.00062	0.0243	3.81	11683	146	231	11	[FGFR2 - fibroblast growth factor receptor 2, ABL1 - c-abl oncogene 1, non-receptor tyrosine kinase, GATA3 - gata binding protein 3, MSX1 - msh homeobox 1, PCSK9 - proprotein convertase subtilisin/kexin type 9, ZBTB1 - zinc finger and btb domain containing 1, NR0B1 - nuclear receptor subfamily 0, group b, member 1, MET - met proto-oncogene, ASS1 - argininosuccinate synthase 1, RAF1 - v-raf-1 muri…
GO:0048814	regulation of dendrite morphogenesis	0.000176	0.00919	4.53	11683	45	630	11	[CDK5 - cyclin-dependent kinase 5, DHX36 - deah (asp-glu-ala-his) box polypeptide 36, NEUROG3 - neurogenin 3, NGEF - neuronal guanine nucleotide exchange factor, EEF2K - eukaryotic elongation factor-2 kinase, PPP3CA - protein phosphatase 3, catalytic subunit, alpha isozyme, PTEN - phosphatase and tensin homolog, NR2E1 - nuclear receptor subfamily 2, group e, member 1, ARHGAP44 - rho gtpase activa…
GO:0050678	regulation of epithelial cell proliferation	0.000668	0.0254	3.06	11683	227	252	15	[FGFR2 - fibroblast growth factor receptor 2, SUZ12 - suz12 polycomb repressive complex 2 subunit, GATA3 - gata binding protein 3, PTEN - phosphatase and tensin homolog, NFIB - nuclear factor i/b, GHSR - growth hormone secretagogue receptor, KDR - kinase insert domain receptor (a type iii receptor tyrosine kinase), HTR2B - 5-hydroxytryptamine (serotonin) receptor 2b, g protein-coupled, IFT80 - in…
GO:0050728	negative regulation of inflammatory response	0.000358	0.0159	6.45	11683	105	138	8	[GHSR - growth hormone secretagogue receptor, MAPK7 - mitogen-activated protein kinase 7, TNFRSF1A - tumor necrosis factor receptor superfamily, member 1a, GATA3 - gata binding protein 3, CALCRL - calcitonin receptor-like, DUSP10 - dual specificity phosphatase 10, PTPN2 - protein tyrosine phosphatase, non-receptor type 2, PPARG - peroxisome proliferator-activated receptor gamma]
GO:0050767	regulation of neurogenesis	4.27e-07	6.18e-05	3.9	11683	481	137	22	[EPHA3 - eph receptor a3, ETV5 - ets variant 5, MARK2 - map/microtubule affinity-regulating kinase 2, EEF2K - eukaryotic elongation factor-2 kinase, GATA3 - gata binding protein 3, SMURF1 - smad specific e3 ubiquitin protein ligase 1, PLXNA4 - plexin a4, CSNK1E - casein kinase 1, epsilon, ABL1 - c-abl oncogene 1, non-receptor tyrosine kinase, CSNK1D - casein kinase 1, delta, PRKCI - protein kinas…
GO:0050769	positive regulation of neurogenesis	7.12e-06	0.000677	4.59	11683	283	135	15	[ETV5 - ets variant 5, EPHA3 - eph receptor a3, MARK2 - map/microtubule affinity-regulating kinase 2, EEF2K - eukaryotic elongation factor-2 kinase, SMURF1 - smad specific e3 ubiquitin protein ligase 1, PLXNA4 - plexin a4, CSNK1E - casein kinase 1, epsilon, PRKCI - protein kinase c, iota, CSNK1D - casein kinase 1, delta, LPAR1 - lysophosphatidic acid receptor 1, ATOH1 - atonal homolog 1 (drosophi…
GO:0050773	regulation of dendrite development	0.000173	0.00914	3.76	11683	81	537	14	[CDK5 - cyclin-dependent kinase 5, NEUROG3 - neurogenin 3, NGEF - neuronal guanine nucleotide exchange factor, EEF2K - eukaryotic elongation factor-2 kinase, PPP3CA - protein phosphatase 3, catalytic subunit, alpha isozyme, CAMK1D - calcium/calmodulin-dependent protein kinase id, PTEN - phosphatase and tensin homolog, ARHGAP44 - rho gtpase activating protein 44, CAMK2B - calcium/calmodulin-depend…
GO:0051090	regulation of DNA-binding transcription factor activity	0.000258	0.0126	2.54	11683	285	371	23	[MAPK11 - mitogen-activated protein kinase 11, NPM1 - nucleophosmin (nucleolar phosphoprotein b23, numatrin), SYK - spleen tyrosine kinase, PPP3CA - protein phosphatase 3, catalytic subunit, alpha isozyme, NR0B1 - nuclear receptor subfamily 0, group b, member 1, RIPK2 - receptor-interacting serine-threonine kinase 2, TRIM62 - tripartite motif containing 62, PTEN - phosphatase and tensin homolog, …
GO:0051098	regulation of binding	4.73e-05	0.00321	2.91	11683	248	356	22	[CDK5 - cyclin-dependent kinase 5, P2RY1 - purinergic receptor p2y, g-protein coupled, 1, MARK2 - map/microtubule affinity-regulating kinase 2, PLK1 - polo-like kinase 1, MYOD1 - myogenic differentiation 1, PRKACA - protein kinase, camp-dependent, catalytic, alpha, GATA3 - gata binding protein 3, PPP3CA - protein phosphatase 3, catalytic subunit, alpha isozyme, EDF1 - endothelial differentiation-…
GO:0051222	positive regulation of protein transport	0.000576	0.023	2.71	11683	187	415	18	[CDK5 - cyclin-dependent kinase 5, PRKAA1 - protein kinase, amp-activated, alpha 1 catalytic subunit, SLC35D3 - solute carrier family 35, member d3, PCK2 - phosphoenolpyruvate carboxykinase 2 (mitochondrial), PRKACA - protein kinase, camp-dependent, catalytic, alpha, RIOK2 - rio kinase 2, PPM1A - protein phosphatase, mg2+/mn2+ dependent, 1a, PRKCZ - protein kinase c, zeta, GPR68 - g protein-coupl…
GO:0051223	regulation of protein transport	0.000248	0.0124	1.87	11683	334	842	45	[CNST - consortin, connexin sorting protein, PRKAA1 - protein kinase, amp-activated, alpha 1 catalytic subunit, RHBDF1 - rhomboid 5 homolog 1 (drosophila), FZD5 - frizzled family receptor 5, PRKACA - protein kinase, camp-dependent, catalytic, alpha, IFI27 - interferon, alpha-inducible protein 27, PPM1A - protein phosphatase, mg2+/mn2+ dependent, 1a, DPH3 - diphthamide biosynthesis 3, PIK3R1 - pho…
GO:0051347	positive regulation of transferase activity	1.37e-10	5.38e-08	3.32	11683	486	297	41	[FGFR2 - fibroblast growth factor receptor 2, PRKAG2 - protein kinase, amp-activated, gamma 2 non-catalytic subunit, PRKAA1 - protein kinase, amp-activated, alpha 1 catalytic subunit, MARK2 - map/microtubule affinity-regulating kinase 2, S1PR2 - sphingosine-1-phosphate receptor 2, PRKACA - protein kinase, camp-dependent, catalytic, alpha, FGFR3 - fibroblast growth factor receptor 3, SYK - spleen …
GO:0051480	regulation of cytosolic calcium ion concentration	4.41e-06	0.00045	2.06	11683	234	1188	49	[P2RY10 - purinergic receptor p2y, g-protein coupled, 10, PRKACA - protein kinase, camp-dependent, catalytic, alpha, ATP2B2 - atpase, ca++ transporting, plasma membrane 2, TMEM38B - transmembrane protein 38b, TRPC4 - transient receptor potential cation channel, subfamily c, member 4, SCGN - secretagogin, ef-hand calcium binding protein, ABL1 - c-abl oncogene 1, non-receptor tyrosine kinase, AGTR1…
GO:0051482	positive regulation of cytosolic calcium ion concentration involved in phospholipase C-activating G protein-coupled signaling pathway	6.64e-06	0.00064	5.33	11683	31	848	12	[C3AR1 - complement component 3a receptor 1, P2RY10 - purinergic receptor p2y, g-protein coupled, 10, HTR2C - 5-hydroxytryptamine (serotonin) receptor 2c, g protein-coupled, GNA15 - guanine nucleotide binding protein (g protein), alpha 15 (gq class), LPAR1 - lysophosphatidic acid receptor 1, P2RY8 - purinergic receptor p2y, g-protein coupled, 8, S1PR1 - sphingosine-1-phosphate receptor 1, AGTR1 -…
GO:0051962	positive regulation of nervous system development	2.69e-05	0.00206	4.13	11683	314	135	15	[ETV5 - ets variant 5, EPHA3 - eph receptor a3, MARK2 - map/microtubule affinity-regulating kinase 2, EEF2K - eukaryotic elongation factor-2 kinase, SMURF1 - smad specific e3 ubiquitin protein ligase 1, PLXNA4 - plexin a4, CSNK1E - casein kinase 1, epsilon, PRKCI - protein kinase c, iota, CSNK1D - casein kinase 1, delta, LPAR1 - lysophosphatidic acid receptor 1, ATOH1 - atonal homolog 1 (drosophi…
GO:0055074	calcium ion homeostasis	0.000114	0.0064	2.18	11683	316	577	34	[CCR4 - chemokine (c-c motif) receptor 4, P2RY10 - purinergic receptor p2y, g-protein coupled, 10, STIM2 - stromal interaction molecule 2, PRKACA - protein kinase, camp-dependent, catalytic, alpha, TMEM38B - transmembrane protein 38b, CCR1 - chemokine (c-c motif) receptor 1, PTGER3 - prostaglandin e receptor 3 (subtype ep3), TRPC4 - transient receptor potential cation channel, subfamily c, member…
GO:0060191	regulation of lipase activity	9.69e-06	0.000858	13.44	11683	77	79	7	[FGFR2 - fibroblast growth factor receptor 2, ABL1 - c-abl oncogene 1, non-receptor tyrosine kinase, LPAR1 - lysophosphatidic acid receptor 1, FGFR3 - fibroblast growth factor receptor 3, AGTR1 - angiotensin ii receptor, type 1, S1PR4 - sphingosine-1-phosphate receptor 4, NMUR1 - neuromedin u receptor 1]
GO:0060193	positive regulation of lipase activity	2.23e-05	0.00177	11.66	11683	61	115	7	[FGFR2 - fibroblast growth factor receptor 2, HTR2B - 5-hydroxytryptamine (serotonin) receptor 2b, g protein-coupled, LPAR1 - lysophosphatidic acid receptor 1, FGFR3 - fibroblast growth factor receptor 3, AGTR1 - angiotensin ii receptor, type 1, S1PR4 - sphingosine-1-phosphate receptor 4, NMUR1 - neuromedin u receptor 1]
GO:0060429	epithelium development	7.23e-05	0.00444	3.22	11683	73	895	18	[EPHA2 - eph receptor a2, FGFR2 - fibroblast growth factor receptor 2, GATA3 - gata binding protein 3, WNT2 - wingless-type mmtv integration site family member 2, PLOD3 - procollagen-lysine, 2-oxoglutarate 5-dioxygenase 3, KDR - kinase insert domain receptor (a type iii receptor tyrosine kinase), RARB - retinoic acid receptor, beta, LOXL3 - lysyl oxidase-like 3, HAND1 - heart and neural crest der…
GO:0060536	cartilage morphogenesis	0.000626	0.0244	20.92	11683	5	335	3	[HAND1 - heart and neural crest derivatives expressed 1, HAND2 - heart and neural crest derivatives expressed 2, MSX1 - msh homeobox 1]
GO:0060537	muscle tissue development	0.000206	0.0106	3.57	11683	58	790	14	[CDK5 - cyclin-dependent kinase 5, MYOD1 - myogenic differentiation 1, MYF6 - myogenic factor 6 (herculin), PITX1 - paired-like homeodomain 1, MYOG - myogenin (myogenic factor 4), GPCPD1 - glycerophosphocholine phosphodiesterase gde1 homolog (s. cerevisiae), PTEN - phosphatase and tensin homolog, HOXD10 - homeobox d10, HOXD9 - homeobox d9, SMO - smoothened, frizzled family receptor, MSC - musculi…
GO:0061001	regulation of dendritic spine morphogenesis	0.000221	0.0112	5.93	11683	25	630	8	[CDK5 - cyclin-dependent kinase 5, DHX36 - deah (asp-glu-ala-his) box polypeptide 36, NGEF - neuronal guanine nucleotide exchange factor, EEF2K - eukaryotic elongation factor-2 kinase, PTEN - phosphatase and tensin homolog, ARHGAP44 - rho gtpase activating protein 44, DBN1 - drebrin 1, CAMK2B - calcium/calmodulin-dependent protein kinase ii beta]
GO:0070371	ERK1 and ERK2 cascade	0.000719	0.027	4.65	11683	19	1059	8	[KDR - kinase insert domain receptor (a type iii receptor tyrosine kinase), PTGER4 - prostaglandin e receptor 4 (subtype ep4), HTR2B - 5-hydroxytryptamine (serotonin) receptor 2b, g protein-coupled, MT3 - metallothionein 3, ZFP36L1 - zfp36 ring finger protein-like 1, TNFSF11 - tumor necrosis factor (ligand) superfamily, member 11, MAPK1 - mitogen-activated protein kinase 1, MAP2K2 - mitogen-activ…
GO:0070372	regulation of ERK1 and ERK2 cascade	0.000267	0.013	2	11683	218	966	36	[FGFR2 - fibroblast growth factor receptor 2, FGFR3 - fibroblast growth factor receptor 3, SYK - spleen tyrosine kinase, PTEN - phosphatase and tensin homolog, BRAF - v-raf murine sarcoma viral oncogene homolog b, CCR1 - chemokine (c-c motif) receptor 1, NOD1 - nucleotide-binding oligomerization domain containing 1, KDR - kinase insert domain receptor (a type iii receptor tyrosine kinase), HTR2C …
GO:0070374	positive regulation of ERK1 and ERK2 cascade	0.000175	0.00918	2.22	11683	158	966	29	[FGFR2 - fibroblast growth factor receptor 2, FGFR3 - fibroblast growth factor receptor 3, PTEN - phosphatase and tensin homolog, BRAF - v-raf murine sarcoma viral oncogene homolog b, CCR1 - chemokine (c-c motif) receptor 1, NOD1 - nucleotide-binding oligomerization domain containing 1, KDR - kinase insert domain receptor (a type iii receptor tyrosine kinase), HTR2C - 5-hydroxytryptamine (seroton…
GO:0070885	negative regulation of calcineurin-NFAT signaling cascade	0.000401	0.0174	129.81	11683	9	20	2	[MAPK7 - mitogen-activated protein kinase 7, DYRK2 - dual-specificity tyrosine-(y)-phosphorylation regulated kinase 2]
GO:0071375	cellular response to peptide hormone stimulus	2.13e-06	0.000246	3.12	11683	116	839	26	[EEF2K - eukaryotic elongation factor-2 kinase, PRKACA - protein kinase, camp-dependent, catalytic, alpha, PTEN - phosphatase and tensin homolog, USF1 - upstream transcription factor 1, PIK3R1 - phosphoinositide-3-kinase, regulatory subunit 1 (alpha), ENPP1 - ectonucleotide pyrophosphatase/phosphodiesterase 1, ZFP36L1 - zfp36 ring finger protein-like 1, FER - fer (fps/fes related) tyrosine kinase…
GO:0071407	cellular response to organic cyclic compound	0.000661	0.0253	2.01	11683	226	825	32	[IFIT1 - interferon-induced protein with tetratricopeptide repeats 1, ATG7 - autophagy related 7, EEF2K - eukaryotic elongation factor-2 kinase, PRKACA - protein kinase, camp-dependent, catalytic, alpha, PTAFR - platelet-activating factor receptor, TMEM38B - transmembrane protein 38b, ATP1A3 - atpase, na+/k+ transporting, alpha 3 polypeptide, ELK1 - elk1, member of ets oncogene family, FLT3 - fms…
GO:0071417	cellular response to organonitrogen compound	8.16e-07	0.000107	2.3	11683	272	839	45	[PRKAA1 - protein kinase, amp-activated, alpha 1 catalytic subunit, ATG7 - autophagy related 7, PRKACA - protein kinase, camp-dependent, catalytic, alpha, EEF2K - eukaryotic elongation factor-2 kinase, PTAFR - platelet-activating factor receptor, TMEM38B - transmembrane protein 38b, ATP1A3 - atpase, na+/k+ transporting, alpha 3 polypeptide, PTEN - phosphatase and tensin homolog, BRCA1 - breast ca…
GO:0071495	cellular response to endogenous stimulus	3.74e-07	5.53e-05	2	11683	459	839	66	[PRKAA1 - protein kinase, amp-activated, alpha 1 catalytic subunit, PRKACA - protein kinase, camp-dependent, catalytic, alpha, TMEM38B - transmembrane protein 38b, FLT3 - fms-related tyrosine kinase 3, ATP1A3 - atpase, na+/k+ transporting, alpha 3 polypeptide, ELK1 - elk1, member of ets oncogene family, BRCA1 - breast cancer 1, early onset, USF1 - upstream transcription factor 1, ADRB2 - adrenoce…
GO:0071900	regulation of protein serine/threonine kinase activity	2.19e-07	3.37e-05	4.64	11683	368	130	19	[PRKAG2 - protein kinase, amp-activated, gamma 2 non-catalytic subunit, PRKAA1 - protein kinase, amp-activated, alpha 1 catalytic subunit, S1PR2 - sphingosine-1-phosphate receptor 2, SYK - spleen tyrosine kinase, MAP3K8 - mitogen-activated protein kinase kinase kinase 8, HIPK3 - homeodomain interacting protein kinase 3, FLT3 - fms-related tyrosine kinase 3, ARAF - v-raf murine sarcoma 3611 viral …
GO:0071902	positive regulation of protein serine/threonine kinase activity	1.21e-05	0.00104	4.39	11683	242	165	15	[PRKAA1 - protein kinase, amp-activated, alpha 1 catalytic subunit, MAPKAPK3 - mitogen-activated protein kinase-activated protein kinase 3, S1PR2 - sphingosine-1-phosphate receptor 2, SYK - spleen tyrosine kinase, MAP3K8 - mitogen-activated protein kinase kinase kinase 8, FLT3 - fms-related tyrosine kinase 3, ARAF - v-raf murine sarcoma 3611 viral oncogene homolog, BRAF - v-raf murine sarcoma vir…
GO:0072503	cellular divalent inorganic cation homeostasis	4.05e-05	0.00283	2.23	11683	327	577	36	[CCR4 - chemokine (c-c motif) receptor 4, P2RY10 - purinergic receptor p2y, g-protein coupled, 10, STIM2 - stromal interaction molecule 2, PRKACA - protein kinase, camp-dependent, catalytic, alpha, TMEM38B - transmembrane protein 38b, CCR1 - chemokine (c-c motif) receptor 1, PTGER3 - prostaglandin e receptor 3 (subtype ep3), TRPC4 - transient receptor potential cation channel, subfamily c, member…
GO:0072507	divalent inorganic cation homeostasis	0.000117	0.00654	2.13	11683	343	577	36	[CCR4 - chemokine (c-c motif) receptor 4, P2RY10 - purinergic receptor p2y, g-protein coupled, 10, STIM2 - stromal interaction molecule 2, PRKACA - protein kinase, camp-dependent, catalytic, alpha, TMEM38B - transmembrane protein 38b, CCR1 - chemokine (c-c motif) receptor 1, PTGER3 - prostaglandin e receptor 3 (subtype ep3), TRPC4 - transient receptor potential cation channel, subfamily c, member…
GO:0072527	pyrimidine-containing compound metabolic process	0.000307	0.0145	179.74	11683	65	2	2	[UPP2 - uridine phosphorylase 2, UPP1 - uridine phosphorylase 1]
GO:0072528	pyrimidine-containing compound biosynthetic process	7.58e-05	0.00455	333.8	11683	35	2	2	[UPP2 - uridine phosphorylase 2, UPP1 - uridine phosphorylase 1]
GO:0072529	pyrimidine-containing compound catabolic process	3.49e-05	0.00257	467.32	11683	25	2	2	[UPP2 - uridine phosphorylase 2, UPP1 - uridine phosphorylase 1]
GO:0072574	hepatocyte proliferation	0.000963	0.034	13.91	11683	3	840	3	[FGL1 - fibrinogen-like 1, RPS6KA1 - ribosomal protein s6 kinase, 90kda, polypeptide 1, NOTCH2 - notch 2]
GO:0072575	epithelial cell proliferation involved in liver morphogenesis	0.000963	0.0339	13.91	11683	3	840	3	[FGL1 - fibrinogen-like 1, RPS6KA1 - ribosomal protein s6 kinase, 90kda, polypeptide 1, NOTCH2 - notch 2]
GO:0090087	regulation of peptide transport	6.38e-05	0.00407	1.91	11683	356	842	49	[CNST - consortin, connexin sorting protein, PRKAA1 - protein kinase, amp-activated, alpha 1 catalytic subunit, RHBDF1 - rhomboid 5 homolog 1 (drosophila), PRKACA - protein kinase, camp-dependent, catalytic, alpha, IFI27 - interferon, alpha-inducible protein 27, NUP62 - nucleoporin 62kda, KCNN4 - potassium intermediate/small conductance calcium-activated channel, subfamily n, member 4, OR51E2 - o…
GO:0090407	organophosphate biosynthetic process	0.000106	0.00605	1.67	11683	396	1200	68	[UPP2 - uridine phosphorylase 2, DPM1 - dolichyl-phosphate mannosyltransferase polypeptide 1, catalytic subunit, MLYCD - malonyl-coa decarboxylase, PGK1 - phosphoglycerate kinase 1, BMX - bmx non-receptor tyrosine kinase, TMEM38B - transmembrane protein 38b, HKDC1 - hexokinase domain containing 1, BPGM - 2,3-bisphosphoglycerate mutase, PIK3R3 - phosphoinositide-3-kinase, regulatory subunit 3 (gam…
GO:0090520	sphingolipid mediated signaling pathway	3.15e-05	0.00235	17.83	11683	14	234	5	[GPR6 - g protein-coupled receptor 6, S1PR2 - sphingosine-1-phosphate receptor 2, S1PR1 - sphingosine-1-phosphate receptor 1, S1PR4 - sphingosine-1-phosphate receptor 4, S1PR5 - sphingosine-1-phosphate receptor 5]
GO:0097485	neuron projection guidance	0.000989	0.0347	2.77	11683	142	475	16	[EPHA2 - eph receptor a2, CDK5 - cyclin-dependent kinase 5, EPHA3 - eph receptor a3, EPHA1 - eph receptor a1, MAPK7 - mitogen-activated protein kinase 7, GATA3 - gata binding protein 3, B3GNT2 - udp-glcnac:betagal beta-1,3-n-acetylglucosaminyltransferase 2, NTN5 - netrin 5, EPHA7 - eph receptor a7, PIK3R1 - phosphoinositide-3-kinase, regulatory subunit 1 (alpha), SEMA4A - sema domain, immunoglobu…
GO:0098868	bone growth	1.25e-06	0.000153	200.28	11683	7	25	3	[FGFR2 - fibroblast growth factor receptor 2, FGFR3 - fibroblast growth factor receptor 3, DDR2 - discoidin domain receptor tyrosine kinase 2]
GO:0106057	negative regulation of calcineurin-mediated signaling	0.000401	0.0174	129.81	11683	9	20	2	[MAPK7 - mitogen-activated protein kinase 7, DYRK2 - dual-specificity tyrosine-(y)-phosphorylation regulated kinase 2]
GO:0120035	regulation of plasma membrane bounded cell projection organization	0.00044	0.0185	2.03	11683	403	500	35	[STK24 - serine/threonine kinase 24, MARK2 - map/microtubule affinity-regulating kinase 2, EEF2K - eukaryotic elongation factor-2 kinase, CAMK1D - calcium/calmodulin-dependent protein kinase id, PTEN - phosphatase and tensin homolog, CAMK2B - calcium/calmodulin-dependent protein kinase ii beta, PIK3R1 - phosphoinositide-3-kinase, regulatory subunit 1 (alpha), SEMA4A - sema domain, immunoglobulin …
GO:1900133	regulation of renin secretion into blood stream	0.000918	0.033	14.23	11683	3	821	3	[F2R - coagulation factor ii (thrombin) receptor, OR51E2 - olfactory receptor, family 51, subfamily e, member 2, F2RL1 - coagulation factor ii (thrombin) receptor-like 1]
GO:1900274	regulation of phospholipase C activity	0.000342	0.0155	12.7	11683	40	115	5	[ABL1 - c-abl oncogene 1, non-receptor tyrosine kinase, HTR2B - 5-hydroxytryptamine (serotonin) receptor 2b, g protein-coupled, LPAR1 - lysophosphatidic acid receptor 1, S1PR4 - sphingosine-1-phosphate receptor 4, NMUR1 - neuromedin u receptor 1]
GO:1901292	nucleoside phosphate catabolic process	0.000528	0.0217	140.76	11683	83	2	2	[UPP2 - uridine phosphorylase 2, UPP1 - uridine phosphorylase 1]
GO:1901342	regulation of vasculature development	0.000298	0.0142	2.89	11683	223	326	18	[ITGA5 - integrin, alpha 5 (fibronectin receptor, alpha polypeptide), EPHA2 - eph receptor a2, EPHA1 - eph receptor a1, MAPK7 - mitogen-activated protein kinase 7, EPN1 - epsin 1, BRCA1 - breast cancer 1, early onset, GHSR - growth hormone secretagogue receptor, C3AR1 - complement component 3a receptor 1, KDR - kinase insert domain receptor (a type iii receptor tyrosine kinase), ABL1 - c-abl onco…
GO:1901652	response to peptide	3.26e-06	0.000344	2.25	11683	266	839	43	[PRKACA - protein kinase, camp-dependent, catalytic, alpha, EEF2K - eukaryotic elongation factor-2 kinase, ATP1A3 - atpase, na+/k+ transporting, alpha 3 polypeptide, NR5A1 - nuclear receptor subfamily 5, group a, member 1, KBTBD2 - kelch repeat and btb (poz) domain containing 2, PTEN - phosphatase and tensin homolog, ADRB2 - adrenoceptor beta 2, surface, USF1 - upstream transcription factor 1, PI…
GO:1901653	cellular response to peptide	1.41e-07	2.32e-05	2.89	11683	159	839	33	[EEF2K - eukaryotic elongation factor-2 kinase, PRKACA - protein kinase, camp-dependent, catalytic, alpha, ATP1A3 - atpase, na+/k+ transporting, alpha 3 polypeptide, PTEN - phosphatase and tensin homolog, ADRB2 - adrenoceptor beta 2, surface, USF1 - upstream transcription factor 1, PIK3R1 - phosphoinositide-3-kinase, regulatory subunit 1 (alpha), ENPP1 - ectonucleotide pyrophosphatase/phosphodies…
GO:1901657	glycosyl compound metabolic process	0.000928	0.0332	108.18	11683	108	2	2	[UPP2 - uridine phosphorylase 2, UPP1 - uridine phosphorylase 1]
GO:1901658	glycosyl compound catabolic process	6.74e-05	0.00419	354.03	11683	33	2	2	[UPP2 - uridine phosphorylase 2, UPP1 - uridine phosphorylase 1]
GO:1901659	glycosyl compound biosynthetic process	8.05e-05	0.00475	324.53	11683	36	2	2	[UPP2 - uridine phosphorylase 2, UPP1 - uridine phosphorylase 1]
GO:1901699	cellular response to nitrogen compound	2.65e-06	0.000296	2.17	11683	301	839	47	[PRKAA1 - protein kinase, amp-activated, alpha 1 catalytic subunit, IFIT1 - interferon-induced protein with tetratricopeptide repeats 1, ATG7 - autophagy related 7, PRKACA - protein kinase, camp-dependent, catalytic, alpha, EEF2K - eukaryotic elongation factor-2 kinase, PTAFR - platelet-activating factor receptor, TMEM38B - transmembrane protein 38b, ATP1A3 - atpase, na+/k+ transporting, alpha 3 …
GO:1901863	positive regulation of muscle tissue development	0.000308	0.0145	9.37	11683	43	174	6	[FGFR2 - fibroblast growth factor receptor 2, PRKAA1 - protein kinase, amp-activated, alpha 1 catalytic subunit, MYF6 - myogenic factor 6 (herculin), MYOG - myogenin (myogenic factor 4), ERBB3 - v-erb-b2 avian erythroblastic leukemia viral oncogene homolog 3, MAPK14 - mitogen-activated protein kinase 14]
GO:1902683	regulation of receptor localization to synapse	0.000543	0.022	9.07	11683	12	537	5	[GHSR - growth hormone secretagogue receptor, GPC4 - glypican 4, PRKCZ - protein kinase c, zeta, DBN1 - drebrin 1, ARHGAP44 - rho gtpase activating protein 44]
GO:1903670	regulation of sprouting angiogenesis	8.35e-06	0.000768	5.74	11683	56	436	12	[ITGA5 - integrin, alpha 5 (fibronectin receptor, alpha polypeptide), GHSR - growth hormone secretagogue receptor, KDR - kinase insert domain receptor (a type iii receptor tyrosine kinase), FUT1 - fucosyltransferase 1 (galactoside 2-alpha-l-fucosyltransferase, h blood group), ABL1 - c-abl oncogene 1, non-receptor tyrosine kinase, JAK1 - janus kinase 1, AGTR1 - angiotensin ii receptor, type 1, GAT…
GO:1903672	positive regulation of sprouting angiogenesis	1.42e-05	0.00121	7.54	11683	32	436	9	[GHSR - growth hormone secretagogue receptor, ITGA5 - integrin, alpha 5 (fibronectin receptor, alpha polypeptide), KDR - kinase insert domain receptor (a type iii receptor tyrosine kinase), FUT1 - fucosyltransferase 1 (galactoside 2-alpha-l-fucosyltransferase, h blood group), ABL1 - c-abl oncogene 1, non-receptor tyrosine kinase, JAK1 - janus kinase 1, AGTR1 - angiotensin ii receptor, type 1, GAT…
GO:1904340	positive regulation of dopaminergic neuron differentiation	3.54e-05	0.00256	166.9	11683	2	70	2	[CSNK1E - casein kinase 1, epsilon, CSNK1D - casein kinase 1, delta]
GO:1904956	regulation of midbrain dopaminergic neuron differentiation	0.000496	0.0206	83.45	11683	4	70	2	[CSNK1E - casein kinase 1, epsilon, CSNK1D - casein kinase 1, delta]
GO:1904958	positive regulation of midbrain dopaminergic neuron differentiation	3.54e-05	0.00257	166.9	11683	2	70	2	[CSNK1E - casein kinase 1, epsilon, CSNK1D - casein kinase 1, delta]
GO:1905424	regulation of Wnt-mediated midbrain dopaminergic neuron differentiation	3.54e-05	0.00253	166.9	11683	2	70	2	[CSNK1E - casein kinase 1, epsilon, CSNK1D - casein kinase 1, delta]
GO:1905426	positive regulation of Wnt-mediated midbrain dopaminergic neuron differentiation	3.54e-05	0.00255	166.9	11683	2	70	2	[CSNK1E - casein kinase 1, epsilon, CSNK1D - casein kinase 1, delta]
GO:2000050	regulation of non-canonical Wnt signaling pathway	0.000163	0.0087	22.19	11683	18	117	4	[CSNK1E - casein kinase 1, epsilon, ABL1 - c-abl oncogene 1, non-receptor tyrosine kinase, CSNK1D - casein kinase 1, delta, IFT80 - intraflagellar transport 80 homolog (chlamydomonas)]
GO:2000052	positive regulation of non-canonical Wnt signaling pathway	0.000162	0.00865	45.52	11683	11	70	3	[CSNK1E - casein kinase 1, epsilon, ABL1 - c-abl oncogene 1, non-receptor tyrosine kinase, CSNK1D - casein kinase 1, delta]
GO:2000243	positive regulation of reproductive process	0.000592	0.0233	4.29	11683	43	634	10	[P2RY1 - purinergic receptor p2y, g-protein coupled, 1, CDC25A - cell division cycle 25a, MSX1 - msh homeobox 1, SRC - v-src avian sarcoma (schmidt-ruppin a-2) viral oncogene homolog, PTAFR - platelet-activating factor receptor, PIWIL2 - piwi-like rna-mediated gene silencing 2, NR5A1 - nuclear receptor subfamily 5, group a, member 1, PDE3A - phosphodiesterase 3a, cgmp-inhibited, CDC25B - cell div…
GO:2000586	regulation of platelet-derived growth factor receptor-beta signaling pathway	0.000402	0.0173	13.68	11683	8	427	4	[SRC - v-src avian sarcoma (schmidt-ruppin a-2) viral oncogene homolog, PTPN12 - protein tyrosine phosphatase, non-receptor type 12, HIP1 - huntingtin interacting protein 1, PTPN2 - protein tyrosine phosphatase, non-receptor type 2]
GO:2000794	regulation of epithelial cell proliferation involved in lung morphogenesis	0.000639	0.0247	9.53	11683	5	981	4	[NFIB - nuclear factor i/b, FGFR2 - fibroblast growth factor receptor 2, WNT2 - wingless-type mmtv integration site family member 2, FGF7 - fibroblast growth factor 7]
ne leukemia viral oncogene homolog 1, DYRK2 - dual-specificity tyrosine-(y)-phosphorylation regulated kinase 2, CCR1 - chemokine (c-c motif) receptor 1, NFIB - nuclear factor i/b, RBM26 - rna binding motif protein 26, RARB - retinoic acid receptor, beta, NFIL3 - nuclear factor, interleukin 3 regulated, TFAP4 - transcription factor ap-4 (activating enhancer binding protein 4), ATP6V0A4 - atpase, h…

## Sheet: SI1 GO_depleted_in_galactose
GO Term	Description	P-value	FDR q-value	Enrichment	N	B	n	b	Genes
GO:0001893	maternal placenta development	0.0009	0.0599	18.4	11683	5	381	3	[AKT1 - v-akt murine thymoma viral oncogene homolog 1, BMPR2 - bone morphogenetic protein receptor, type ii (serine/threonine kinase), PRDX3 - peroxiredoxin 3]
GO:0002253	activation of immune response	0.000975	0.0622	1.61	11683	360	1187	59	[IFI16 - interferon, gamma-inducible protein 16, LIMK1 - lim domain kinase 1, TRAT1 - t cell receptor associated transmembrane adaptor 1, CARD11 - caspase recruitment domain family, member 11, CASP8 - caspase 8, apoptosis-related cysteine peptidase, TLR1 - toll-like receptor 1, LCP2 - lymphocyte cytosolic protein 2 (sh2 domain containing leukocyte protein of 76kda), PSEN1 - presenilin 1, TLR3 - t…
GO:0003013	circulatory system process	0.000431	0.0397	2.19	11683	133	1162	29	[SCPEP1 - serine carboxypeptidase 1, CRP - c-reactive protein, pentraxin-related, DOCK4 - dedicator of cytokinesis 4, ADRA2C - adrenoceptor alpha 2c, GPX1 - glutathione peroxidase 1, MYLK3 - myosin light chain kinase 3, CHRM3 - cholinergic receptor, muscarinic 3, WWTR1 - ww domain containing transcription regulator 1, KEL - kell blood group, metallo-endopeptidase, AVPR1A - arginine vasopressin re…
GO:0003018	vascular process in circulatory system	8.84e-05	0.0144	2.51	11683	104	1162	26	[SCPEP1 - serine carboxypeptidase 1, CRP - c-reactive protein, pentraxin-related, DOCK4 - dedicator of cytokinesis 4, ADRA2C - adrenoceptor alpha 2c, GPX1 - glutathione peroxidase 1, CHRM3 - cholinergic receptor, muscarinic 3, MYLK3 - myosin light chain kinase 3, KEL - kell blood group, metallo-endopeptidase, AVPR1A - arginine vasopressin receptor 1a, HRH1 - histamine receptor h1, GCLC - glutamat…
GO:0005975	carbohydrate metabolic process	2.38e-06	0.00129	18.26	11683	349	11	6	[GALK1 - galactokinase 1, PDK4 - pyruvate dehydrogenase kinase, isozyme 4, AKT1 - v-akt murine thymoma viral oncogene homolog 1, PDK1 - pyruvate dehydrogenase kinase, isozyme 1, PDK2 - pyruvate dehydrogenase kinase, isozyme 2, GALK2 - galactokinase 2]
GO:0005996	monosaccharide metabolic process	1.04e-08	2.44e-05	43.65	11683	146	11	6	[GALK1 - galactokinase 1, AKT1 - v-akt murine thymoma viral oncogene homolog 1, PDK4 - pyruvate dehydrogenase kinase, isozyme 4, PDK1 - pyruvate dehydrogenase kinase, isozyme 1, PDK2 - pyruvate dehydrogenase kinase, isozyme 2, GALK2 - galactokinase 2]
GO:0006006	glucose metabolic process	8.65e-06	0.0036	28.86	11683	88	23	5	[PDK3 - pyruvate dehydrogenase kinase, isozyme 3, PDK4 - pyruvate dehydrogenase kinase, isozyme 4, AKT1 - v-akt murine thymoma viral oncogene homolog 1, PDK1 - pyruvate dehydrogenase kinase, isozyme 1, PDK2 - pyruvate dehydrogenase kinase, isozyme 2]
GO:0006012	galactose metabolic process	2.98e-06	0.00141	1,298.11	11683	9	2	2	[GALK1 - galactokinase 1, GALK2 - galactokinase 2]
GO:0006109	regulation of carbohydrate metabolic process	2.34e-06	0.00133	23.27	11683	131	23	6	[PDK3 - pyruvate dehydrogenase kinase, isozyme 3, AKT1 - v-akt murine thymoma viral oncogene homolog 1, PDK4 - pyruvate dehydrogenase kinase, isozyme 4, USP7 - ubiquitin specific peptidase 7 (herpes virus-associated), PDK1 - pyruvate dehydrogenase kinase, isozyme 1, PDK2 - pyruvate dehydrogenase kinase, isozyme 2]
GO:0006140	regulation of nucleotide metabolic process	0.000169	0.023	55.02	11683	91	7	3	[PDK4 - pyruvate dehydrogenase kinase, isozyme 4, PDK1 - pyruvate dehydrogenase kinase, isozyme 1, PDK2 - pyruvate dehydrogenase kinase, isozyme 2]
GO:0006873	cellular ion homeostasis	0.00032	0.0315	1.72	11683	453	838	56	[SLC9B1 - solute carrier family 9, subfamily b (nha1, cation proton antiporter 1), member 1, CHRNA7 - cholinergic receptor, nicotinic, alpha 7 (neuronal), ATP6V1C2 - atpase, h+ transporting, lysosomal 42kda, v1 subunit c2, DDIT3 - dna-damage-inducible transcript 3, MTNR1B - melatonin receptor 1b, ERO1L - ero1-like (s. cerevisiae), ABL2 - c-abl oncogene 2, non-receptor tyrosine kinase, ACKR4 - aty…
GO:0006874	cellular calcium ion homeostasis	1.4e-05	0.00508	2.03	11683	307	900	48	[PKD2 - polycystic kidney disease 2 (autosomal dominant), CCR6 - chemokine (c-c motif) receptor 6, CCR7 - chemokine (c-c motif) receptor 7, CHRNA7 - cholinergic receptor, nicotinic, alpha 7 (neuronal), CXCR4 - chemokine (c-x-c motif) receptor 4, DDIT3 - dna-damage-inducible transcript 3, MTNR1B - melatonin receptor 1b, CAMK2D - calcium/calmodulin-dependent protein kinase ii delta, PTGER1 - prosta…
GO:0006875	cellular metal ion homeostasis	0.000634	0.0508	1.71	11683	394	900	52	[CHRNA7 - cholinergic receptor, nicotinic, alpha 7 (neuronal), DDIT3 - dna-damage-inducible transcript 3, MTNR1B - melatonin receptor 1b, CAMK2D - calcium/calmodulin-dependent protein kinase ii delta, ERO1L - ero1-like (s. cerevisiae), ABL2 - c-abl oncogene 2, non-receptor tyrosine kinase, ACKR4 - atypical chemokine receptor 4, PTK2B - protein tyrosine kinase 2 beta, ATP6V0D1 - atpase, h+ transpo…
GO:0006897	endocytosis	0.000941	0.0612	3.31	11683	298	154	13	[PIP5K1A - phosphatidylinositol-4-phosphate 5-kinase, type i, alpha, ALOX15 - arachidonate 15-lipoxygenase, SCYL2 - scy1-like 2 (s. cerevisiae), LMBR1L - limb development membrane protein 1-like, ARRB2 - arrestin, beta 2, PIK3CB - phosphatidylinositol-4,5-bisphosphate 3-kinase, catalytic subunit beta, AAK1 - ap2 associated kinase 1, UBE3A - ubiquitin protein ligase e3a, CXCR1 - chemokine (c-x-c m…
GO:0006924	activation-induced cell death of T cells	0.000302	0.031	116.83	11683	4	50	2	[AKT1 - v-akt murine thymoma viral oncogene homolog 1, RPS6 - ribosomal protein s6]
GO:0007005	mitochondrion organization	0.000479	0.0427	5.64	11683	230	72	8	[TIMM10 - translocase of inner mitochondrial membrane 10 homolog (yeast), AKT3 - v-akt murine thymoma viral oncogene homolog 3, MAPT - microtubule-associated protein tau, AKT1 - v-akt murine thymoma viral oncogene homolog 1, TRAK2 - trafficking protein, kinesin binding 2, ERBB4 - v-erb-b2 avian erythroblastic leukemia viral oncogene homolog 4, HSPD1 - heat shock 60kda protein 1 (chaperonin), TIMM…
GO:0007204	positive regulation of cytosolic calcium ion concentration	2.57e-05	0.00743	3	11683	211	406	22	[P2RX5 - purinergic receptor p2x, ligand-gated ion channel, 5, GPR4 - g protein-coupled receptor 4, CCR6 - chemokine (c-c motif) receptor 6, CXCR4 - chemokine (c-x-c motif) receptor 4, CXCR3 - chemokine (c-x-c motif) receptor 3, GPR174 - g protein-coupled receptor 174, DDIT3 - dna-damage-inducible transcript 3, CACNB2 - calcium channel, voltage-dependent, beta 2 subunit, PTGER1 - prostaglandin e …
GO:0008286	insulin receptor signaling pathway	0.000189	0.0237	53.1	11683	60	11	3	[PDK4 - pyruvate dehydrogenase kinase, isozyme 4, AKT1 - v-akt murine thymoma viral oncogene homolog 1, PDK2 - pyruvate dehydrogenase kinase, isozyme 2]
GO:0010510	regulation of acetyl-CoA biosynthetic process from pyruvate	1.6e-09	1.13e-05	290.26	11683	7	23	4	[PDK3 - pyruvate dehydrogenase kinase, isozyme 3, PDK4 - pyruvate dehydrogenase kinase, isozyme 4, PDK1 - pyruvate dehydrogenase kinase, isozyme 1, PDK2 - pyruvate dehydrogenase kinase, isozyme 2]
GO:0010565	regulation of cellular ketone metabolic process	5.69e-05	0.011	19.69	11683	129	23	5	[PDK3 - pyruvate dehydrogenase kinase, isozyme 3, AKT1 - v-akt murine thymoma viral oncogene homolog 1, PDK4 - pyruvate dehydrogenase kinase, isozyme 4, PDK1 - pyruvate dehydrogenase kinase, isozyme 1, PDK2 - pyruvate dehydrogenase kinase, isozyme 2]
GO:0010638	positive regulation of organelle organization	0.000251	0.0275	2.45	11683	412	289	25	[TRIM27 - tripartite motif containing 27, ALOX15 - arachidonate 15-lipoxygenase, PHF19 - phd finger protein 19, APOA1 - apolipoprotein a-i, WDR5 - wd repeat domain 5, PDGFRB - platelet-derived growth factor receptor, beta polypeptide, LIMK1 - lim domain kinase 1, MYLK3 - myosin light chain kinase 3, MAPT - microtubule-associated protein tau, PHF1 - phd finger protein 1, RHOA - ras homolog family …
GO:0010639	negative regulation of organelle organization	0.000404	0.0377	4.59	11683	247	103	10	[PRMT6 - protein arginine methyltransferase 6, PHF1 - phd finger protein 1, MAPT - microtubule-associated protein tau, AKT1 - v-akt murine thymoma viral oncogene homolog 1, RDX - radixin, PHF8 - phd finger protein 8, WDR63 - wd repeat domain 63, ARRB2 - arrestin, beta 2, TMEM67 - transmembrane protein 67, TTK - ttk protein kinase]
GO:0010656	negative regulation of muscle cell apoptotic process	3.6e-05	0.0088	13.04	11683	24	224	6	[PDPK1 - 3-phosphoinositide dependent protein kinase-1, ZC3H12A - zinc finger ccch-type containing 12a, JAK2 - janus kinase 2, PTK2B - protein tyrosine kinase 2 beta, NKX2-5 - nk2 homeobox 5, ARRB2 - arrestin, beta 2]
GO:0010675	regulation of cellular carbohydrate metabolic process	3.2e-07	0.000283	32.42	11683	94	23	6	[PDK3 - pyruvate dehydrogenase kinase, isozyme 3, PDK4 - pyruvate dehydrogenase kinase, isozyme 4, AKT1 - v-akt murine thymoma viral oncogene homolog 1, PDK1 - pyruvate dehydrogenase kinase, isozyme 1, USP7 - ubiquitin specific peptidase 7 (herpes virus-associated), PDK2 - pyruvate dehydrogenase kinase, isozyme 2]
GO:0010735	positive regulation of transcription via serum response element binding	8.31e-05	0.014	109.19	11683	2	107	2	[NKX2-5 - nk2 homeobox 5, MICAL2 - microtubule associated monooxygenase, calponin and lim domain containing 2]
GO:0010746	regulation of plasma membrane long-chain fatty acid transport	0.000256	0.0279	99.85	11683	3	78	2	[AKT2 - v-akt murine thymoma viral oncogene homolog 2, AKT1 - v-akt murine thymoma viral oncogene homolog 1]
GO:0010748	negative regulation of plasma membrane long-chain fatty acid transport	4.4e-05	0.00945	149.78	11683	2	78	2	[AKT2 - v-akt murine thymoma viral oncogene homolog 2, AKT1 - v-akt murine thymoma viral oncogene homolog 1]
GO:0010752	regulation of cGMP-mediated signaling	8.64e-05	0.0144	19.75	11683	7	338	4	[PTK2B - protein tyrosine kinase 2 beta, NPR2 - natriuretic peptide receptor b/guanylate cyclase b (atrionatriuretic peptide receptor b), RUNDC3A - run domain containing 3a, MTNR1B - melatonin receptor 1b]
GO:0010906	regulation of glucose metabolic process	7.49e-08	9.64e-05	40.64	11683	75	23	6	[PDK3 - pyruvate dehydrogenase kinase, isozyme 3, PDK4 - pyruvate dehydrogenase kinase, isozyme 4, AKT1 - v-akt murine thymoma viral oncogene homolog 1, PDK1 - pyruvate dehydrogenase kinase, isozyme 1, USP7 - ubiquitin specific peptidase 7 (herpes virus-associated), PDK2 - pyruvate dehydrogenase kinase, isozyme 2]
GO:0010918	positive regulation of mitochondrial membrane potential	0.00079	0.0552	23.75	11683	9	164	3	[AKT2 - v-akt murine thymoma viral oncogene homolog 2, AKT1 - v-akt murine thymoma viral oncogene homolog 1, VCP - valosin containing protein]
GO:0010975	regulation of neuron projection development	0.00061	0.0494	4	11683	295	109	11	[MAPT - microtubule-associated protein tau, CXCR4 - chemokine (c-x-c motif) receptor 4, AKT1 - v-akt murine thymoma viral oncogene homolog 1, TRAK2 - trafficking protein, kinesin binding 2, RIMS2 - regulating synaptic membrane exocytosis 2, NIN - ninein (gsk3b interacting protein), UBE3A - ubiquitin protein ligase e3a, PACSIN1 - protein kinase c and casein kinase substrate in neurons 1, FZD4 - fr…
GO:0010976	positive regulation of neuron projection development	0.000319	0.0316	3.24	11683	167	324	15	[CXCR4 - chemokine (c-x-c motif) receptor 4, NIN - ninein (gsk3b interacting protein), MAP3K13 - mitogen-activated protein kinase kinase kinase 13, LIMK1 - lim domain kinase 1, NTRK2 - neurotrophic tyrosine kinase, receptor, type 2, RHOA - ras homolog family member a, MAPT - microtubule-associated protein tau, ABL2 - c-abl oncogene 2, non-receptor tyrosine kinase, PTK2B - protein tyrosine kinase …
GO:0015722	canalicular bile acid transport	5.23e-05	0.0104	137.45	11683	2	85	2	[AQP9 - aquaporin 9, ABCC3 - atp-binding cassette, sub-family c (cftr/mrp), member 3]
GO:0018105	peptidyl-serine phosphorylation	6.66e-07	0.000472	3.55	11683	155	488	23	[CLSPN - claspin, AKT3 - v-akt murine thymoma viral oncogene homolog 3, AKT2 - v-akt murine thymoma viral oncogene homolog 2, AKT1 - v-akt murine thymoma viral oncogene homolog 1, MAPKAPK5 - mitogen-activated protein kinase-activated protein kinase 5, MAP4K1 - mitogen-activated protein kinase kinase kinase kinase 1, STK38L - serine/threonine kinase 38 like, MAP3K13 - mitogen-activated protein kin…
GO:0018108	peptidyl-tyrosine phosphorylation	0.000415	0.0384	3.8	11683	122	328	13	[CAMKK2 - calcium/calmodulin-dependent protein kinase kinase 2, beta, BLK - b lymphoid tyrosine kinase, PDGFRB - platelet-derived growth factor receptor, beta polypeptide, TTK - ttk protein kinase, DYRK3 - dual-specificity tyrosine-(y)-phosphorylation regulated kinase 3, EPHA8 - eph receptor a8, NTRK2 - neurotrophic tyrosine kinase, receptor, type 2, ABL2 - c-abl oncogene 2, non-receptor tyrosine…
GO:0018209	peptidyl-serine modification	1.12e-06	0.000723	3.36	11683	171	488	24	[CLSPN - claspin, AKT3 - v-akt murine thymoma viral oncogene homolog 3, AKT2 - v-akt murine thymoma viral oncogene homolog 2, AKT1 - v-akt murine thymoma viral oncogene homolog 1, MAPKAPK5 - mitogen-activated protein kinase-activated protein kinase 5, MAP4K1 - mitogen-activated protein kinase kinase kinase kinase 1, STK38L - serine/threonine kinase 38 like, MAP3K13 - mitogen-activated protein kin…
GO:0018212	peptidyl-tyrosine modification	0.000506	0.0442	3.73	11683	124	328	13	[CAMKK2 - calcium/calmodulin-dependent protein kinase kinase 2, beta, BLK - b lymphoid tyrosine kinase, PDGFRB - platelet-derived growth factor receptor, beta polypeptide, TTK - ttk protein kinase, DYRK3 - dual-specificity tyrosine-(y)-phosphorylation regulated kinase 3, EPHA8 - eph receptor a8, NTRK2 - neurotrophic tyrosine kinase, receptor, type 2, ABL2 - c-abl oncogene 2, non-receptor tyrosine…
GO:0019216	regulation of lipid metabolic process	0.000739	0.0551	14.4	11683	295	11	4	[PDK4 - pyruvate dehydrogenase kinase, isozyme 4, AKT1 - v-akt murine thymoma viral oncogene homolog 1, PDK1 - pyruvate dehydrogenase kinase, isozyme 1, PDK2 - pyruvate dehydrogenase kinase, isozyme 2]
GO:0019217	regulation of fatty acid metabolic process	2.68e-06	0.00141	36.28	11683	70	23	5	[PDK3 - pyruvate dehydrogenase kinase, isozyme 3, PDK4 - pyruvate dehydrogenase kinase, isozyme 4, AKT1 - v-akt murine thymoma viral oncogene homolog 1, PDK1 - pyruvate dehydrogenase kinase, isozyme 1, PDK2 - pyruvate dehydrogenase kinase, isozyme 2]
GO:0019318	hexose metabolic process	7.59e-09	2.15e-05	54	11683	118	11	6	[GALK1 - galactokinase 1, AKT1 - v-akt murine thymoma viral oncogene homolog 1, PDK4 - pyruvate dehydrogenase kinase, isozyme 4, PDK1 - pyruvate dehydrogenase kinase, isozyme 1, PDK2 - pyruvate dehydrogenase kinase, isozyme 2, GALK2 - galactokinase 2]
GO:0019722	calcium-mediated signaling	0.000465	0.0423	3.98	11683	100	352	12	[PDPK1 - 3-phosphoinositide dependent protein kinase-1, CAMKK2 - calcium/calmodulin-dependent protein kinase kinase 2, beta, CCR6 - chemokine (c-c motif) receptor 6, EDNRB - endothelin receptor type b, AVPR1A - arginine vasopressin receptor 1a, CXCR4 - chemokine (c-x-c motif) receptor 4, CXCR3 - chemokine (c-x-c motif) receptor 3, CXCR1 - chemokine (c-x-c motif) receptor 1, CXCR6 - chemokine (c-x…
GO:0019932	second-messenger-mediated signaling	4.21e-06	0.00187	3.26	11683	234	352	23	[GPR4 - g protein-coupled receptor 4, CAMKK2 - calcium/calmodulin-dependent protein kinase kinase 2, beta, CCR6 - chemokine (c-c motif) receptor 6, LHCGR - luteinizing hormone/choriogonadotropin receptor, CXCR4 - chemokine (c-x-c motif) receptor 4, CXCR3 - chemokine (c-x-c motif) receptor 3, GUCY1A3 - guanylate cyclase 1, soluble, alpha 3, ADRA2C - adrenoceptor alpha 2c, NPR2 - natriuretic peptid…
GO:0022604	regulation of cell morphogenesis	0.000577	0.0481	2.54	11683	298	324	21	[TRAK2 - trafficking protein, kinesin binding 2, CXCR4 - chemokine (c-x-c motif) receptor 4, ACTN4 - actinin, alpha 4, NIN - ninein (gsk3b interacting protein), APOA1 - apolipoprotein a-i, MAP3K13 - mitogen-activated protein kinase kinase kinase 13, LIMK1 - lim domain kinase 1, NTRK2 - neurotrophic tyrosine kinase, receptor, type 2, LINGO1 - leucine rich repeat and ig domain containing 1, PDZD8 -…
GO:0030003	cellular cation homeostasis	0.000193	0.0237	1.75	11683	445	838	56	[SLC9B1 - solute carrier family 9, subfamily b (nha1, cation proton antiporter 1), member 1, CHRNA7 - cholinergic receptor, nicotinic, alpha 7 (neuronal), ATP6V1C2 - atpase, h+ transporting, lysosomal 42kda, v1 subunit c2, DDIT3 - dna-damage-inducible transcript 3, MTNR1B - melatonin receptor 1b, ERO1L - ero1-like (s. cerevisiae), ABL2 - c-abl oncogene 2, non-receptor tyrosine kinase, ACKR4 - aty…
GO:0030335	positive regulation of cell migration	0.000876	0.0591	1.74	11683	346	913	47	[CCR6 - chemokine (c-c motif) receptor 6, AKT3 - v-akt murine thymoma viral oncogene homolog 3, CCR7 - chemokine (c-c motif) receptor 7, ADAMTS1 - adam metallopeptidase with thrombospondin type 1 motif, 1, CXCR4 - chemokine (c-x-c motif) receptor 4, NUS1 - nuclear undecaprenyl pyrophosphate synthase 1 homolog (s. cerevisiae), DOCK4 - dedicator of cytokinesis 4, ACTN4 - actinin, alpha 4, FLT4 - fm…
GO:0030522	intracellular receptor signaling pathway	0.000281	0.03	2.78	11683	109	770	20	[RORA - rar-related orphan receptor a, NR3C2 - nuclear receptor subfamily 3, group c, member 2, RORC - rar-related orphan receptor c, ACTN4 - actinin, alpha 4, CRY1 - cryptochrome 1 (photolyase-like), STAT3 - signal transducer and activator of transcription 3 (acute-phase response factor), RNF34 - ring finger protein 34, e3 ubiquitin protein ligase, CALR - calreticulin, PIM1 - pim-1 oncogene, NR4…
GO:0030808	regulation of nucleotide biosynthetic process	7.99e-05	0.0138	70.52	11683	71	7	3	[PDK4 - pyruvate dehydrogenase kinase, isozyme 4, PDK1 - pyruvate dehydrogenase kinase, isozyme 1, PDK2 - pyruvate dehydrogenase kinase, isozyme 2]
GO:0032070	regulation of deoxyribonuclease activity	0.000522	0.0451	116.83	11683	10	20	2	[AKT1 - v-akt murine thymoma viral oncogene homolog 1, DDX11 - dead/h (asp-glu-ala-asp/his) box helicase 11]
GO:0032071	regulation of endodeoxyribonuclease activity	0.000297	0.0308	146.04	11683	8	20	2	[AKT1 - v-akt murine thymoma viral oncogene homolog 1, DDX11 - dead/h (asp-glu-ala-asp/his) box helicase 11]
GO:0032075	positive regulation of nuclease activity	0.000216	0.0249	166.9	11683	7	20	2	[AKT1 - v-akt murine thymoma viral oncogene homolog 1, DDX11 - dead/h (asp-glu-ala-asp/his) box helicase 11]
GO:0032077	positive regulation of deoxyribonuclease activity	8.67e-05	0.0143	233.66	11683	5	20	2	[AKT1 - v-akt murine thymoma viral oncogene homolog 1, DDX11 - dead/h (asp-glu-ala-asp/his) box helicase 11]
GO:0032079	positive regulation of endodeoxyribonuclease activity	4.67e-05	0.00959	292.08	11683	4	20	2	[AKT1 - v-akt murine thymoma viral oncogene homolog 1, DDX11 - dead/h (asp-glu-ala-asp/his) box helicase 11]
GO:0032271	regulation of protein polymerization	0.000648	0.051	2.64	11683	148	539	18	[TRIM27 - tripartite motif containing 27, ALOX15 - arachidonate 15-lipoxygenase, PINK1 - pten induced putative kinase 1, NIN - ninein (gsk3b interacting protein), CAPG - capping protein (actin filament), gelsolin-like, AVIL - advillin, RANGRF - ran guanine nucleotide release factor, MAPT - microtubule-associated protein tau, PTK2B - protein tyrosine kinase 2 beta, PRKCD - protein kinase c, delta,…
GO:0032386	regulation of intracellular transport	0.000764	0.0555	2.31	11683	266	457	24	[EFCAB7 - ef-hand calcium binding domain 7, ZC3H12A - zinc finger ccch-type containing 12a, AKT2 - v-akt murine thymoma viral oncogene homolog 2, USP7 - ubiquitin specific peptidase 7 (herpes virus-associated), RNF139 - ring finger protein 139, BLK - b lymphoid tyrosine kinase, PPP1R12A - protein phosphatase 1, regulatory subunit 12a, CACNB2 - calcium channel, voltage-dependent, beta 2 subunit, G…
GO:0032516	positive regulation of phosphoprotein phosphatase activity	0.000917	0.0601	4.94	11683	14	1182	7	[CALM2 - calmodulin 2 (phosphorylase kinase, delta), JAK2 - janus kinase 2, HSP90AB1 - heat shock protein 90kda alpha (cytosolic), class b member 1, PPP1R12A - protein phosphatase 1, regulatory subunit 12a, PPP1R15B - protein phosphatase 1, regulatory subunit 15b, PDGFRB - platelet-derived growth factor receptor, beta polypeptide, PPP1R15A - protein phosphatase 1, regulatory subunit 15a]
GO:0032535	regulation of cellular component size	0.000795	0.0552	2.54	11683	170	514	19	[TRIM27 - tripartite motif containing 27, AKT3 - v-akt murine thymoma viral oncogene homolog 3, ALOX15 - arachidonate 15-lipoxygenase, AKT1 - v-akt murine thymoma viral oncogene homolog 1, CAPG - capping protein (actin filament), gelsolin-like, AVIL - advillin, SLC12A8 - solute carrier family 12, member 8, RHOA - ras homolog family member a, PTK2B - protein tyrosine kinase 2 beta, PRKCD - protein…
GO:0032960	regulation of inositol trisphosphate biosynthetic process	0.000949	0.0608	19.09	11683	6	306	3	[LHCGR - luteinizing hormone/choriogonadotropin receptor, PTK2B - protein tyrosine kinase 2 beta, HRH1 - histamine receptor h1]
GO:0033044	regulation of chromosome organization	0.000856	0.058	4.11	11683	217	131	10	[PRMT6 - protein arginine methyltransferase 6, PHF1 - phd finger protein 1, MAPT - microtubule-associated protein tau, CDK9 - cyclin-dependent kinase 9, MAPKAPK5 - mitogen-activated protein kinase-activated protein kinase 5, USP7 - ubiquitin specific peptidase 7 (herpes virus-associated), PHF19 - phd finger protein 19, PHF8 - phd finger protein 8, TTK - ttk protein kinase, DDX11 - dead/h (asp-glu…
GO:0033500	carbohydrate homeostasis	0.000746	0.0553	17.52	11683	116	23	4	[PDK3 - pyruvate dehydrogenase kinase, isozyme 3, AKT1 - v-akt murine thymoma viral oncogene homolog 1, PDK4 - pyruvate dehydrogenase kinase, isozyme 4, PDK2 - pyruvate dehydrogenase kinase, isozyme 2]
GO:0033674	positive regulation of kinase activity	0.000235	0.0263	1.92	11683	434	602	43	[PKD2 - polycystic kidney disease 2 (autosomal dominant), CHRNA7 - cholinergic receptor, nicotinic, alpha 7 (neuronal), CXCR4 - chemokine (c-x-c motif) receptor 4, MAP4K1 - mitogen-activated protein kinase kinase kinase kinase 1, RAP1A - rap1a, member of ras oncogene family, ADRA2C - adrenoceptor alpha 2c, FLT4 - fms-related tyrosine kinase 4, PDGFRB - platelet-derived growth factor receptor, bet…
GO:0034248	regulation of cellular amide metabolic process	0.000141	0.0206	10.14	11683	288	24	6	[IGF2BP3 - insulin-like growth factor 2 mrna binding protein 3, PDK3 - pyruvate dehydrogenase kinase, isozyme 3, PDK4 - pyruvate dehydrogenase kinase, isozyme 4, AKT1 - v-akt murine thymoma viral oncogene homolog 1, PDK1 - pyruvate dehydrogenase kinase, isozyme 1, PDK2 - pyruvate dehydrogenase kinase, isozyme 2]
GO:0034614	cellular response to reactive oxygen species	0.000788	0.0553	34.63	11683	92	11	3	[FOS - fbj murine osteosarcoma viral oncogene homolog, AKT1 - v-akt murine thymoma viral oncogene homolog 1, PDK2 - pyruvate dehydrogenase kinase, isozyme 2]
GO:0034975	protein folding in endoplasmic reticulum	0.00092	0.0601	10.32	11683	7	647	4	[CALR - calreticulin, ERO1L - ero1-like (s. cerevisiae), DNAJC10 - dnaj (hsp40) homolog, subfamily c, member 10, PDIA3 - protein disulfide isomerase family a, member 3]
GO:0035150	regulation of tube size	3.71e-05	0.00875	2.74	11683	88	1162	24	[SCPEP1 - serine carboxypeptidase 1, CRP - c-reactive protein, pentraxin-related, AKT1 - v-akt murine thymoma viral oncogene homolog 1, DBH - dopamine beta-hydroxylase (dopamine beta-monooxygenase), DOCK4 - dedicator of cytokinesis 4, ADRA2C - adrenoceptor alpha 2c, UTS2R - urotensin 2 receptor, NPR1 - natriuretic peptide receptor a/guanylate cyclase a (atrionatriuretic peptide receptor a), CAV1 …
GO:0035296	regulation of tube diameter	3.05e-05	0.00814	2.77	11683	87	1162	24	[SCPEP1 - serine carboxypeptidase 1, CRP - c-reactive protein, pentraxin-related, AKT1 - v-akt murine thymoma viral oncogene homolog 1, DBH - dopamine beta-hydroxylase (dopamine beta-monooxygenase), DOCK4 - dedicator of cytokinesis 4, ADRA2C - adrenoceptor alpha 2c, UTS2R - urotensin 2 receptor, NPR1 - natriuretic peptide receptor a/guanylate cyclase a (atrionatriuretic peptide receptor a), ROCK2…
GO:0035357	peroxisome proliferator activated receptor signaling pathway	0.00029	0.0303	122.98	11683	5	38	2	[PDK3 - pyruvate dehydrogenase kinase, isozyme 3, ACTN4 - actinin, alpha 4]
GO:0038111	interleukin-7-mediated signaling pathway	0.000774	0.0554	5.71	11683	22	651	7	[HIST1H3C - histone cluster 1, h3c, HIST2H3C - histone cluster 2, h3c, HIST1H3F - histone cluster 1, h3f, BRWD1 - bromodomain and wd repeat domain containing 1, STAT3 - signal transducer and activator of transcription 3 (acute-phase response factor), HIST1H3H - histone cluster 1, h3h, HIST1H3B - histone cluster 1, h3b]
GO:0040017	positive regulation of locomotion	0.00067	0.0522	1.72	11683	380	913	51	[AKT3 - v-akt murine thymoma viral oncogene homolog 3, DOCK4 - dedicator of cytokinesis 4, FLT4 - fms-related tyrosine kinase 4, MADCAM1 - mucosal vascular addressin cell adhesion molecule 1, GTSE1 - g-2 and s-phase expressed 1, PODXL - podocalyxin-like, PTK2B - protein tyrosine kinase 2 beta, PC - pyruvate carboxylase, RDX - radixin, ZC3H12A - zinc finger ccch-type containing 12a, MMP7 - matrix …
GO:0042326	negative regulation of phosphorylation	0.00061	0.0497	2	11683	314	633	34	[TRIB3 - tribbles homolog 3 (drosophila), TRIM27 - tripartite motif containing 27, SOCS5 - suppressor of cytokine signaling 5, ZMYND11 - zinc finger, mynd-type containing 11, ARRB2 - arrestin, beta 2, HNRNPU - heterogeneous nuclear ribonucleoprotein u (scaffold attachment factor a), WWTR1 - ww domain containing transcription regulator 1, PDPK1 - 3-phosphoinositide dependent protein kinase-1, MAPT…
GO:0042593	glucose homeostasis	0.000746	0.055	17.52	11683	116	23	4	[PDK3 - pyruvate dehydrogenase kinase, isozyme 3, AKT1 - v-akt murine thymoma viral oncogene homolog 1, PDK4 - pyruvate dehydrogenase kinase, isozyme 4, PDK2 - pyruvate dehydrogenase kinase, isozyme 2]
GO:0042762	regulation of sulfur metabolic process	2.37e-08	4.79e-05	184.71	11683	11	23	4	[PDK3 - pyruvate dehydrogenase kinase, isozyme 3, PDK4 - pyruvate dehydrogenase kinase, isozyme 4, PDK1 - pyruvate dehydrogenase kinase, isozyme 1, PDK2 - pyruvate dehydrogenase kinase, isozyme 2]
GO:0043217	myelin maintenance	0.000535	0.0454	29.23	11683	11	109	3	[AKT2 - v-akt murine thymoma viral oncogene homolog 2, AKT1 - v-akt murine thymoma viral oncogene homolog 1, CXCR4 - chemokine (c-x-c motif) receptor 4]
GO:0043255	regulation of carbohydrate biosynthetic process	9.26e-05	0.0149	5.62	11683	61	341	10	[LHCGR - luteinizing hormone/choriogonadotropin receptor, AKT2 - v-akt murine thymoma viral oncogene homolog 2, AKT1 - v-akt murine thymoma viral oncogene homolog 1, PTK2B - protein tyrosine kinase 2 beta, USP7 - ubiquitin specific peptidase 7 (herpes virus-associated), FAM3C - family with sequence similarity 3, member c, PDK2 - pyruvate dehydrogenase kinase, isozyme 2, PPP1R3B - protein phosphat…
GO:0043410	positive regulation of MAPK cascade	0.000561	0.0473	2.08	11683	399	451	32	[ALOX15 - arachidonate 15-lipoxygenase, CXCR4 - chemokine (c-x-c motif) receptor 4, MAP4K1 - mitogen-activated protein kinase kinase kinase kinase 1, ADRA2C - adrenoceptor alpha 2c, PDGFRB - platelet-derived growth factor receptor, beta polypeptide, ARRB2 - arrestin, beta 2, NTRK2 - neurotrophic tyrosine kinase, receptor, type 2, TMEM106A - transmembrane protein 106a, MADD - map-kinase activating…
GO:0044057	regulation of system process	0.000236	0.0261	1.75	11683	377	956	54	[CHRNA7 - cholinergic receptor, nicotinic, alpha 7 (neuronal), DOCK4 - dedicator of cytokinesis 4, NKX2-5 - nk2 homeobox 5, ADRA2C - adrenoceptor alpha 2c, APOA1 - apolipoprotein a-i, MTNR1B - melatonin receptor 1b, CHRM3 - cholinergic receptor, muscarinic 3, CAMK2D - calcium/calmodulin-dependent protein kinase ii delta, RANGRF - ran guanine nucleotide release factor, HSPB7 - heat shock 27kda pro…
GO:0045664	regulation of neuron differentiation	0.000505	0.0447	3.58	11683	389	109	13	[AKT1 - v-akt murine thymoma viral oncogene homolog 1, CXCR4 - chemokine (c-x-c motif) receptor 4, TRAK2 - trafficking protein, kinesin binding 2, NIN - ninein (gsk3b interacting protein), ADRA2C - adrenoceptor alpha 2c, NKX2-5 - nk2 homeobox 5, LIMK1 - lim domain kinase 1, NTRK2 - neurotrophic tyrosine kinase, receptor, type 2, MAPT - microtubule-associated protein tau, RIMS2 - regulating synapt…
GO:0045666	positive regulation of neuron differentiation	0.000283	0.03	4.74	11683	226	109	10	[MAPT - microtubule-associated protein tau, CXCR4 - chemokine (c-x-c motif) receptor 4, RIMS2 - regulating synaptic membrane exocytosis 2, NIN - ninein (gsk3b interacting protein), NKX2-5 - nk2 homeobox 5, ADRA2C - adrenoceptor alpha 2c, PACSIN1 - protein kinase c and casein kinase substrate in neurons 1, FZD4 - frizzled family receptor 4, LIMK1 - lim domain kinase 1, NTRK2 - neurotrophic tyrosin…
GO:0046068	cGMP metabolic process	0.000326	0.0316	6.73	11683	10	1042	6	[PDE9A - phosphodiesterase 9a, RORA - rar-related orphan receptor a, GUCY1A3 - guanylate cyclase 1, soluble, alpha 3, NPR2 - natriuretic peptide receptor b/guanylate cyclase b (atrionatriuretic peptide receptor b), NPR1 - natriuretic peptide receptor a/guanylate cyclase a (atrionatriuretic peptide receptor a), NPPA - natriuretic peptide a]
GO:0046777	protein autophosphorylation	9.86e-07	0.000665	3.94	11683	155	383	20	[CAMKK2 - calcium/calmodulin-dependent protein kinase kinase 2, beta, MAPKAPK5 - mitogen-activated protein kinase-activated protein kinase 5, AKT1 - v-akt murine thymoma viral oncogene homolog 1, MAP4K1 - mitogen-activated protein kinase kinase kinase kinase 1, MAP3K13 - mitogen-activated protein kinase kinase kinase 13, PDGFRB - platelet-derived growth factor receptor, beta polypeptide, TTK - tt…
GO:0046835	carbohydrate phosphorylation	2.07e-05	0.00637	584.15	11683	20	2	2	[GALK1 - galactokinase 1, GALK2 - galactokinase 2]
GO:0048854	brain morphogenesis	0.000994	0.0628	11.05	11683	9	470	4	[GBA - glucosidase, beta, acid, AKT3 - v-akt murine thymoma viral oncogene homolog 3, FANCD2 - fanconi anemia, complementation group d2, PSEN1 - presenilin 1]
GO:0050812	regulation of acyl-CoA biosynthetic process	1.6e-09	7.56e-06	290.26	11683	7	23	4	[PDK3 - pyruvate dehydrogenase kinase, isozyme 3, PDK4 - pyruvate dehydrogenase kinase, isozyme 4, PDK1 - pyruvate dehydrogenase kinase, isozyme 1, PDK2 - pyruvate dehydrogenase kinase, isozyme 2]
GO:0050880	regulation of blood vessel size	3.05e-05	0.00846	2.77	11683	87	1162	24	[SCPEP1 - serine carboxypeptidase 1, CRP - c-reactive protein, pentraxin-related, AKT1 - v-akt murine thymoma viral oncogene homolog 1, DBH - dopamine beta-hydroxylase (dopamine beta-monooxygenase), DOCK4 - dedicator of cytokinesis 4, ADRA2C - adrenoceptor alpha 2c, UTS2R - urotensin 2 receptor, NPR1 - natriuretic peptide receptor a/guanylate cyclase a (atrionatriuretic peptide receptor a), ROCK2…
GO:0051129	negative regulation of cellular component organization	0.000505	0.0445	3.36	11683	472	103	14	[AKT1 - v-akt murine thymoma viral oncogene homolog 1, TRAK2 - trafficking protein, kinesin binding 2, ACTN4 - actinin, alpha 4, PHF8 - phd finger protein 8, ARRB2 - arrestin, beta 2, TTK - ttk protein kinase, PRMT6 - protein arginine methyltransferase 6, PHF1 - phd finger protein 1, MAPT - microtubule-associated protein tau, RDX - radixin, UBE3A - ubiquitin protein ligase e3a, PACSIN1 - protein …
GO:0051193	regulation of cofactor metabolic process	0.000102	0.0161	64.19	11683	78	7	3	[PDK4 - pyruvate dehydrogenase kinase, isozyme 4, PDK1 - pyruvate dehydrogenase kinase, isozyme 1, PDK2 - pyruvate dehydrogenase kinase, isozyme 2]
GO:0051196	regulation of coenzyme metabolic process	4.25e-05	0.0094	84.86	11683	59	7	3	[PDK4 - pyruvate dehydrogenase kinase, isozyme 4, PDK1 - pyruvate dehydrogenase kinase, isozyme 1, PDK2 - pyruvate dehydrogenase kinase, isozyme 2]
GO:0051347	positive regulation of transferase activity	0.000383	0.0359	1.84	11683	486	602	46	[TRIB3 - tribbles homolog 3 (drosophila), PKD2 - polycystic kidney disease 2 (autosomal dominant), CHRNA7 - cholinergic receptor, nicotinic, alpha 7 (neuronal), CXCR4 - chemokine (c-x-c motif) receptor 4, MAP4K1 - mitogen-activated protein kinase kinase kinase kinase 1, RAP1A - rap1a, member of ras oncogene family, ADRA2C - adrenoceptor alpha 2c, FLT4 - fms-related tyrosine kinase 4, PDGFRB - pla…
GO:0051480	regulation of cytosolic calcium ion concentration	4.4e-05	0.00931	2.83	11683	234	406	23	[P2RX5 - purinergic receptor p2x, ligand-gated ion channel, 5, GPR4 - g protein-coupled receptor 4, CCR6 - chemokine (c-c motif) receptor 6, CXCR4 - chemokine (c-x-c motif) receptor 4, CXCR3 - chemokine (c-x-c motif) receptor 3, GPR174 - g protein-coupled receptor 174, DDIT3 - dna-damage-inducible transcript 3, CACNB2 - calcium channel, voltage-dependent, beta 2 subunit, MTNR1B - melatonin recept…
GO:0051495	positive regulation of cytoskeleton organization	0.000775	0.0551	3.51	11683	139	287	12	[TRIM27 - tripartite motif containing 27, ALOX15 - arachidonate 15-lipoxygenase, MAPT - microtubule-associated protein tau, RHOA - ras homolog family member a, PTK2B - protein tyrosine kinase 2 beta, CDC42EP1 - cdc42 effector protein (rho gtpase binding) 1, NIN - ninein (gsk3b interacting protein), MYO1C - myosin ic, APOA1 - apolipoprotein a-i, PLK4 - polo-like kinase 4, LIMK1 - lim domain kinase…
GO:0051898	negative regulation of protein kinase B signaling	0.000216	0.0251	6.24	11683	32	468	8	[PIK3CB - phosphatidylinositol-4,5-bisphosphate 3-kinase, catalytic subunit beta, TRIB3 - tribbles homolog 3 (drosophila), AKT1 - v-akt murine thymoma viral oncogene homolog 1, GNB2L1 - guanine nucleotide binding protein (g protein), beta polypeptide 2-like 1, DDIT3 - dna-damage-inducible transcript 3, PPARA - peroxisome proliferator-activated receptor alpha, ARRB2 - arrestin, beta 2, KLF4 - krup…
GO:0055067	monovalent inorganic cation homeostasis	0.000114	0.0175	3.97	11683	96	429	14	[SLC9A9 - solute carrier family 9, subfamily a (nhe9, cation proton antiporter 9), member 9, ATP6V0A2 - atpase, h+ transporting, lysosomal v0 subunit a2, ATP6V1C2 - atpase, h+ transporting, lysosomal 42kda, v1 subunit c2, ATP6V1C1 - atpase, h+ transporting, lysosomal 42kda, v1 subunit c1, SLC12A8 - solute carrier family 12, member 8, EDNRB - endothelin receptor type b, PDK4 - pyruvate dehydrogena…
GO:0055074	calcium ion homeostasis	3.15e-05	0.00828	1.97	11683	316	900	48	[PKD2 - polycystic kidney disease 2 (autosomal dominant), CCR6 - chemokine (c-c motif) receptor 6, CCR7 - chemokine (c-c motif) receptor 7, CHRNA7 - cholinergic receptor, nicotinic, alpha 7 (neuronal), CXCR4 - chemokine (c-x-c motif) receptor 4, DDIT3 - dna-damage-inducible transcript 3, MTNR1B - melatonin receptor 1b, CAMK2D - calcium/calmodulin-dependent protein kinase ii delta, PTGER1 - prosta…
GO:0055080	cation homeostasis	0.00013	0.0194	1.74	11683	490	838	61	[SLC9B1 - solute carrier family 9, subfamily b (nha1, cation proton antiporter 1), member 1, CHRNA7 - cholinergic receptor, nicotinic, alpha 7 (neuronal), ATP6V1C2 - atpase, h+ transporting, lysosomal 42kda, v1 subunit c2, DDIT3 - dna-damage-inducible transcript 3, MTNR1B - melatonin receptor 1b, ERO1L - ero1-like (s. cerevisiae), ABL2 - c-abl oncogene 2, non-receptor tyrosine kinase, ACKR4 - aty…
GO:0060627	regulation of vesicle-mediated transport	0.0001	0.0159	4.17	11683	350	104	13	[AKT2 - v-akt murine thymoma viral oncogene homolog 2, USP7 - ubiquitin specific peptidase 7 (herpes virus-associated), SCYL2 - scy1-like 2 (s. cerevisiae), RNF139 - ring finger protein 139, BLK - b lymphoid tyrosine kinase, ARRB2 - arrestin, beta 2, PIK3CB - phosphatidylinositol-4,5-bisphosphate 3-kinase, catalytic subunit beta, RDX - radixin, AAK1 - ap2 associated kinase 1, RIMS2 - regulating s…
GO:0060644	mammary gland epithelial cell differentiation	0.00015	0.0215	44.93	11683	10	78	3	[AKT2 - v-akt murine thymoma viral oncogene homolog 2, AKT1 - v-akt murine thymoma viral oncogene homolog 1, ERBB4 - v-erb-b2 avian erythroblastic leukemia viral oncogene homolog 4]
GO:0061087	positive regulation of histone H3-K27 methylation	0.000198	0.0236	112.88	11683	3	69	2	[PHF1 - phd finger protein 1, PHF19 - phd finger protein 19]
GO:0062012	regulation of small molecule metabolic process	0.000175	0.0227	9.83	11683	310	23	6	[PDK3 - pyruvate dehydrogenase kinase, isozyme 3, PDK4 - pyruvate dehydrogenase kinase, isozyme 4, AKT1 - v-akt murine thymoma viral oncogene homolog 1, PDK1 - pyruvate dehydrogenase kinase, isozyme 1, USP7 - ubiquitin specific peptidase 7 (herpes virus-associated), PDK2 - pyruvate dehydrogenase kinase, isozyme 2]
GO:0065002	intracellular protein transmembrane transport	6.97e-05	0.013	17.83	11683	42	78	5	[TIMM10 - translocase of inner mitochondrial membrane 10 homolog (yeast), SEC63 - sec63 homolog (s. cerevisiae), AKT2 - v-akt murine thymoma viral oncogene homolog 2, HSPD1 - heat shock 60kda protein 1 (chaperonin), TIMM50 - translocase of inner mitochondrial membrane 50 homolog (s. cerevisiae)]
GO:0070098	chemokine-mediated signaling pathway	0.000561	0.0471	5.91	11683	70	226	8	[CCR6 - chemokine (c-c motif) receptor 6, CXCR4 - chemokine (c-x-c motif) receptor 4, PTK2B - protein tyrosine kinase 2 beta, CXCR3 - chemokine (c-x-c motif) receptor 3, CXCR1 - chemokine (c-x-c motif) receptor 1, CXCR6 - chemokine (c-x-c motif) receptor 6, CCR10 - chemokine (c-c motif) receptor 10, GPR75 - g protein-coupled receptor 75]
GO:0070231	T cell apoptotic process	0.000783	0.0552	27.21	11683	14	92	3	[AKT1 - v-akt murine thymoma viral oncogene homolog 1, LMBR1L - limb development membrane protein 1-like, RPS6 - ribosomal protein s6]
GO:0070848	response to growth factor	0.000599	0.0491	1.95	11683	200	1016	34	[EEF2 - eukaryotic translation elongation factor 2, MCM7 - minichromosome maintenance complex component 7, OVOL2 - ovo-like 2 (drosophila), RAP1A - rap1a, member of ras oncogene family, TNC - tenascin c, EEF1A1 - eukaryotic translation elongation factor 1 alpha 1, FLT4 - fms-related tyrosine kinase 4, PDGFRB - platelet-derived growth factor receptor, beta polypeptide, CDC34 - cell division cycle …
GO:0071363	cellular response to growth factor stimulus	0.000855	0.0582	1.89	11683	176	1191	34	[EEF2 - eukaryotic translation elongation factor 2, MCM7 - minichromosome maintenance complex component 7, OVOL2 - ovo-like 2 (drosophila), CDC5L - cell division cycle 5-like, RAP1A - rap1a, member of ras oncogene family, EEF1A1 - eukaryotic translation elongation factor 1 alpha 1, FLT4 - fms-related tyrosine kinase 4, PDGFRB - platelet-derived growth factor receptor, beta polypeptide, NTRK2 - ne…
GO:0071398	cellular response to fatty acid	0.000478	0.0428	38.1	11683	40	23	3	[PDK3 - pyruvate dehydrogenase kinase, isozyme 3, AKT1 - v-akt murine thymoma viral oncogene homolog 1, PDK4 - pyruvate dehydrogenase kinase, isozyme 4]
GO:0071495	cellular response to endogenous stimulus	0.000656	0.0514	2.43	11683	459	241	23	[TRIB3 - tribbles homolog 3 (drosophila), LHCGR - luteinizing hormone/choriogonadotropin receptor, BRD8 - bromodomain containing 8, AKT2 - v-akt murine thymoma viral oncogene homolog 2, AQP9 - aquaporin 9, AKT1 - v-akt murine thymoma viral oncogene homolog 1, TNC - tenascin c, PDGFRB - platelet-derived growth factor receptor, beta polypeptide, EPHA8 - eph receptor a8, NTRK2 - neurotrophic tyrosin…
GO:0071496	cellular response to external stimulus	0.000195	0.0236	20.13	11683	211	11	4	[FOS - fbj murine osteosarcoma viral oncogene homolog, PDK4 - pyruvate dehydrogenase kinase, isozyme 4, AKT1 - v-akt murine thymoma viral oncogene homolog 1, PDK2 - pyruvate dehydrogenase kinase, isozyme 2]
GO:0071806	protein transmembrane transport	0.000123	0.0188	15.93	11683	47	78	5	[TIMM10 - translocase of inner mitochondrial membrane 10 homolog (yeast), AKT2 - v-akt murine thymoma viral oncogene homolog 2, SEC63 - sec63 homolog (s. cerevisiae), HSPD1 - heat shock 60kda protein 1 (chaperonin), TIMM50 - translocase of inner mitochondrial membrane 50 homolog (s. cerevisiae)]
GO:0072503	cellular divalent inorganic cation homeostasis	7.78e-05	0.0136	1.91	11683	327	900	48	[PKD2 - polycystic kidney disease 2 (autosomal dominant), CCR6 - chemokine (c-c motif) receptor 6, CCR7 - chemokine (c-c motif) receptor 7, CHRNA7 - cholinergic receptor, nicotinic, alpha 7 (neuronal), CXCR4 - chemokine (c-x-c motif) receptor 4, DDIT3 - dna-damage-inducible transcript 3, MTNR1B - melatonin receptor 1b, CAMK2D - calcium/calmodulin-dependent protein kinase ii delta, PTGER1 - prosta…
GO:0072507	divalent inorganic cation homeostasis	0.000278	0.0299	1.82	11683	343	900	48	[PKD2 - polycystic kidney disease 2 (autosomal dominant), CCR6 - chemokine (c-c motif) receptor 6, CCR7 - chemokine (c-c motif) receptor 7, CHRNA7 - cholinergic receptor, nicotinic, alpha 7 (neuronal), CXCR4 - chemokine (c-x-c motif) receptor 4, DDIT3 - dna-damage-inducible transcript 3, MTNR1B - melatonin receptor 1b, CAMK2D - calcium/calmodulin-dependent protein kinase ii delta, PTGER1 - prosta…
GO:0086100	endothelin receptor signaling pathway	0.000361	0.0343	25.31	11683	5	277	3	[EDNRB - endothelin receptor type b, EDNRA - endothelin receptor type a, PTK2B - protein tyrosine kinase 2 beta]
GO:0090066	regulation of anatomical structure size	1.77e-05	0.00599	2.58	11683	255	514	29	[SCPEP1 - serine carboxypeptidase 1, TRIM27 - tripartite motif containing 27, AKT3 - v-akt murine thymoma viral oncogene homolog 3, ALOX15 - arachidonate 15-lipoxygenase, DOCK4 - dedicator of cytokinesis 4, CAPG - capping protein (actin filament), gelsolin-like, ADRA2C - adrenoceptor alpha 2c, AVIL - advillin, GPX1 - glutathione peroxidase 1, CHRM3 - cholinergic receptor, muscarinic 3, SLC12A8 - …
GO:0090085	regulation of protein deubiquitination	0.000523	0.0449	26.71	11683	8	164	3	[ZC3H12A - zinc finger ccch-type containing 12a, TNIP1 - tnfaip3 interacting protein 1, VCP - valosin containing protein]
GO:0097194	execution phase of apoptosis	0.00069	0.0522	114.54	11683	17	12	2	[MADD - map-kinase activating death domain, AKT1 - v-akt murine thymoma viral oncogene homolog 1]
GO:0097411	hypoxia-inducible factor-1alpha signaling pathway	6.24e-05	0.012	253.98	11683	4	23	2	[PDK3 - pyruvate dehydrogenase kinase, isozyme 3, PDK1 - pyruvate dehydrogenase kinase, isozyme 1]
GO:0097746	regulation of blood vessel diameter	3.05e-05	0.0083	2.77	11683	87	1162	24	[SCPEP1 - serine carboxypeptidase 1, CRP - c-reactive protein, pentraxin-related, AKT1 - v-akt murine thymoma viral oncogene homolog 1, DBH - dopamine beta-hydroxylase (dopamine beta-monooxygenase), DOCK4 - dedicator of cytokinesis 4, ADRA2C - adrenoceptor alpha 2c, UTS2R - urotensin 2 receptor, NPR1 - natriuretic peptide receptor a/guanylate cyclase a (atrionatriuretic peptide receptor a), CAV1 …
GO:0098657	import into cell	0.000724	0.0542	2.75	11683	381	201	18	[BIN3 - bridging integrator 3, PIP5K1A - phosphatidylinositol-4-phosphate 5-kinase, type i, alpha, SLC9A9 - solute carrier family 9, subfamily a (nhe9, cation proton antiporter 9), member 9, ALOX15 - arachidonate 15-lipoxygenase, SCYL2 - scy1-like 2 (s. cerevisiae), LMBR1L - limb development membrane protein 1-like, APOA1 - apolipoprotein a-i, ARRB2 - arrestin, beta 2, PIK3CB - phosphatidylinosit…
GO:0098771	inorganic ion homeostasis	0.00022	0.0249	1.7	11683	499	838	61	[SLC9B1 - solute carrier family 9, subfamily b (nha1, cation proton antiporter 1), member 1, CHRNA7 - cholinergic receptor, nicotinic, alpha 7 (neuronal), ATP6V1C2 - atpase, h+ transporting, lysosomal 42kda, v1 subunit c2, DDIT3 - dna-damage-inducible transcript 3, MTNR1B - melatonin receptor 1b, ERO1L - ero1-like (s. cerevisiae), ABL2 - c-abl oncogene 2, non-receptor tyrosine kinase, ACKR4 - aty…
GO:0110095	cellular detoxification of aldehyde	0.000883	0.0593	10.48	11683	7	637	4	[RDH11 - retinol dehydrogenase 11 (all-trans/9-cis/11-cis), AKR1B10 - aldo-keto reductase family 1, member b10 (aldose reductase), AKR1A1 - aldo-keto reductase family 1, member a1 (aldehyde reductase), RDH12 - retinol dehydrogenase 12 (all-trans/9-cis/11-cis)]
GO:1900371	regulation of purine nucleotide biosynthetic process	7.55e-05	0.0134	71.53	11683	70	7	3	[PDK4 - pyruvate dehydrogenase kinase, isozyme 4, PDK1 - pyruvate dehydrogenase kinase, isozyme 1, PDK2 - pyruvate dehydrogenase kinase, isozyme 2]
GO:1900542	regulation of purine nucleotide metabolic process	0.000158	0.0223	56.26	11683	89	7	3	[PDK4 - pyruvate dehydrogenase kinase, isozyme 4, PDK1 - pyruvate dehydrogenase kinase, isozyme 1, PDK2 - pyruvate dehydrogenase kinase, isozyme 2]
GO:1901656	glycoside transport	0.00068	0.0521	68.72	11683	4	85	2	[ABCC3 - atp-binding cassette, sub-family c (cftr/mrp), member 3, SLC5A2 - solute carrier family 5 (sodium/glucose cotransporter), member 2]
GO:1902903	regulation of supramolecular fiber organization	0.00047	0.0425	2.37	11683	230	514	24	[TRIM27 - tripartite motif containing 27, ALOX15 - arachidonate 15-lipoxygenase, CAPG - capping protein (actin filament), gelsolin-like, NIN - ninein (gsk3b interacting protein), APOA1 - apolipoprotein a-i, AVIL - advillin, GPX1 - glutathione peroxidase 1, LIMK1 - lim domain kinase 1, MYLK3 - myosin light chain kinase 3, RANGRF - ran guanine nucleotide release factor, MAPT - microtubule-associate…
GO:1902905	positive regulation of supramolecular fiber organization	0.00099	0.0629	3.71	11683	126	300	12	[TRIM27 - tripartite motif containing 27, ALOX15 - arachidonate 15-lipoxygenase, MAPT - microtubule-associated protein tau, RHOA - ras homolog family member a, PTK2B - protein tyrosine kinase 2 beta, PSEN1 - presenilin 1, CDC42EP1 - cdc42 effector protein (rho gtpase binding) 1, NIN - ninein (gsk3b interacting protein), MYO1C - myosin ic, APOA1 - apolipoprotein a-i, LIMK1 - lim domain kinase 1, M…
GO:1903003	positive regulation of protein deubiquitination	0.000193	0.0236	35.62	11683	6	164	3	[ZC3H12A - zinc finger ccch-type containing 12a, TNIP1 - tnfaip3 interacting protein 1, VCP - valosin containing protein]
GO:1903829	positive regulation of cellular protein localization	0.000671	0.052	1.81	11683	223	1189	41	[DKC1 - dyskeratosis congenita 1, dyskerin, VPS28 - vacuolar protein sorting 28 homolog (s. cerevisiae), ABHD17A - abhydrolase domain containing 17a, SQSTM1 - sequestosome 1, GTSE1 - g-2 and s-phase expressed 1, TESK1 - testis-specific kinase 1, TFDP1 - transcription factor dp-1, RANGRF - ran guanine nucleotide release factor, WWTR1 - ww domain containing transcription regulator 1, PDPK1 - 3-phos…
GO:1903960	negative regulation of anion transmembrane transport	0.000184	0.0237	37.37	11683	7	134	3	[AKT2 - v-akt murine thymoma viral oncogene homolog 2, AKT1 - v-akt murine thymoma viral oncogene homolog 1, SLC43A2 - solute carrier family 43 (amino acid system l transporter), member 2]
GO:1990089	response to nerve growth factor	7.18e-05	0.0132	17.55	11683	32	104	5	[MAPT - microtubule-associated protein tau, AKT1 - v-akt murine thymoma viral oncogene homolog 1, UBE3A - ubiquitin protein ligase e3a, EHD1 - eh-domain containing 1, NTRK2 - neurotrophic tyrosine kinase, receptor, type 2]
GO:1990090	cellular response to nerve growth factor stimulus	7.18e-05	0.013	17.55	11683	32	104	5	[MAPT - microtubule-associated protein tau, AKT1 - v-akt murine thymoma viral oncogene homolog 1, UBE3A - ubiquitin protein ligase e3a, EHD1 - eh-domain containing 1, NTRK2 - neurotrophic tyrosine kinase, receptor, type 2]
GO:1990416	cellular response to brain-derived neurotrophic factor stimulus	8.13e-05	0.0139	23.02	11683	10	203	4	[PDPK1 - 3-phosphoinositide dependent protein kinase-1, MAPT - microtubule-associated protein tau, UBE3A - ubiquitin protein ligase e3a, NTRK2 - neurotrophic tyrosine kinase, receptor, type 2]
GO:2000010	positive regulation of protein localization to cell surface	0.000325	0.0318	33.86	11683	9	115	3	[RANGRF - ran guanine nucleotide release factor, AKT1 - v-akt murine thymoma viral oncogene homolog 1, ERBB4 - v-erb-b2 avian erythroblastic leukemia viral oncogene homolog 4]
GO:2000147	positive regulation of cell motility	0.000577	0.0478	1.75	11683	359	913	49	[AKT3 - v-akt murine thymoma viral oncogene homolog 3, DOCK4 - dedicator of cytokinesis 4, FLT4 - fms-related tyrosine kinase 4, MADCAM1 - mucosal vascular addressin cell adhesion molecule 1, GTSE1 - g-2 and s-phase expressed 1, PODXL - podocalyxin-like, PTK2B - protein tyrosine kinase 2 beta, RDX - radixin, ZC3H12A - zinc finger ccch-type containing 12a, MMP7 - matrix metallopeptidase 7 (matrily…
GO:2000379	positive regulation of reactive oxygen species metabolic process	0.000509	0.0442	5.98	11683	68	230	8	[TMEM106A - transmembrane protein 106a, ZC3H12A - zinc finger ccch-type containing 12a, MAPT - microtubule-associated protein tau, JAK2 - janus kinase 2, AKT1 - v-akt murine thymoma viral oncogene homolog 1, PTK2B - protein tyrosine kinase 2 beta, PDGFRB - platelet-derived growth factor receptor, beta polypeptide, KLF4 - kruppel-like factor 4 (gut)]

## Sheet: SI2 Raw_counts
Construct Barcode	Construct IDs	Gene Symbol	Gene ID	UPP1_rep1_day7	UPP1_rep2_day7	UPP1-Glu_rep1_day21	UPP1-U_rep1_day21	UPP1-Glu_rep2_day21	UPP1-U_rep2_day21
AAAAAAAATCCGGACAATGG	BRDN0001297005	SLC25A24	29957	186	227	280	114	160	68
AAAAAAAGGATGGTGATCAA	BRDN0001288526	FASTKD3	79072	301	286	302	435	322	362
AAAAAAATGACATTACTGCA	BRDN0001246783	BCAS2	10286	190	185	164	220	141	121
AAAAAAATGTCAGTCGAGTG	BRDN0001285286	GPR18	2841	167	119	247	306	240	171
AAAAAACACAAGCAAGACCG	BRDN0001249721	ZNF470	388566	88	104	119	376	109	130
AAAAAACAGATGCCACCTGT	BRDN0001242390	CENPC	1060	105	84	120	47	52	113
AAAAAACCAAACTTTGAAGT	BRDN0001264611	CIAPIN1	57019	84	65	66	60	64	7
AAAAAACCCGTAGATAGCCT	BRDN0001248016	NDUFA12	55967	22	22	100	82	128	52
AAAAAACCTGGGCAAAACAG	BRDN0001315923	QTRT2	79691	82	93	62	164	59	95
AAAAAACCTTCAAAGTACAA	BRDN0001265629	STAP1	26228	55	77	108	146	13	26
AAAAAACGAACGGATTAACA	BRDN0001276276	ABCG2	9429	321	363	614	730	336	391
AAAAAACTCTACCACCCAGT	BRDN0001251433	ENKUR	219670	250	230	233	302	347	339
AAAAAACTGGAGTACGACAG	BRDN0001240838	NAV1	89796	343	349	930	632	287	311
AAAAAACTTACAAGTCCAGG	BRDN0001294732	COL4A5	1287	41	87	85	225	72	109
AAAAAACTTATGTCCATGGA	BRDN0001295486	RBKS	64080	179	164	192	487	329	463
AAAAAACTTGTATCAGCTGT	BRDN0001256066	MFSD8	256471	180	200	315	603	234	246
AAAAAAGAATGCCCCAAAGG	BRDN0001307034	LLPH	84298	88	95	27	80	44	59
AAAAAAGACCCCATCCGAGA	BRDN0001270698	FCAMR	83953	270	249	289	472	299	218
AAAAAAGCATTGCCTGACAG	BRDN0001252571	STRN	6801	309	296	402	424	232	314
AAAAAAGCCCTCACCAACTG	BRDN0001313328	TBC1D7	51256	86	121	89	67	27	51
AAAAAAGCGGTCCTACACCA	BRDN0001313601	ABT1	29777	132	87	67	106	42	1
AAAAAAGGGCTCCAAAAAGG	BRDN0001285228	H2BC7	8343	133	154	116	70	220	178
AAAAAAGTCTCCATCAGCAT	BRDN0001286067	FAM217A	222826	127	100	169	343	302	185
AAAAAAGTTAAGTCCACCGG	BRDN0001307610	SUCO	51430	173	159	243	202	171	93
AAAAAATATGTGCTATGGAG	BRDN0001247440	AFM	173	185	203	122	156	88	120
AAAAAATGAAGACTTGAGGG	BRDN0001297122	AVPR1B	553	79	116	54	150	330	186
AAAAAATGAATGCAATGCGA	BRDN0001294580	MNS1	55329	178	227	93	253	94	87
AAAAAATGTCTGCCCCACCA	BRDN0001260180	OR4D11	219986	211	290	256	247	303	227
AAAAAATTCCTGGAAAACCC	BRDN0001244351	METTL17	64745	53	73	0	0	1	0
AAAAACACCCGTGGAGCCGG	BRDN0001257476	RPS20	6224	126	130	34	70	11	13
AAAAACACTCACATATCGCT	BRDN0001275443	MCTP2	55784	83	86	37	98	34	18
AAAAACACTCACCTTACGGA	BRDN0001258941	CYP3A7	1551	143	113	38	70	114	176
AAAAACACTCACCTTATGGT	BRDN0001240453	CYP3A4	1576	121	106	101	233	192	88
AAAAACACTTCATCAAACAC	BRDN0001304585	SYT9	143425	111	79	25	19	68	29
AAAAACCAAGGAATACAGTG	BRDN0001264261	CCR4	1233	163	162	282	306	353	154
AAAAACCACAAGTTGGGACA	BRDN0001258305	CYP7B1	9420	378	451	492	901	385	352
AAAAACCAGCGGCTTCAAGA	BRDN0001285346	TTLL2	83887	213	342	395	288	393	310
AAAAACCCACCAGCCTTCTG	BRDN0001311060	PGK1	5230	280	416	326	441	305	262
AAAAACCCTCCAGACATAGT	BRDN0001312810	MPZ	4359	193	237	184	146	309	253
AAAAACCTATTCCAATGACG	BRDN0001276014	EML1	2009	83	81	36	46	15	157
AAAAACCTGAGAGTCAATGC	BRDN0001273596	ALDH6A1	4329	202	156	222	138	113	29
AAAAACCTTTAACTATGAAG	BRDN0001245421	ZNF506	440515	48	32	0	20	4	12
AAAAACGAAGGCTCCTACGG	BRDN0001280623	HOXC11	3227	285	259	271	336	238	234
AAAAACGCAAACATCGTGCA	BRDN0001304823	PIWIL3	440822	239	218	281	155	371	187
AAAAACGCAACAATCAGATA	BRDN0001297550	LOC101927966	101927966	228	221	117	75	39	169
AAAAACGCATGTCACAAATG	BRDN0001313420	OR10T2	128360	429	315	510	496	318	236
AAAAACGCGTTTCTTAGCCG	BRDN0001257240	TSHZ2	128553	138	153	5	98	153	77
AAAAACGGGTCACTATCCCA	BRDN0001303255	TRPC5	7224	278	259	246	212	241	347
AAAAACGGTCCATTGGTAGG	BRDN0001314045	KIF3B	9371	222	183	216	249	275	225
AAAAACTCACGAAGGCAGGA	BRDN0001241267	CRELD1	78987	104	74	112	67	117	90
AAAAACTCTGGGAAATGACT	BRDN0001246329	RAB4A	5867	67	53	187	189	8	54
AAAAACTGCCAACCAACTGA	BRDN0001286927	RAD50	10111	154	196	36	11	24	35
AAAAAGAAGACCTTAGATTG	BRDN0001273150	CEP152	22995	345	270	266	367	196	278
AAAAAGAAGCGGGAGAATCT	BRDN0001288347	CCDC167	154467	44	96	36	33	26	15
AAAAAGACAACCTCGCCCTG	BRDN0001312376	BATF2	116071	174	161	361	606	187	158
AAAAAGACACCTGACATATG	BRDN0001286509	SLC25A13	10165	254	480	545	681	668	915
AAAAAGACATACGATTGGAG	BRDN0001314429	LRRIQ3	127255	159	231	135	102	258	370
AAAAAGAGAGTTGCATTCGA	BRDN0001295258	FKBP5	2289	57	107	333	307	185	81
AAAAAGAGGAGAATGCTACG	BRDN0001267974	SLC2A14	144195	165	179	457	218	188	202
AAAAAGATATGGGTAACACC	BRDN0001298052	ACTR10	55860	94	100	57	24	15	12
AAAAAGATCAGTATTAACAG	BRDN0001300599	ETAA1	54465	135	70	213	188	58	77
AAAAAGATCATGATTGAGCG	BRDN0001308343	EIF2B1	1967	188	172	230	163	191	223
AAAAAGATCCTCATATGGTC	BRDN0001250863	FAM162A	26355	334	168	392	201	218	145
AAAAAGCAATCGTTCAGCAG	BRDN0001241104	EEF1E1	9521	120	94	196	162	143	48
AAAAAGCAGTGATCATTCTG	BRDN0001244206	RBM28	55131	271	216	365	53	212	20
AAAAAGCAGTTTATCCAATG	BRDN0001242905	CEP44	80817	185	102	165	192	290	218
AAAAAGCCCCGAGCATTCAA	BRDN0001294276	TIGD2	166815	121	112	131	210	96	189
AAAAAGCCTGGATAACGGAA	BRDN0001261932	CSH2	1443	221	215	431	374	505	363
AAAAAGCCTTAAGTTAACCG	BRDN0001311463	NRXN3	9369	84	72	204	157	42	116
AAAAAGCTCATTACCCGAGC	BRDN0001293038	PARPBP	55010	199	317	408	185	139	244
AAAAAGCTTCCGCCTGATGG	BRDN0001316521	NO_SITE_1	NO_SITE_1	603	584	1426	1642	859	1122
AAAAAGCTTGTGGTGAAGGG	BRDN0001249078	RPL22	6146	141	244	81	78	32	224
AAAAAGCTTTCTGCTAGGGG	BRDN0001245481	CAMK2D	817	185	116	484	1426	316	236
AAAAAGGCAGCTGAACCGTG	BRDN0001277534	OR4S1	256148	381	384	639	685	712	427
AAAAAGGTGAAGGACAGGAT	BRDN0001249197	ACP6	51205	95	117	253	150	165	273
AAAAAGGTGAATATATGCAG	BRDN0001292846	EDEM3	80267	200	199	155	175	148	48
AAAAAGTAGACTGACCTGGT	BRDN0001266003	EWSR1	2130	379	298	168	74	131	151
AAAAAGTATGTCCTACTTTG	BRDN0001244193	IL17F	112744	177	162	210	348	232	270
AAAAAGTCACTATAACACCC	BRDN0001292887	COG5	10466	57	74	11	16	9	30
AAAAAGTCCCCACGCGCTCG	BRDN0001301398	CXXC4	80319	141	148	82	83	310	281
AAAAAGTGATTAAGTTTCTG	BRDN0001281050	OR2A25	392138	62	110	317	114	82	240
AAAAAGTGTCTAAACGACGT	BRDN0001292712	DEFB126	81623	121	90	155	175	248	248
AAAAAGTTAAAAAAGACCGT	BRDN0001298026	ZNF292	23036	147	156	140	221	133	153
AAAAAGTTACCATTCCAGGT	BRDN0001267094	KCNRG	283518	250	208	379	410	345	407
AAAAAGTTCCCAAACAACTG	BRDN0001269991	UBN2	254048	69	140	41	7	36	37
AAAAAGTTCTTCCAAATGGT	BRDN0001249496	PVALB	5816	234	215	238	307	251	263
AAAAATACATCAGACTTACA	BRDN0001303897	PPP4R3B	57223	58	91	105	102	68	12
AAAAATACTGGACGTCACGG	BRDN0001310551	CSF2RA	1438	224	281	728	893	646	416
AAAAATAGAAAAGGACCGCA	BRDN0001251246	C2CD2	25966	234	254	306	553	158	97
AAAAATCAAGGAGGTTACCG	BRDN0001256601	MFN1	55669	268	227	577	425	545	594
AAAAATCCCGACAGTTACAA	BRDN0001278170	NUDCD3	23386	170	154	107	72	52	77
AAAAATCCTAAAATAAAATA	BRDN0001279958	POTENTIALLY_ACTIVE_1	POTENTIALLY_ACTIVE_1	87	101	69	41	52	49
AAAAATCGATGGGACAACTG	BRDN0001254841	SLC17A8	246213	229	232	173	221	262	304
AAAAATCGCGTTCAAAACCT	BRDN0001269229	FEZF1	389549	113	100	193	99	96	95
AAAAATCGTGGAATTTGACT	BRDN0001286613	NXPH1	30010	170	248	261	184	321	335
AAAAATCTCCACTTAAAACA	BRDN0001275226	MAN2A1	4124	183	157	78	146	227	185
AAAAATGATAACAAAAACAG	BRDN0001243966	ANKRD18A	253650	70	100	62	71	34	116
AAAAATGATGATTAGCAGAG	BRDN0001263809	NEMP1	23306	170	96	161	202	238	188
AAAAATGCGCAAATTCAGCG	BRDN0001297719	PIK3CB	5291	506	423	583	630	694	300
AAAAATGGCTCTGCTACAGG	BRDN0001308510	ORC2	4999	259	368	168	274	248	263
AAAAATGTACCCAAGCAACG	BRDN0001284275	OLFML1	283298	227	299	164	262	78	148
AAAAATGTGAAATTTATCGG	BRDN0001313103	CCDC146	57639	106	65	136	38	32	53
AAAAATTAAGAAAGCAACGG	BRDN0001275333	CCDC172	374355	154	189	246	162	123	139
AAAAATTCATACCTGACTCG	BRDN0001250991	PALLD	23022	259	265	445	472	314	316
AAAAATTGAGAGTAACACAG	BRDN0001249489	CEP162	22832	112	96	126	187	28	14
AAAAATTGGCTGCCATCTCA	BRDN0001313177	RGS7BP	401190	240	198	200	209	338	217
AAAAATTGTAGGGCGCACCA	BRDN0001276384	NCAPG	64151	228	201	10	16	52	64
AAAACAAAAGCAGATGACCG	BRDN0001256458	CCNT1	904	179	144	464	805	168	239
AAAACAAAGGTAGAACATGG	BRDN0001272531	GTF2E2	2961	143	119	14	29	7	44
[truncated: 77,332 more rows]

## Sheet: SI2 Z_scores_and_MAGeCK
Gene Symbol	Gene ID	Expressed_gene	De novo pyrimidine synthesis	Glycolysis	PPP	Z_glucose	Z_uridine	Delta_Z	MAGeCK neg FDR	MAGeCK neg rank	MAGeCK pos FDR	MAGeCK pos FDR
[truncated: 12,597 more rows]

[truncated: 11 more sheets: SI2 Zglu_GO_up, SI2 Zglu_GO_down, SI2 Zu_GO_up, SI2 Zu_GO_down, SI2 ΔZ_GO_up, SI2 ΔZ_GO_down, SI2 MAGeCK_GO_up, SI2 MAGeCK_GO_down, SI3 Counts, SI3 Cell_line_values, SI3 Linear_associations]
