# Supplementary material for: Salvage of ribose from uridine or RNA supports glycolysis in nutrient-limited conditions
Source: Nat Metab. 2023 May 17;5(5):765–76. doi: 10.1038/s42255-023-00774-2 (PMC10229423; doi:10.1038/s42255-023-00774-2)
Supplement: Supplementary file 3 — Statistical source data. [file 42255_2023_774_MOESM3_ESM.xlsx]

## Sheet: Sheet1
Figure 1
c	See Extended Data Table 1
d		GFP			UPP1-FLAG			UPP2-FLAG
	Glucose - U	2.31029	2.28645	2.32768	2.35575	2.36668	2.36123	2.48174	2.3933	2.49093
	Glucose + U	2.24913	2.203	2.28036	2.43395	2.36668	2.39851	2.48635	2.44862	2.4771
	Galactose - U	0.797274	0.613255	0.747847	0.631517	0.947651	0.752946	0.802036	0.891204	0.802036
	Galactose + U	0.607062	0.480256	0.528292	1.35685	1.24528	1.31846	1.29248	1.26803	1.25295
e		Control			UPP1-FLAG
	-	0.502	0.455	0.345	0.4	0.392	0.396
	Glucose	3.35	3.1	3.34	2.4	2.66	2.86
	Galactose	0.728	0.626	0.643	0.575	0.596	0.673
	Uridine	0.417	0.468	0.481	1.69	1.72	1.86
f		Control			UPP1
	-	0.268	0.204	0.209	0.341	0.396	0.306
	Deoxyadenosine	0.447	0.128	0.192	0.132	0.153	0.217
	Deoxyguanosine	0.115	0.132	0.145	0.162	0.166	0.213
	Deoxycytidine	0.2	0.26	0.243	0.302	0.285	0.328
	Thymidine	0.234	0.2	0.209	0.183	0.187	0.209
	Adenosine	0.183	0.196	0.192	0.247	0.281	0.234
	Guanosine	0.443	0.349	0.413	0.396	0.43	0.524
	Cytidine	0.183	0.196	0.183	0.251	0.345	0.366
	Uridine	0.238	0.221	0.302	2.09	2.1	2.1
h		Control				UPP1
	Adenosine	4.6	4.1	4.3	3.5	3.6	1.8	3.6	3.6
	Uridine	9.6	8.3	8.1	9.2	1.8	1.5	1.6	1.8
	Cytidine	7.3	6.8	8	7	7.2	7.1	7.7	8
	Guanosine	68.6	63.9	69.2	76.7	75.5	75.1	72.8	81.4
i		Control			UPP1-FLAG
	-	0.0481	0.0844	0.0399	0.068	0.0598	0.0586
	RNA	0.104	0.0785	0.123	0.327	0.365	0.319
