# Supplementary material for: Salvage of ribose from uridine or RNA supports glycolysis in nutrient-limited conditions
Source: Nat Metab. 2023 May 17;5(5):765–76. doi: 10.1038/s42255-023-00774-2 (PMC10229423; doi:10.1038/s42255-023-00774-2)
Supplement: Supplementary file 4 — Statistical source data. [file 42255_2023_774_MOESM4_ESM.xlsx]

## Sheet: Sheet1
Figure 2
b	See Extended Data Table 1
c		Control											PGM2											TKT											RPE											ALDOA
	Control	0.609865	0.528027	0.61435	0.624439	0.489417	0.448826	0.483618	0.485938	0.627535	0.598719	0.565101	0.177264	0.17286	0.148637	0.184971								0.15435	0.222638	0.148176	0.137886								0.21575	0.286947	0.197195	0.217907								1.22624	1.2544	1.24032	1.16992
d		Control			UPP1-FLAG
	-	0	0	0	-0.0142472	0	0
	Glucose	2.74972	2.77821	2.77821	2.42203	2.49327	2.33655
	Galactose	0.0142472	0.0284945	0.0142472	0	0.0142472	0
	Uridine	-0.0142472	0.0142472	0.0284945	1.0258	1.0258	0.98306
e		Control			UPP1-FLAG
	Ribose-Phosphate M+0	3443393	3866047	4030916	7741382	7985364	7716401
	Ribose-Phosphate M+1	17958	86175	110752	506355	451134	575402
	Ribose-Phosphate M+2	0	0	0	945828	991678	814903
	Ribose-Phosphate M+3	0	0	0	926429	1049541	762075
	Ribose-Phosphate M+4	24365	0	20191	12941784	12602823	12111215
	Ribose-Phosphate M+5	701004	820792	665247	229215392	241287530	221416335
	Lactate M+0	293525541	246986942	316166175	626137739	649089045	632398988
	Lactate M+1	9351412	8249488	10436904	88761681	86979362	81405209
	Lactate M+2	822646	1057694	806939	290917555	268287847	252321988
	Lactate M+3	8987503	8272425	9911309	6686611887	6060339160	5664628639
	Citrate M+0	839808667	789242939	598827673	228729467	227298806	320376861
	Citrate M+1	53115016	56995718	42092409	49731531	45644498	60623858
	Citrate M+2	26302531	19720042	15879959	788363414	742393113	1005603746
	Citrate M+3	1980750	1143042	1047011	106846178	109680234	134575419
	Citrate M+4	2174956	0	178758	241592181	221369766	306857604
	Citrate M+5	1654515	42363	127008	148589033	134681580	184665890
	Citrate M+6	60054	0	0	35114771	30828526	42815477
f		Animal 1	Animal 2	Animal 3	Animal 4
	Ribose-Phosphate M+0	43771490	58744738	39039615	39616827
	Ribose-Phosphate M+1	927199	1.18689e+06	604754	1.34884e+06
	Ribose-Phosphate M+2	941313	1128625	610530	1182925
	Ribose-Phosphate M+3	508186	471243	237735	582991
	Ribose-Phosphate M+4	17354	104836	140770	200419
	Ribose-Phosphate M+5	3714479	4854949	2817473	4918454
	Lactate M+0	1573940689	2540012988	2294378599	1449776647
	Lactate M+1	3.29179e+07	5.66549e+07	4.23116e+07	2.24498e+07
	Lactate M+2	2.87456e+07	5.11026e+07	3.81537e+07	1.96737e+07
	Lactate M+3	8.97426e+07	1.64583e+08	1.10081e+08	7.41221e+07
	Glucose M+0	671055936	608019275	601071171	623565858
	Glucose M+1	2.28014e+07	1.57048e+07	1.72908e+07	1.86249e+07
	Glucose M+2	1.9047e+07	1.40303e+07	1.58118e+07	1.53081e+07
	Glucose M+3	18944032	13025527	14580366	17631527
	Glucose M+4	5321371	2933236	3051139	5039738
	Glucose M+5	1491677	947949	1355948	1820432
	Glucose M+6	2175899	1183220	1373886	2532218
