# Supplementary material for: Salvage of ribose from uridine or RNA supports glycolysis in nutrient-limited conditions
Source: Nat Metab. 2023 May 17;5(5):765–76. doi: 10.1038/s42255-023-00774-2 (PMC10229423; doi:10.1038/s42255-023-00774-2)
Supplement: Supplementary file 5 — Statistical source data. [file 42255_2023_774_MOESM5_ESM.xlsx]

## Sheet: Sheet1
Figure 3
b-e	See Extended Data Table 1
f		10mM glucose			10mM uridine
	K562	1.00272	0.978261	1.01902	0.09212	0.058288	0.078342
	293T	1.00284	0.990043	1.00711	0.063158	0.045661	0.051209
	HeLa	0.96	0.999231	1.04077	0.190385	0.191538	0.208846
	A375	0.96378	1.07244	0.96378	0.201732	0.19937	0.193228
	A2058	0.934104	1.10405	0.96185	0.441618	0.415029	0.480925
	LOXIMVI	1.09483	0.931034	0.974138	0.493103	0.44569	0.476724
	SH4	0.998565	1.06169	0.939742	0.553802	0.539455	0.381636
	UACC62	1.04476	0.900655	1.05459	0.52238	0.587882	0.555131
	MDA-MB-435S	0.971756	1.01147	1.01677	0.500441	0.521624	0.675199
	SKMEL30	1.02319	1.06412	0.912688	0.774557	0.613915	0.495225
	SKMEL5	1.05405	0.942568	1.00338	0.702703	0.675676	0.763514
	UACC57	1.08566	0.979516	0.934823	0.90689	0.899441	0.780261
g		Glucose			Uridine
	WT1	2.52356	2.66676	2.72247	2.62059	2.66676	2.66676
	WT2	2.83794	2.89724	2.74416	2.66676	2.67807	2.60881
	KO1	2.54844	2.7866	2.70044	-0.251539	-0.0513992	-0.0816138
	KO2	2.53605	2.74416	2.6893	0.124328	0.485427	-0.16004
	KO3	2.54844	2.65535	2.54844	-0.957356	-0.621488	-0.785875
h		UACC-257 WT	UACC-257 WT	UACC-257 WT	UACC-257 WT	UACC-257 KO-A	UACC-257 KO-A	UACC-257 KO-A	UACC-257 KO-A	UACC-257 KO-B	UACC-257 KO-B	UACC-257 KO-B	UACC-257 KO-B
	Ribose-Phosphate M+0	438023	923100	483468	615134	107866	324239	102726	141821	118412	140243	120512	298200
	Ribose-Phosphate M+1	0	0	0	0	2416.89	0	0	0	0	0	0	0
	Ribose-Phosphate M+2	160862	319678	220971	211873	0	0	0	0	0	0	0	0
	Ribose-Phosphate M+3	24289	99357	35290	77582	0	5163	0	0	0	0	0	0
	Ribose-Phosphate M+4	455901	684715	397992	483634	0	0	0	0	0	0	0	0
	Ribose-Phosphate M+5	6563428	10709588	6215396	7020736	0	0	5332	0	0	0	0	0
	Lactate M+0	473936612	472058214	439433818	459461030	84576433	88388836	64249634	71767816	91188516	91616876	77852706	85713509
	Lactate M+1	5.83708e+07	5.99886e+07	5.41738e+07	5.76002e+07	0	0	0	0	0	0	0	0
	Lactate M+2	1.28564e+08	1.35911e+08	1.14231e+08	1.2653e+08	2.76821e+06	2.23687e+06	1.7397e+06	2.52218e+06	2.52547e+06	2.71601e+06	340116	1.58094e+06
	Lactate M+3	1.7738e+09	1.71246e+09	1.54723e+09	1.58063e+09	507522	243138	694573	400298	295490	550636	406405	424678
	Citrate M+0	155849009	174330385	177088315	109905477	158853116	163934318	47345324	43397355	158339450	95935735	64965735	200806472
	Citrate M+1	2.85786e+07	3.34171e+07	3.25281e+07	1.95945e+07	465127	43711.5	339290	34353.8	542167	545888	416382	523291
	Citrate M+2	2.72461e+08	3.07271e+08	3.08274e+08	1.86631e+08	4.59368e+06	4.92094e+06	1.39479e+06	3.22199e+06	5.88412e+06	5.82386e+06	3.33917e+06	6.2385e+06
	Citrate M+3	6.05065e+07	6.69682e+07	6.41696e+07	3.97479e+07	782262	1.21567e+06	202584	308016	1.2536e+06	1.314e+06	644720	1.06354e+06
	Citrate M+4	9.3052e+07	9.91285e+07	9.58102e+07	5.84513e+07	884054	1.55626e+06	147503	272073	1.30047e+06	1.41451e+06	758775	1.00834e+06
	Citrate M+5	3.98876e+07	4.12725e+07	3.89222e+07	2.3675e+07	363169	675569	42814.7	74956.4	311884	435174	241937	369652
	Citrate M+6	8126890	8044850	7102611	4358669	25385	22884	0	0	5198	30364	0	0
i	Monocytes	2.3579	0.735858	0.43152	1.33561		Monocytes	1.05336	0.917004	1.02456	1.01045
	-	113.575	135.064	148.828	114.365		-	29.3441	38.4524	40.0853	48.0012
	LPS	2237.23	1174.23	1367.67	1198.9		LPS	7306.68	8335.19	8933.44	9574.62
	RNA	435.793	454.3	387.352	432.783		RNA	4721.4	5461.19	4721.4	4956.14
j	-	0.314437	1.12853	1.31651	2.14057		-	0.551589	1.38983	1.15142	1.1329
	RNA	3.31966	7.02601	9.42361	12.7284		RNA	254.593	528.068	323.466	523.38
	R848	6.50527	8.76532	8.93927	7.81928		R848	583.071	527.981	664.824	391.002
k	-	1.27419	1.00332	0.909389		-	1.1872	0.997661	1.04288
	LPS	18.747	9.97924	10.2034		LPS	13.1318	19.2037	7.9512
	RNA	2.28757	1.46026	1.61717		RNA	6.42565	6.36264	4.49198
	R848	13.1878	8.81157	9.39756		R848	14.3224	14.5566	11.0191
l	BMDM	Control	Control	Control	R848	R848	R848
	Lactate M+0	193852359	211744028	164221173	172518690	184747138	207875615
	Lactate M+1	8770236	1.04749e+07	7865602	1.76492e+07	20172723	1.73598e+07
	Lactate M+2	2300798	2.6359e+06	1960554	13272078	13931283	1.2209e+07
	Lactate M+3	1.10378e+07	13974402	7.04133e+06	177485654	183429569	166316665
