# Supplementary material for: Salvage of ribose from uridine or RNA supports glycolysis in nutrient-limited conditions
Source: Nat Metab. 2023 May 17;5(5):765–76. doi: 10.1038/s42255-023-00774-2 (PMC10229423; doi:10.1038/s42255-023-00774-2)
Supplement: Supplementary file 6 — Statistical source data. [file 42255_2023_774_MOESM6_ESM.xlsx]

## Sheet: Sheet1
Figure 4
b	Time (minutes)	Water																Glucose																Galactose
	1.30861	10.1261	8.49549	7.5296	6.28979	4.41681	5.83163											97.1388	85.7983	82.5229	101.77	90.7586	98.8964	83.6127	97.9479	90.6861	99.5807	110.22	97.1886	87.5678	98.9288	129.649	135.568	8.75799	11.1971	9.19847	11.5449	11.0666	10.6443	10.0458	14.8822
	7.7459	10.4203	8.34926	8.35809	6.64148	4.43926	6.34499											99.1368	87.8039	83.3613	104.996	91.3907	98.3196	83.4861	96.2656	91.3998	101.964	115.404	99.8171	86.9245	94.6651	131.219	135.28	9.7498	12.4298	9.18744	12.944	12.5543	11.5714	9.81173	16.0012
	14.1798	10.9242	8.95411	8.35786	6.48124	4.7246	6.31634											98.6524	88.3892	83.7624	105.396	91.9635	99.4441	84.497	96.24	92.0335	102.691	118.722	98.8941	85.3133	92.5955	127.408	127.329	10.1133	13.1298	10.1501	13.2576	12.824	12.2063	10.1959	14.8685
	20.7132	5.57046	4.14486	4.29668	3.31019	2.26767	3.70509											115.462	132.263	109.764	148.158	114.447	120.169	118.528	124.258	135.495	150.105	165.234	132.4	126.859	132.795	184.414	176.882	6.45097	7.11137	5.70657	7.85782	6.91167	8.93702	6.69848	9.91684
	27.1505	5.07541	3.90456	3.96154	2.82637	2.43476	3.34503											116.442	132.86	110.042	147.5	116.422	123.755	121.957	126.762	138.368	150.501	167.476	132.752	123.081	129.035	177.231	171.831	5.91359	6.37936	5.7434	7.1591	6.33046	7.93572	6.35	8.9526
	33.5857	4.84566	3.64362	3.71266	2.98224	1.72266	2.74976											115.281	131.108	110.33	147.433	115.432	123.04	121.919	125.567	136.436	146.331	165.47	131.827	120.085	125.418	174.46	166.306	5.12455	5.87816	5.42277	6.44744	5.52198	7.00821	5.2962	8.09987
	40.1219	10.5848	10.847	10.861	10.5408	8.29828	7.5895											105.542	96.4658	92.9688	109.987	101.325	104.164	129.358	124.466	136.961	159.292	166.77	131.244	102.896	121.391	162.247	156.233	8.37095	8.81811	7.20709	7.62372	7.41179	12.5996	9.00515	13.8916
	46.5581	10.1147	9.88075	10.0257	11.3809	8.42282	7.52443											102.212	95.4515	89.6578	107.532	99.1032	104.294	123.561	119.215	130.926	146.171	157.623	122.78	98.5973	113.595	154.015	150.717	9.08455	9.22407	9.05462	7.92291	7.77882	11.8315	9.2551	14.4096
	52.9983	10.2148	9.40637	9.84245	11.6369	8.4071	7.44572											101.209	95.1455	90.1343	109.047	100.112	106.153	123.23	116.606	129.421	141.649	154.341	118.341	97.2444	111.253	151.872	145.553	10.2398	9.53169	10.2373	8.78204	8.96101	12.1897	9.69648	14.4361
	59.5301	5.24983	5.63441	5.98177	3.7085	2.55647	3.62139											107.521	104.443	125.311	145.138	121.982	120.434	113.539	109.729	110.28	126.365	150.951	118.097	102.738	120.449	168.914	160.358	5.36049	5.97152	5.94826	5.85139	5.3962	7.01002	5.16577	8.09563
	65.971	3.5367	3.96739	4.48632	2.55295	2.09254	2.42477											105.562	102.428	121.781	144.074	118.315	118.939	113.594	111.192	108.687	125.224	146.213	111.933	98.7005	111.575	160.088	150.796	4.16552	4.35222	4.64968	3.6477	3.71012	4.59435	3.80243	5.99577
	72.4096	3.56323	3.45836	4.06438	2.90427	1.86321	2.43791											103.108	101.54	119.553	141.424	120.092	118.295	113.711	113.327	107.292	124.801	142.577	109.665	96.8972	109.234	152.605	144.574	3.81881	4.27462	4.66681	3.72599	3.7387	4.16173	3.55789	5.39333
c		0mM glucose	0mM glucose	0mM glucose	0mM glucose	100nM antimycin	100nM antimycin	100nM antimycin	100nM antimycin	1mM glucose	1mM glucose	1mM glucose	1mM glucose	5mM glucose	5mM glucose	5mM glucose	5mM glucose	10mM glucose	10mM glucose	10mM glucose	10mM glucose	25mM glucose	25mM glucose	25mM glucose	25mM glucose	Fold change antimycin vs 0mM glucose	Fold change 1mM vs 0mM glucose	Fold change 5mM vs 0mM glucose	Fold change 10mM vs 0mM glucose	Fold change 25mM vs 0mM glucose	T test antimycin vs 0mM glucose	T test 1mM vs 0mM glucose	T test 5mM vs 0mM glucose	T test 10mM vs 0mM glucose	T test 25mM vs 0mM glucose
	Lactate M+0	801266531	294822643	344857932	228397611	469841689	777630882	479851047	588070076	1809077142	1515925124	1626803134	1787777453	7455704463	7201167050	2342482842	5257618301	4239271618	5095648634	5645339703	4302130051	5658734905	4179942781	6248881570	4724965896	1.38701	4.03726	13.3328	11.5509	12.4675	0.318525	0.000136814	0.00491447	1.85483e-05	5.98399e-05
	Lactate M+1	9.89785e+07	3.53095e+07	4.19268e+07	2.87784e+07	4.83727e+07	8.11601e+07	5.02049e+07	6.02767e+07	1.57019e+08	1.2431e+08	1.2914e+08	1.45894e+08	4.72029e+08	4.08769e+08	1.3667e+08	2.99637e+08	2.40875e+08	2.80059e+08	3.15308e+08	2.40269e+08	3.14914e+08	2.32329e+08	3.53339e+08	2.63468e+08	1.17084	2.71406	6.42512	5.25144	5.67848	0.640325	0.00262928	0.0101014	0.000104196	0.000260251
	Lactate M+2	2.30426e+08	8.47075e+07	9.48078e+07	6.17281e+07	1.0882e+08	1.87732e+08	1.14911e+08	1.38721e+08	2.28583e+08	1.64663e+08	1.69615e+08	1.89277e+08	4.09683e+08	3.43807e+08	1.13107e+08	2.48349e+08	1.94338e+08	2.25394e+08	2.5038e+08	1.91386e+08	2.54591e+08	1.88384e+08	2.82219e+08	2.10228e+08	1.16646	1.59463	2.36383	1.82649	1.98321	0.657798	0.136562	0.0751905	0.0533341	0.0376725
	Lactate M+3	2.69986e+09	1.06309e+09	1.19418e+09	8.52836e+08	2.01863e+09	3.22551e+09	2.00753e+09	2.3338e+09	2.37716e+09	1.63771e+09	1.69438e+09	1.92922e+09	2.47955e+09	2.01078e+09	6.76875e+08	1.45876e+09	1.12328e+09	1.32919e+09	1.47018e+09	1.10673e+09	1.40144e+09	1.06873e+09	1.62445e+09	1.21118e+09	1.64983	1.31472	1.14045	0.865647	0.913224	0.113577	0.352829	0.733868	0.666334	0.783473
d	Control			UPP1-FLAG
	5.7	3.1	4.3	5.2	5.8	5.3
	5.6	2.2	4.6	6	5.6	5.5
	6.9	5.2	6.4	9.8	9.6	6.8
	6.7	4.1	7.3	9.1	6.3	6.6
	6.5	4.9	4.3	5.5	11.3	7.5
	5.4	7.5	3.9	6.1	6.7	8.8
	71.3	77.7	77.7	79	66.7	75.2
	71	68.6	74.6	36.9	36.4	36
[truncated: 62 more columns]
