# Supplementary material for: Salvage of ribose from uridine or RNA supports glycolysis in nutrient-limited conditions
Source: Nat Metab. 2023 May 17;5(5):765–76. doi: 10.1038/s42255-023-00774-2 (PMC10229423; doi:10.1038/s42255-023-00774-2)
Supplement: Supplementary file 7 — Statistical source data. [file 42255_2023_774_MOESM7_ESM.xlsx]

## Sheet: Sheet1
Figure ED1
a-c	See Extended Data Table 1
d	See Supplemental Information file 1
