# Supplementary material for: Salvage of ribose from uridine or RNA supports glycolysis in nutrient-limited conditions
Source: Nat Metab. 2023 May 17;5(5):765–76. doi: 10.1038/s42255-023-00774-2 (PMC10229423; doi:10.1038/s42255-023-00774-2)
Supplement: Supplementary file 9 — Statistical source data. [file 42255_2023_774_MOESM9_ESM.xlsx]

## Sheet: Sheet1
Figure ED3
a		Glucose			Uridine
	DMSO	1.00032	0.960885	1.03879	0.962632	1.01625	1.02112
	OT	1.04841	1.00032	0.884899	0.696994	0.577579	0.514216
	Brequinar	0.146201	0.181789	0.174094	0.940699	1.13322	1.11373
b	See Supplemental Information file 1
