# Supplementary material for: Salvage of ribose from uridine or RNA supports glycolysis in nutrient-limited conditions
Source: Nat Metab. 2023 May 17;5(5):765–76. doi: 10.1038/s42255-023-00774-2 (PMC10229423; doi:10.1038/s42255-023-00774-2)
Supplement: Supplementary file 10 — Statistical source data. [file 42255_2023_774_MOESM10_ESM.xlsx]

## Sheet: Sheet1
Figure ED4
a	Ribose-P	Control			UPP1-FLAG
	-	579000	1200000	5700000	7590000	13800000	11400000
	Glucose	27200000	40100000	117000000	54900000	24200000	76800000
	Galactose	11300000	11400000	10100000	9910000	17800000	16900000
	Uridine	7250000	16500000	11500000	862000000	889000000	990000000
	6PG	Control			UPP1-FLAG
	-	329000	150000	543000	271000	433000	393000
	Glucose	9280000	11000000	14200000	11100000	6980000	11100000
	Galactose	1620000	1110000	998000	1370000	1610000	1780000
	Uridine	430000	881000	550000	31300000	28100000	21500000
	S7P	Control			UPP1-FLAG
	-	1600000	1330000	4390000	7540000	11400000	13200000
	Glucose	26700000	36100000	67400000	46000000	29000000	56300000
	Galactose	15100000	11600000	11800000	11000000	15300000	15100000
	Uridine	8790000	19900000	11300000	440000000	430000000	419000000
	E4P	Control			UPP1-FLAG
	-	0	0	0	0	0	0
	Glucose	576000	1260000	2780000	1190000	960000	197000
	Galactose	0	0	0	0	0	0
	Uridine	0	0	0	8190000	8020000	6560000
	G6P	Control			UPP1-FLAG
	-	3210000	3380000	5380000	6600000	8120000	8740000
	Glucose	109000000	149000000	200000000	153000000	100000000	154000000
	Galactose	0	0	0	0	0	0
	Uridine	0	0	0	69200000	61000000	52600000
	FBP	Control			UPP1-FLAG
	-	3720000	2380000	2310000	1260000	1430000	1850000
	Glucose	29500000	28600000	46000000	27100000	16000000	36400000
	Galactose	4600000	3120000	2280000	4890000	3970000	4260000
	Uridine	2670000	2690000	2510000	16600000	16400000	13300000
	DHAP	Control			UPP1-FLAG
	-	306000	327000	586000	779000	1510000	2200000
	Glucose	18100000	54300000	53000000	39700000	26000000	30400000
	Galactose	2250000	2170000	2210000	1790000	3300000	3220000
	Uridine	1110000	1980000	952000	14500000	7200000	9960000
	G3P	Control			UPP1-FLAG
	-	0	61100	370000	33500	1610000	755000
	Glucose	3660000	5230000	35300000	9610000	1560000	23600000
	Galactose	1470000	1220000	741000	1220000	1650000	1000000
	Uridine	287000	2530000	950000	21100000	22600000	19000000
b	Mouse liver	Fed	Fed	Fed	Fed	Fasted	Fasted	Fasted	Fasted
	Uridine M+0	96053474	82244555	62427786	105030357	43499704	51961131	40079743	36796217
	Uridine M+1	2.85175e+06	2.9154e+06	2.01755e+06	3.5198e+06	1.19631e+06	2.06798e+06	1.57888e+06	1.05693e+06
	Uridine M+2	0	0	0	0	0	0	0	0
	Uridine M+3	0	6246.85	0	0	0	0	0	116925
	Uridine M+4	11134857	14625109	3808265	7528512	8204247	11765396	5736698	11998950
	Uridine M+5	2.00776e+08	2.93338e+08	7.70145e+07	1.48964e+08	1.6973e+08	2.30978e+08	1.14782e+08	2.29896e+08
	Mouse plasma	Fed	Fed	Fed	Fed	Fasted	Fasted	Fasted	Fasted
	Uridine M+0	103048031	92707546	108501396	72135675	64124231	76034315	79064282	54127446
	Uridine M+1	273273	0	352363	476080	268351	122833	74681.2	481048
	Uridine M+2	775141	606754	795891	644905	538467	766359	809660	459037
	Uridine M+3	649209	1004575	304641	356016	785570	846172	723815	878938
	Uridine M+4	2.59746e+07	4.21501e+07	1.80012e+07	2.01394e+07	2.76072e+07	3.0696e+07	2.27136e+07	3.14388e+07
	Uridine M+5	4.90831e+08	7.93826e+08	3.33465e+08	3.77019e+08	5.2044e+08	5.79336e+08	4.31053e+08	6.04885e+08
c-e (see also Fig. 2f)	Mouse liver	Fed	Fed	Fed	Fed	Fasted	Fasted	Fasted	Fasted
	Ribose-Phosphate M+0	97821632	76835195	89357044	121557129	43771490	58744738	39039615	39616827
	Ribose-Phosphate M+1	718756	1.36909e+06	803787	1.9978e+06	927199	1.18689e+06	604754	1.34884e+06
	Ribose-Phosphate M+2	758677	995888	732366	1957786	941313	1128625	610530	1182925
	Ribose-Phosphate M+3	125138	349158	148108	618329	508186	471243	237735	582991
	Ribose-Phosphate M+4	203664	207553	71496	511976	17354	104836	140770	200419
	Ribose-Phosphate M+5	4476418	3977247	2574766	7919905	3714479	4854949	2817473	4918454
	Mouse plasma	Fed	Fed	Fed	Fed	Fasted	Fasted	Fasted	Fasted
	Lactate M+0	7886677117	3681872649	8604503609	4686901596	1573940689	2540012988	2294378599	1449776647
	Lactate M+1	6.32735e+07	5.46341e+07	7.21148e+07	4.95439e+07	3.29179e+07	5.66549e+07	4.23116e+07	2.24498e+07
	Lactate M+2	4.18676e+07	3.83212e+07	4.19572e+07	3.18257e+07	2.87456e+07	5.11026e+07	3.81537e+07	1.96737e+07
	Lactate M+3	1.25505e+08	1.1473e+08	1.15883e+08	1.08773e+08	8.97426e+07	1.64583e+08	1.10081e+08	7.41221e+07
	Glucose M+0	1227979581	931490104	1341666385	415631281	671055936	608019275	601071171	623565858
	Glucose M+1	6.2265e+06	1.38067e+07	8.42926e+06	2.3956e+06	2.28014e+07	1.57048e+07	1.72908e+07	1.86249e+07
	Glucose M+2	791608	7.3322e+06	1.20101e+06	731993	1.9047e+07	1.40303e+07	1.58118e+07	1.53081e+07
	Glucose M+3	2364154	8014924	2617543	1175986	18944032	13025527	14580366	17631527
	Glucose M+4	1277515	2607695	1241328	656502	5321371	2933236	3051139	5039738
	Glucose M+5	17621	773026	13233	23061	1491677	947949	1355948	1820432
	Glucose M+6	68281	871397	0	0	2175899	1183220	1373886	2532218
f		Fed			Fasted (12h)			Fasted (24h)
	Upp1	0.845768	1.41258	0.83702	0.881684	0.875594	1.20025	1.00579	0.954842	0.721131
	Upp2	0.831238	1.68568	0.713672	0.831238	0.440842	0.772889	0.285851	0.430276	0.240371
	Hmgcs2	0.957125	0.792498	1.31836	1.56496	1.93908	2.2328	1.72757	1.99349	2.67451
