# Supplementary material for: Salvage of ribose from uridine or RNA supports glycolysis in nutrient-limited conditions
Source: Nat Metab. 2023 May 17;5(5):765–76. doi: 10.1038/s42255-023-00774-2 (PMC10229423; doi:10.1038/s42255-023-00774-2)
Supplement: Supplementary file 12 — Statistical source data. [file 42255_2023_774_MOESM12_ESM.xlsx]

## Sheet: Sheet1
Figure ED6
a	From CCLE	UPP1	UPP2	MITF
	Skin	6.60779	0.00574114	5.22374
	Embryo	6.43525	0	0.596886
	Epidermoid Carcinoma	6.40548	0	0.731183
	Upper Aerodigestive	6.19787	0.00189331	1.74982
	Central Nervous System	5.86533	0.0101973	2.43069
	Pancreas	5.85766	0.0156031	1.95547
	Esophagus	5.75784	0.0119349	1.85652
	Urinary Tract	5.7468	0.0139757	2.21765
	Thyroid	5.70679	0.00670584	1.90651
	Bile Duct	5.66964	0.0199092	2.44795
	Kidney	5.6528	0.0712163	3.46563
	Uterus	5.61666	0.0283747	2.49343
	Engineered	5.4304	0.0170588	3.85798
	Cervix	5.09551	0.00252497	2.2959
	Lung	5.06743	0.0398646	2.02809
	Liver	4.97342	0.0374442	2.38107
	Gastric	4.94013	0.0145336	1.36994
	Prostate	4.92661	0.0104019	1.37592
	Ovary	4.75852	0.0334572	2.2472
	Eye	4.35952	0.0111181	4.92006
	Fibroblast	4.34255	0.0224487	2.29367
	Colorectal	4.26977	0.0195264	1.09906
	Breast	3.80914	0.0188705	1.5823
	Soft Tissue	3.67589	0.00633778	1.29492
	Plasma Cell	3.33751	0.0199498	1.32243
	Lymphocyte	3.13033	0.00674101	0.480878
	Bone	2.80345	0.0127261	1.69305
	Adrenal Cortex	1.98914	0	0.799087
	Peripheral Nervous System	1.94316	0.0336543	1.16712
	Blood	1.62562	0.0172383	0.981083
b	See Supplemental Information file 1
c	See Supplemental Information file 1
d		Glucose			Uridine
	WT1	3.39232	3.32912	3.38543	2.51096	2.40599	2.37851
	WT2	3.3147	3.41278	3.34341	2.04439	1.87971	1.99458
	KO1	3.39917	3.35755	3.2555	-3.71786	-2.20423	-4.09542
	KO2	3.40599	3.43296	3.35755	0.550901	0.500802	0.432959
	KO3	3.63227	3.54844	3.43296	-3.95456	-2.71312	-3.02327
e		Water			RNA
	UACC-62	-0.556	-0.60823	-1.82623	1.465	1.66903	1.32193
	UACC-257	-0.657	-1.32916	-0.888969	2.176	2.40054	2.13093
	MDA-MB-435S	-1.245	-0.95456	-2.41427	2.48	1.93357	2.11769
