# Supplementary material for: Salvage of ribose from uridine or RNA supports glycolysis in nutrient-limited conditions
Source: Nat Metab. 2023 May 17;5(5):765–76. doi: 10.1038/s42255-023-00774-2 (PMC10229423; doi:10.1038/s42255-023-00774-2)
Supplement: Supplementary file 13 — Statistical source data. [file 42255_2023_774_MOESM13_ESM.xlsx]

## Sheet: Sheet1
Figure ED7
a	See Supplemental Information file 1
b		10mM glucose						10mM uridine
	LOXIMVI EV	0.865979	0.974227	1.15979	0.907449	1.03612	1.05643	0.404381	0.326289		0.428668	0.497065	0.441535
	LOXIMVI MITF	0.883466	0.961155	1.15538	0.963768	1.02174	1.01449	0.623506	0.7251	0.803785	0.607971	0.632609	0.551449
c	See GSE50686
d		Control IgG			MITF IgG
	UPP1 (TSS)	1.70963	0.826066	0.464303	1.74125	1.74125	1.86608
	UPP1 (-3.5kb)	1.58301	0.899801	0.517186	3.61632	2.83119	2.17624
	TYR	1.56376	1.02565	0.41059	2.62899	2.86561	1.929
	ACTB	1.55405	0.913599	0.532352	1.02606	1.33291	0.314704
e		siControl				siMITF
	LOX-IMVI	1.18509	0.96929	0.843816	1.03168	0.694959	0.739694	0.744839	0.635075
	UACC-62	1.0479	1.24617	0.912249	0.839441	0.286677	0.52033	0.42264	0.338564
	MDA-MB-435S	0.917004	1.12896	1.09051	0.885768	0.809442	0.671286	0.755236	0.505226
	SK-MEL-30	0.989657	1.17691	1.02456	0.837987	0.240649	0.237336	0.256139	0.184923
	UACC-257	1.12311	1.0479	0.957603	0.887304	1.04066	0.875088	1.02633	0.833642
