# Supplementary material for: Salvage of ribose from uridine or RNA supports glycolysis in nutrient-limited conditions
Source: Nat Metab. 2023 May 17;5(5):765–76. doi: 10.1038/s42255-023-00774-2 (PMC10229423; doi:10.1038/s42255-023-00774-2)
Supplement: Supplementary file 14 — Statistical source data. [file 42255_2023_774_MOESM14_ESM.xlsx]

## Sheet: Sheet1
Figure ED8
a-b	See Supplemental Information file 1
c	UCK1						UCK2
	Monocytes	1.10573	1.03168	0.879649	0.99654		Monocytes	1.02278	1.11149	0.902814	0.974342
	-	1.20999	1.25266	1.15269	1.3333		-	0.665495	0.642826	0.61664	0.61238
	LPS	1.20164	1.48968	1.20164	1.26138		LPS	0.551908	0.61238	0.533108	0.555747
	RNA	1.56374	1.97931	1.5966	2.03496		RNA	0.563505	0.563505	0.511391	0.555747
d and f	Extended Data Fig. 8d and 8f	Untreated	Untreated	Untreated	Untreated	PMA	PMA	PMA	PMA	PMA	PMA	PMA	PMA	PMA	PMA	PMA	PMA
	THP1	Untreated	Untreated	Untreated	Untreated	Untreated	Untreated	Untreated	Untreated	LPS	LPS	LPS	LPS	RNA	RNA	RNA	RNA
	UMP M+0	5300626	4117429	4442846	5162262	1931125	2296877	2166734	2397997	1558577	1466550	1661462	1698131	3195736	2953899	2409348	2714586
	UMP M+1	273566	62241.2	153084	169966	0	0	11358.8	0	0	0	0	27216	2083.4	113818	0	63393.1
	UMP M+2	0	0	29880	44597	0	0	0	0	0	0	0	21946	26026	29486	0	13620
	UMP M+3	0	0	0	0	0	0	0	0	0	0	0	0	0	0	0	0
	UMP M+4	550263	401232	531966	520232	157582	116332	140228	81124	138266	138261	33612	153617	74045	171657	49188	37610
	UMP M+5	15448739	12307800	12843977	14825708	5474504	5577087	4975007	5463156	5141430	5240432	4511437	5086492	5320426	5616742	3934123	4621341
	Citrate M+0	73306196	42359964	73486852	80519255	186000000	171000000	247000000	213000000	445000000	709000000	369000000	487000000	327000000	467000000	246000000	457000000
	Citrate M+1	2062898	650518	1873964	1165745	17193471	14741477	21064533	21495789	28930441	40840252	26474801	34360372	29610373	46954957	22664786	44412053
	Citrate M+2	9501661	3700320	6668896	4996301	51861002	48873334	65713690	56584885	166000000	230000000	147000000	206000000	109000000	172000000	83148032	175000000
	Citrate M+3	1844410	887463	1879012	1160125	9161637	8940750	11991871	10859326	20574358	28369376	18355507	26405680	18146746	30402760	14067999	29757638
	Citrate M+4	1704732	734394	1288489	950689	5100783	4002665	5129542	4996423	13577756	17376072	12054721	17786596	9071094	16464250	6986045	15249747
	Citrate M+5	495063	266206	367150	323757	1112806	902857	1236708	1268303	2813335	3465635	2282009	3973739	2376783	3650676	2035781	3910548
	Citrate M+6	7306	0	0	0	5481	7345	0	7550	22441	6333	0	47942	25490	59002	8678	43209
	Lactate M+0	338000000	328000000	412000000	472000000	904000000	870000000	864000000	859000000	1150000000	929000000	932000000	750000000	1100000000	983000000	999000000	890000000
	Lactate M+1	2106350	2391774	1224339	2702270	40232500	42264803	39417795	42148712	46699838	42657199	41175150	37743328	55141420	53296791	49938010	46904943
	Lactate M+2	5517760	1276797	3536403	1756735	41573110	43383568	39701333	44768167	47659307	43394431	43151704	45156586	48417894	53141368	45935500	43402918
	Lactate M+3	2845375	2698224	3008925	2984939	289000000	309000000	283000000	296000000	373000000	349000000	338000000	314000000	331000000	352000000	317000000	310000000
e	UPP1					IL1B
	-	0.6293	1.1825	1.3438		-	0.6688	1.2896	1.1593
	BMS-345541	0.2042	0.1851	0.2331		BMS-345541	0.5385	0.3546	0.5174
g		Control	Control	Control	Control	R848	R848	R848	R848
	Lactate M+0	276000000	301000000	256000000	314000000	367000000	521000000	328000000	382000000
	Lactate M+1	19900000	17900000	14300000	28400000	25900000	32900000	25400000	31800000
	Lactate M+2	14600000	12600000	10300000	25000000	14600000	14400000	15400000	20900000
	Lactate M+3	187000000	178000000	120000000	293000000	130000000	133000000	133000000	222000000
