# Supplementary material for: Salvage of ribose from uridine or RNA supports glycolysis in nutrient-limited conditions
Source: Nat Metab. 2023 May 17;5(5):765–76. doi: 10.1038/s42255-023-00774-2 (PMC10229423; doi:10.1038/s42255-023-00774-2)
Supplement: Supplementary file 15 — Statistical source data. [file 42255_2023_774_MOESM15_ESM.xlsx]

## Sheet: Sheet1
Figure ED9
a	Control OCR
	Time (minutes)	Water																Glucose																Galactose
	1.30861	176.059	149.451	130.478	116.255	99.7271	88.6129											159.735	140.189	149.04	162.774	152.578	162.878	139.25	172.041	150.157	166.325	154.451	160.376	150.803	150.921	132.251	136.507	173.655	206.221	213.374	222.494	209.569	189.397	173.722	162.067
	7.7459	164.518	143.08	123.178	111.224	92.0177	80.3192											151.391	132.132	138.928	149.087	144.128	153.782	132.065	161.766	142.071	157.728	150.188	149.065	139.4	135.088	128.028	128.317	167.884	197.189	195.456	209.839	200.628	182.01	163.046	149.962
	14.1798	164.723	145.188	123.673	112.205	93.0692	79.1499											153.447	134.029	140.481	150.79	146.476	155.51	134.192	161.476	144.074	159.852	151.698	149.59	140.482	132.656	120.439	121.968	169.513	199.499	195.922	210.881	202.435	184.932	163.151	144.236
	20.7132	48.055	38.7497	37.5307	31.2886	29.4823	27.922											44.5268	50.7387	49.9653	56.5766	49.7588	49.7908	48.7651	29.4022	53.1705	58.4146	67.9727	50.0606	57.059	50.1135	47.6248	48.4442	49.0992	45.9335	56.8503	60.902	49.7206	55.5588	45.7348	44.7777
	27.1505	54.9489	48.5413	43.7875	38.2796	35.7339	32.6269											47.7511	52.6817	51.5078	60.2974	51.7339	53.3293	52.4002	33.5862	57.7221	62.5253	71.2977	52.348	57.8553	51.0534	49.1427	49.7595	46.5586	48.4149	57.3165	60.5535	52.2279	58.0876	48.4338	46.1026
	33.5857	57.1154	51.3489	46.5578	41.8846	35.8263	34.6641											50.3236	54.0298	53.3519	62.5104	54.9115	55.4563	54.831	36.534	60.9702	65.5966	74.7938	54.3234	60.607	52.4811	50.6314	49.9533	50.1022	50.6088	58.3341	62.9681	55.7434	60.0466	50.0202	46.5669
	40.1219	138.167	141.101	130.924	130.681	110.51	68.7757											203.619	193.829	179.552	162.057	161.755	186.169	256.723	292.38	266.557	372.464	248.81	261.061	187.392	207.188	175.891	169.562	106.789	90.3441	120.364	90.4514	79.7764	115.354	90.4899	88.7589
	46.5581	127.809	126.82	122.009	134.51	112.92	71.8103											208.177	213.393	194.745	186.67	173.591	202.039	249.298	289.345	266.855	368.459	244.504	251.859	193.051	206.21	175.495	180.317	120.834	102.515	143.028	100.784	87.7	122.503	99.8914	97.2298
	52.9983	134.489	131.06	123.024	135.057	111.328	71.2042											209.388	209.789	202.189	201.489	189.473	217.895	248.166	285.817	265.296	363.693	243.435	240.746	197.765	202.213	177.764	180.342	139.563	108.929	151.882	107.883	95.1448	127.261	105.241	99.008
	59.5301	27.4475	30.5837	28.5909	19.9195	17.0008	16.3329											21.6434	20.9582	25.999	26.3785	24.9251	25.681	23.7445	-2.47864	18.926	15.899	45.9762	25.1409	26.472	22.9785	21.7777	22.8921	30.5969	29.9292	34.4109	31.4642	26.7043	29.2264	27.2582	26.6293
	65.971	27.3956	29.5961	28.7124	23.5733	19.1484	17.6424											20.6401	20.5391	26.4179	26.5981	24.8972	25.2578	25.2686	-1.69815	24.5805	24.7671	48.0028	24.609	28.4493	22.9262	22.4754	24.8685	27.2067	27.8593	32.6146	30.2151	27.1196	30.3977	28.4749	27.0779
	72.4096	26.8812	28.8299	29.0363	23.3808	17.9904	15.9932											18.8141	19.9824	25.5412	26.2197	24.8614	24.7368	24.2952	-0.84518	24.6855	25.4825	48.4177	24.3866	28.9169	23.5181	22.4739	23.7768	28.8232	27.5669	30.6533	29.1831	26.4254	29.3799	27.4653	25.7107
	UPP1-FLAG OCR
	Time (minutes)	Water																Glucose																Galactose
	1.30861	176.059	149.451	130.478	116.255	99.7271	88.6129											159.735	140.189	149.04	162.774	152.578	162.878	139.25	172.041	150.157	166.325	154.451	160.376	150.803	150.921	132.251	136.507	173.655	206.221	213.374	222.494	209.569	189.397	173.722	162.067
	7.7459	164.518	143.08	123.178	111.224	92.0177	80.3192											151.391	132.132	138.928	149.087	144.128	153.782	132.065	161.766	142.071	157.728	150.188	149.065	139.4	135.088	128.028	128.317	167.884	197.189	195.456	209.839	200.628	182.01	163.046	149.962
	14.1798	164.723	145.188	123.673	112.205	93.0692	79.1499											153.447	134.029	140.481	150.79	146.476	155.51	134.192	161.476	144.074	159.852	151.698	149.59	140.482	132.656	120.439	121.968	169.513	199.499	195.922	210.881	202.435	184.932	163.151	144.236
	20.7132	48.055	38.7497	37.5307	31.2886	29.4823	27.922											44.5268	50.7387	49.9653	56.5766	49.7588	49.7908	48.7651	29.4022	53.1705	58.4146	67.9727	50.0606	57.059	50.1135	47.6248	48.4442	49.0992	45.9335	56.8503	60.902	49.7206	55.5588	45.7348	44.7777
	27.1505	54.9489	48.5413	43.7875	38.2796	35.7339	32.6269											47.7511	52.6817	51.5078	60.2974	51.7339	53.3293	52.4002	33.5862	57.7221	62.5253	71.2977	52.348	57.8553	51.0534	49.1427	49.7595	46.5586	48.4149	57.3165	60.5535	52.2279	58.0876	48.4338	46.1026
	33.5857	57.1154	51.3489	46.5578	41.8846	35.8263	34.6641											50.3236	54.0298	53.3519	62.5104	54.9115	55.4563	54.831	36.534	60.9702	65.5966	74.7938	54.3234	60.607	52.4811	50.6314	49.9533	50.1022	50.6088	58.3341	62.9681	55.7434	60.0466	50.0202	46.5669
	40.1219	138.167	141.101	130.924	130.681	110.51	68.7757											203.619	193.829	179.552	162.057	161.755	186.169	256.723	292.38	266.557	372.464	248.81	261.061	187.392	207.188	175.891	169.562	106.789	90.3441	120.364	90.4514	79.7764	115.354	90.4899	88.7589
	46.5581	127.809	126.82	122.009	134.51	112.92	71.8103											208.177	213.393	194.745	186.67	173.591	202.039	249.298	289.345	266.855	368.459	244.504	251.859	193.051	206.21	175.495	180.317	120.834	102.515	143.028	100.784	87.7	122.503	99.8914	97.2298
	52.9983	134.489	131.06	123.024	135.057	111.328	71.2042											209.388	209.789	202.189	201.489	189.473	217.895	248.166	285.817	265.296	363.693	243.435	240.746	197.765	202.213	177.764	180.342	139.563	108.929	151.882	107.883	95.1448	127.261	105.241	99.008
	59.5301	27.4475	30.5837	28.5909	19.9195	17.0008	16.3329											21.6434	20.9582	25.999	26.3785	24.9251	25.681	23.7445	-2.47864	18.926	15.899	45.9762	25.1409	26.472	22.9785	21.7777	22.8921	30.5969	29.9292	34.4109	31.4642	26.7043	29.2264	27.2582	26.6293
	65.971	27.3956	29.5961	28.7124	23.5733	19.1484	17.6424											20.6401	20.5391	26.4179	26.5981	24.8972	25.2578	25.2686	-1.69815	24.5805	24.7671	48.0028	24.609	28.4493	22.9262	22.4754	24.8685	27.2067	27.8593	32.6146	30.2151	27.1196	30.3977	28.4749	27.0779
	72.4096	26.8812	28.8299	29.0363	23.3808	17.9904	15.9932											18.8141	19.9824	25.5412	26.2197	24.8614	24.7368	24.2952	-0.84518	24.6855	25.4825	48.4177	24.3866	28.9169	23.5181	22.4739	23.7768	28.8232	27.5669	30.6533	29.1831	26.4254	29.3799	27.4653	25.7107
	Control ECAR
	Time (minutes)	Water																Glucose																Galactose
	1.30861	10.1261	8.49549	7.5296	6.28979	4.41681	5.83163											97.1388	85.7983	82.5229	101.77	90.7586	98.8964	83.6127	97.9479	90.6861	99.5807	110.22	97.1886	87.5678	98.9288	129.649	135.568	8.75799	11.1971	9.19847	11.5449	11.0666	10.6443	10.0458	14.8822
	7.7459	10.4203	8.34926	8.35809	6.64148	4.43926	6.34499											99.1368	87.8039	83.3613	104.996	91.3907	98.3196	83.4861	96.2656	91.3998	101.964	115.404	99.8171	86.9245	94.6651	131.219	135.28	9.7498	12.4298	9.18744	12.944	12.5543	11.5714	9.81173	16.0012
	14.1798	10.9242	8.95411	8.35786	6.48124	4.7246	6.31634											98.6524	88.3892	83.7624	105.396	91.9635	99.4441	84.497	96.24	92.0335	102.691	118.722	98.8941	85.3133	92.5955	127.408	127.329	10.1133	13.1298	10.1501	13.2576	12.824	12.2063	10.1959	14.8685
	20.7132	5.57046	4.14486	4.29668	3.31019	2.26767	3.70509											115.462	132.263	109.764	148.158	114.447	120.169	118.528	124.258	135.495	150.105	165.234	132.4	126.859	132.795	184.414	176.882	6.45097	7.11137	5.70657	7.85782	6.91167	8.93702	6.69848	9.91684
	27.1505	5.07541	3.90456	3.96154	2.82637	2.43476	3.34503											116.442	132.86	110.042	147.5	116.422	123.755	121.957	126.762	138.368	150.501	167.476	132.752	123.081	129.035	177.231	171.831	5.91359	6.37936	5.7434	7.1591	6.33046	7.93572	6.35	8.9526
	33.5857	4.84566	3.64362	3.71266	2.98224	1.72266	2.74976											115.281	131.108	110.33	147.433	115.432	123.04	121.919	125.567	136.436	146.331	165.47	131.827	120.085	125.418	174.46	166.306	5.12455	5.87816	5.42277	6.44744	5.52198	7.00821	5.2962	8.09987
	40.1219	10.5848	10.847	10.861	10.5408	8.29828	7.5895											105.542	96.4658	92.9688	109.987	101.325	104.164	129.358	124.466	136.961	159.292	166.77	131.244	102.896	121.391	162.247	156.233	8.37095	8.81811	7.20709	7.62372	7.41179	12.5996	9.00515	13.8916
	46.5581	10.1147	9.88075	10.0257	11.3809	8.42282	7.52443											102.212	95.4515	89.6578	107.532	99.1032	104.294	123.561	119.215	130.926	146.171	157.623	122.78	98.5973	113.595	154.015	150.717	9.08455	9.22407	9.05462	7.92291	7.77882	11.8315	9.2551	14.4096
	52.9983	10.2148	9.40637	9.84245	11.6369	8.4071	7.44572											101.209	95.1455	90.1343	109.047	100.112	106.153	123.23	116.606	129.421	141.649	154.341	118.341	97.2444	111.253	151.872	145.553	10.2398	9.53169	10.2373	8.78204	8.96101	12.1897	9.69648	14.4361
	59.5301	5.24983	5.63441	5.98177	3.7085	2.55647	3.62139											107.521	104.443	125.311	145.138	121.982	120.434	113.539	109.729	110.28	126.365	150.951	118.097	102.738	120.449	168.914	160.358	5.36049	5.97152	5.94826	5.85139	5.3962	7.01002	5.16577	8.09563
	65.971	3.5367	3.96739	4.48632	2.55295	2.09254	2.42477											105.562	102.428	121.781	144.074	118.315	118.939	113.594	111.192	108.687	125.224	146.213	111.933	98.7005	111.575	160.088	150.796	4.16552	4.35222	4.64968	3.6477	3.71012	4.59435	3.80243	5.99577
	72.4096	3.56323	3.45836	4.06438	2.90427	1.86321	2.43791											103.108	101.54	119.553	141.424	120.092	118.295	113.711	113.327	107.292	124.801	142.577	109.665	96.8972	109.234	152.605	144.574	3.81881	4.27462	4.66681	3.72599	3.7387	4.16173	3.55789	5.39333
b		Control				Anti. A
	Uridine	1.07767	1.00841	0.956959	0.956959	0.92609	0.86435	0.83348	0.823191
c	Time (minutes)	Water																Glucose																Mannose
	1.30547	1.73105	2.46471	1.89244	2.98015	3.5529	5.17213	3.20468	3.99491	3.3989	2.02835	8.64545	2.85906	1.37693	5.48684			60.919	53.8655	72.0735	69.7572	58.6278	61.6634	70.875	66.2777	67.1505	71.9766	62.9521	66.3032	64.8197	66.5389	88.3448	83.6524	27.451	30.245	36.8785	34.9376	32.2851	38.9495	37.3791	35.3762	39.4245	37.5107	36.5172	29.4109	37.0244	33.3401	38.1104	29.4122
	7.73606	1.76261	3.48324	2.49048	1.91519	3.50597	2.96866	3.4391	2.83629	3.05109	1.85357	6.68948	2.23513	0.119035	5.83414			60.5788	55.1945	72.5963	72.0489	53.2196	59.9513	72.5978	67.4262	68.7701	70.9403	63.5427	65.8659	63.7071	66.7363	81.6165	77.0723	27.4191	30.6593	36.2871	35.2004	30.463	37.4325	35.7503	34.8697	40.0957	36.0273	37.1007	26.7991	33.8238	33.5231	35.4076	28.7452
	14.1652	2.14224	3.05256	2.01611	2.22558	2.86399	1.96337	3.68251	2.64592	3.17665	1.96248	7.26013	2.37943	1.03239	5.95997			60.9182	55.7263	72.4064	73.4088	55.8814	61.8046	73.2744	67.8944	68.2986	71.8459	64.1619	66.726	64.1453	67.1808	80.143	75.8928	27.8196	31.4737	37.1395	36.0309	30.6872	38.556	36.0376	35.6216	39.9603	36.9948	36.9389	27.9827	34.9332	34.1333	35.815	29.0511
	20.6902	0.872209	1.81913	0.287972	0.764773	0.612484	1.69362	1.40182	1.22946	1.47009	1.20426	5.08455	1.73277	0.147062	3.95135			95.8088	90.143	103.096	101.028	90.9264	100.117	122.169	120.629	106.211	132.007	115.369	106.988	109.494	107.393	133.699	117.029	32.1636	36.6909	41.2069	43.5069	37.733	43.7961	40.8613	42.2379	44.2303	44.1928	43.2823	32.719	37.1193	40.04	39.1576	33.6853
	27.1197	1.28943	2.05115	0.631415	1.5974	0.980638	2.65963	1.74688	2.02227	2.31906	1.65223	4.25648	2.24417	0.613563	4.89515			98.0576	90.762	104.971	104.635	96.7802	107.569	123.179	122.219	108.449	135.032	117.429	110.019	112.357	110.823	139.377	121.102	33.1786	38.0165	42.8248	45.6352	40.9603	47.5761	42.6572	44.4826	46.2697	47.3547	44.8628	36.6888	39.7035	41.6265	40.9682	35.3006
	33.5437	1.05398	2.43781	1.20366	1.71181	1.66305	2.04112	1.9466	1.67888	2.27197	1.53759	3.06242	1.79157	-0.104003	4.84721			97.961	89.8439	105.169	104.845	99.7033	108.7	121.15	121.4	107.452	134.579	116.908	110.13	111.318	109.801	134.984	118.851	33.3794	38.16	43.9956	46.7021	41.7311	49.5316	44.3987	45.909	47.8666	48.782	45.7128	38.4765	40.6583	41.9213	41.7521	35.1858
	40.0659	3.46527	2.90641	4.99882	2.85806	4.03112	6.58579	7.52721	5.19932	5.92268	5.46942	5.65744	3.71292	2.23624	4.93827			91.0116	79.4652	97.6849	94.4912	97.8227	96.6124	100.13	89.3824	118.221	103.504	117.243	103.18	113.733	96.3506	112.944	106.378	34.977	41.078	43.1279	46.6106	45.6209	48.6323	44.0418	44.0982	58.3667	45.2537	48.9063	36.7886	42.5325	46.6366	44.2644	40.4739
	46.5021	3.43864	2.58118	4.61789	3.06877	4.35575	7.46686	6.89377	5.61273	5.91998	5.27427	4.50619	4.29287	2.7582	5.29576			86.3251	75.9123	92.8483	93.223	99.3102	95.0119	95.9408	86.7333	110.115	102.033	110.901	98.3156	107.863	94.5923	115.727	106.43	36.3367	42.0837	46.319	48.6016	49.3708	52.0523	45.9141	45.9285	60.174	48.1494	50.2036	40.5757	45.8933	48.1788	46.8912	42.2892
	52.9362	3.60024	3.38449	4.78649	2.96089	4.42421	7.12491	6.78636	5.63458	5.97729	5.21411	4.19976	4.26162	2.89174	5.86765			85.2955	75.0905	91.8516	92.6268	99.885	95.232	93.8354	86.6149	106.825	101.836	109.08	97.0908	107.544	93.3473	113.89	104.17	36.6375	42.5423	47.9926	49.1114	51.0512	53.6404	47.3094	46.6309	61.1136	50.2824	51.04	41.5783	48.1679	48.6145	46.2991	42.1721
	59.4573	2.00618	2.98058	2.75061	2.32412	2.98595	0.859292	2.10002	2.69313	2.21313	1.9518	1.89775	3.185	0.359438	4.90149			93.7365	78.9443	111.203	101.603	84.0205	105.418	102.888	96.3046	107.976	104.23	99.2892	102.505	99.0956	100.349	114.249	108.81	35.1886	39.2953	43.5016	46.4477	44.322	51.3141	41.7681	47.108	52.0686	43.109	44.7028	38.7805	39.7181	46.7249	42.6338	36.646
	65.8934	1.60653	2.48656	1.95883	2.28012	1.85786	1.4698	1.42331	2.23474	1.90116	1.52044	-0.399002	2.76144	0.491141	4.21045			92.9536	77.3956	108.788	100.186	86.788	105.659	100.662	94.3255	104.25	103.437	98.4053	101.529	96.7529	99.2659	114.546	106.229	35.7545	40.0763	45.1128	46.5989	45.2953	51.4274	42.3825	47.3887	53.1435	44.9975	44.9693	41.0879	41.5602	47.2038	42.7758	37.4265
	72.3238	0.941416	2.32895	1.52744	1.93213	1.61145	1.4359	1.34674	1.97547	1.34247	1.19887	-0.417181	1.83192	0.089211	3.74593			90.0824	75.2826	107.561	98.0688	86.6083	104.492	99.8511	93.202	102.689	102.289	97.353	99.8949	95.1325	96.8842	110.425	103.762	35.363	39.3512	45.3504	46.4816	45.9584	51.8467	42.5442	48.0251	52.8252	45.1908	45.0215	41.603	41.8912	46.6277	42.1344	37.0201
[truncated: 62 more columns]
